# Supplementary material for: Mitochondrial Dysregulation Secondary to Endoplasmic Reticulum Stress in Autosomal Dominant Tubulointerstitial Kidney Disease – UMOD (ADTKD-UMOD)
Source: Sci Rep. 2017 Feb 21;7:42970. doi: 10.1038/srep42970 (PMC5318959; doi:10.1038/srep42970)
Supplement: Supplementary Tables [file srep42970-s2.xls]

## Sheet: Suppl Table 1
MITOCHONDRIAL DYSREGULATION SECONDARY TO ENDOPLASMIC RETICULUM STRESS IN AUTOSOMAL DOMINANT TUBULOINTERSTITIAL KIDNEY DISEASE – UMOD (ADTKD-UMOD)
Elisabeth Kemter, Thomas Fröhlich, Georg J. Arnold, Eckhard Wolf, and Rüdiger Wanke
Supplementary Table 1: List of all identified proteins by quantitative LC-MS/MS
Protein names	Protein IDs	log2 LFQ UmodC93F - 1	log2 LFQ UmodC93F - 2	log2 LFQ UmodC93F - 3	log2 LFQ UmodC93F - 4	log2 LFQ UmodC93F - 5	log2 LFQ WT - 1	log2 LFQ WT - 2	log2 LFQ WT - 3	log2 LFQ WT - 4	log2 LFQ WT - 5	Intensity	MS/MS Count	Majority protein IDs	Gene names	Fasta headers
Hemoglobin subunit beta-1	P02088;D0U270;A8DUK0;D0U269;D4N6R6;A8DUP7;A8DUL5;D4N6V9;A8DUK2;A8DUM2;A8DUP3;A8DUK4;A8DUK7;B1Q450;A8DUQ1;A8DUN2;A8DUL2;A8DUL0;A8DUP0;E9Q223;A8DUL7;Q61650;Q61348	20.4662	19.8245	20.6678	20.5821	20.7888	21.758	20.3887	20.8416	21.2512	22.0546	20724000	1351	P02088;D0U270;A8DUK0;D0U269;D4N6R6;A8DUP7;A8DUL5;D4N6V9;A8DUK2;A8DUM2;A8DUP3;A8DUK4;A8DUK7;B1Q450;A8DUQ1;A8DUN2;A8DUL2;A8DUL0;A8DUP0	Hbb-b1;Hbbt1	>sp|P02088|HBB1_MOUSE Hemoglobin subunit beta-1 OS=Mus musculus GN=Hbb-b1 PE=1 SV=2;>tr|D0U270|D0U270_MUSMC Beta-globin OS=Mus musculus castaneus GN=Hbbt1 PE=3 SV=1;>tr|A8DUK0|A8DUK0_MOUSE Beta-globin OS=Mus musculus GN=Hbbt1 PE=3 SV=1;>tr|D0U269|D0U269_MU
Serum albumin	Q546G4;P07724;K7R066	20.91	20.7053	21.0436	20.3261	20.6233	21.034	19.9663	20.3428	20.346	20.8579	16418000	2285	Q546G4;P07724	Alb	>tr|Q546G4|Q546G4_MOUSE Albumin 1 OS=Mus musculus GN=Alb PE=2 SV=1;>sp|P07724|ALBU_MOUSE Serum albumin OS=Mus musculus GN=Alb PE=1 SV=3
Actin, cytoplasmic 1;Actin, cytoplasmic 1, N-terminally processed	Q3UAF7;Q3UAF6;Q3U5R4;P60710;B2RRX1;Q3UAA9;Q3UA89;Q3U939;Q3U804;Q3UGS0;Q3TIJ9;Q61276;E9Q5F4;Q3UCF8;E9Q1F2;G3UZ07;A1E281;E9Q606;Q99NC5;F8WGM8	20.0642	19.9632	20.4633	19.8823	20.0328	20.235	19.8524	20.1735	20.2501	20.342	11217000	1179	Q3UAF7;Q3UAF6;Q3U5R4;P60710;B2RRX1;Q3UAA9;Q3UA89;Q3U939;Q3U804;Q3UGS0;Q3TIJ9;Q61276;E9Q5F4;Q3UCF8;E9Q1F2;G3UZ07	Actb;Actg1	>tr|Q3UAF7|Q3UAF7_MOUSE Putative uncharacterized protein OS=Mus musculus GN=Actb PE=2 SV=1;>tr|Q3UAF6|Q3UAF6_MOUSE Putative uncharacterized protein OS=Mus musculus GN=Actb PE=2 SV=1;>tr|Q3U5R4|Q3U5R4_MOUSE Putative uncharacterized protein OS=Mus musculus G
Alpha-globin	A8DUV1;Q61287	19.7631	19.132	19.9359	19.415	19.7529	20.5682	19.6813	19.5786	20.3616	20.7579	10649000	560	A8DUV1;Q61287	Hba-a1	>tr|A8DUV1|A8DUV1_MOUSE Alpha-globin OS=Mus musculus GN=Hbat1 PE=3 SV=1;>tr|Q61287|Q61287_MOUSE Alpha-globin OS=Mus musculus GN=Hbat1 PE=2 SV=1
Sodium/potassium-transporting ATPase subunit alpha-1	Q8VDN2;Q3TXF9;Q8R3M4;Q3UCH8;Q8K2R2;Q3UF49;D3YYN7;Q6PIE5;Q3UHK5;Q6ZQ49;Q8R0E8;Q8R3A9;Q8R0B0;Q91WH7;Q64436;E9QNX7;Q9Z1W8;Q8CGD9	19.2321	19.632	19.2494	19.1645	18.947	20.4511	20.4714	20.5599	20.7765	20.587	10558000	1335	Q8VDN2;Q3TXF9;Q8R3M4;Q3UCH8	Atp1a1	>sp|Q8VDN2|AT1A1_MOUSE Sodium/potassium-transporting ATPase subunit alpha-1 OS=Mus musculus GN=Atp1a1 PE=1 SV=1;>tr|Q3TXF9|Q3TXF9_MOUSE Putative uncharacterized protein OS=Mus musculus GN=Atp1a1 PE=2 SV=1;>tr|Q8R3M4|Q8R3M4_MOUSE Atp1a1 protein (Fragment) O
ATP synthase subunit alpha, mitochondrial;ATP synthase subunit alpha	Q03265;D3Z6F5;Q3U452;D6RJ16	19.3145	19.4808	19.6072	19.8077	19.4253	20.1793	20.2712	20.2475	20.4165	20.2124	9843900	1077	Q03265;D3Z6F5	Atp5a1	>sp|Q03265|ATPA_MOUSE ATP synthase subunit alpha, mitochondrial OS=Mus musculus GN=Atp5a1 PE=1 SV=1;>tr|D3Z6F5|D3Z6F5_MOUSE ATP synthase subunit alpha OS=Mus musculus GN=Atp5a1 PE=1 SV=1
ATP synthase subunit beta, mitochondrial	P56480	18.8717	19.1687	18.6811	19.4962	19.3056	19.9042	19.9902	20.0363	19.9751	19.9466	7721700	1206	P56480	Atp5b	>sp|P56480|ATPB_MOUSE ATP synthase subunit beta, mitochondrial OS=Mus musculus GN=Atp5b PE=1 SV=2
Aconitate hydratase, mitochondrial	Q99KI0	18.8539	19.0154	18.9952	18.7696	18.7743	19.267	19.5235	19.4488	19.7657	19.3685	5837800	1275	Q99KI0	Aco2	>sp|Q99KI0|ACON_MOUSE Aconitate hydratase, mitochondrial OS=Mus musculus GN=Aco2 PE=1 SV=1
ADP/ATP translocase 2;ADP/ATP translocase 2, N-terminally processed	Q545A2;P51881	18.6026	18.1422	18.8921	18.5101	18.7048	19.3748	19.3685	19.7519	19.57	19.4431	5583600	650	Q545A2;P51881	Slc25a5	>tr|Q545A2|Q545A2_MOUSE MCG11560 OS=Mus musculus GN=Slc25a5 PE=2 SV=1;>sp|P51881|ADT2_MOUSE ADP/ATP translocase 2 OS=Mus musculus GN=Slc25a5 PE=1 SV=3
Catalase	Q542K4;Q3TVZ1;Q91XI2;Q8C6E3;P24270;Q3UF58;Q3UZE7;A2AL20	18.6163	18.4985	18.6403	18.464	18.6562	19.1086	19.2912	19.1495	19.3314	19.4685	4862700	750	Q542K4;Q3TVZ1;Q91XI2;Q8C6E3;P24270;Q3UF58;Q3UZE7	Cat	>tr|Q542K4|Q542K4_MOUSE Catalase OS=Mus musculus GN=Cat PE=2 SV=1;>tr|Q3TVZ1|Q3TVZ1_MOUSE Catalase OS=Mus musculus GN=Cat PE=2 SV=1;>tr|Q91XI2|Q91XI2_MOUSE Catalase OS=Mus musculus GN=Cat PE=2 SV=1;>tr|Q8C6E3|Q8C6E3_MOUSE Catalase OS=Mus musculus GN=Cat PE
Glyceraldehyde-3-phosphate dehydrogenase	P16858;D2KHZ9;A0A0A0MQF6;S4R1W1;S4R257;D3YYI5;Q3TUZ9;Q4VBD1;S4R1W8;Q6IWE3;Q8CEV2;V9GX06;Q2VWQ4;S4R1N5;W8QM43;V9GXA7;Q8BJ40;Q3V2I5;S4R2G5;Q64467	18.9726	18.694	18.9308	18.9257	18.9192	18.9192	18.9207	19.0249	18.9568	18.8969	4837100	476	P16858;D2KHZ9;A0A0A0MQF6;S4R1W1;S4R257;D3YYI5	Gapdh;Gm7293	>sp|P16858|G3P_MOUSE Glyceraldehyde-3-phosphate dehydrogenase OS=Mus musculus GN=Gapdh PE=1 SV=2;>tr|D2KHZ9|D2KHZ9_MOUSE Glyceraldehyde-3-phosphate dehydrogenase OS=Mus musculus GN=GAPDH PE=2 SV=1;>tr|A0A0A0MQF6|A0A0A0MQF6_MOUSE Glyceraldehyde-3-phosphate
Alpha-enolase;Enolase	Q5FW97;P17182;Q6PHC1;Q8CF78;B1ARR7;B0QZL1;Q545V3;Q3UJ20;P17183;D3Z2S4;D3Z6E4;Q922A0;Q4FK59;P21550;B1ARR6;D3YVD3;Q5SX59;Q5SX61;Q5SX60;J3QPZ9	18.514	18.5515	18.811	18.4568	18.3025	19.041	19.1968	19.035	19.3803	19.1512	4695800	396	Q5FW97;P17182;Q6PHC1;Q8CF78	Eno1	>tr|Q5FW97|Q5FW97_MOUSE Enolase 1, alpha non-neuron OS=Mus musculus GN=EG433182 PE=2 SV=1;>sp|P17182|ENOA_MOUSE Alpha-enolase OS=Mus musculus GN=Eno1 PE=1 SV=3;>tr|Q6PHC1|Q6PHC1_MOUSE Alpha-enolase OS=Mus musculus GN=Eno1 PE=1 SV=1;>tr|Q8CF78|Q8CF78_MOUSE
Fructose-bisphosphate aldolase B;Fructose-bisphosphate aldolase	Q91Y97;Q3UER1;Q3TJ66	18.7144	18.7188	18.8755	18.8227	18.8812	18.2761	18.6833	18.2854	19.0636	18.9835	4229600	642	Q91Y97;Q3UER1;Q3TJ66	Aldob	>sp|Q91Y97|ALDOB_MOUSE Fructose-bisphosphate aldolase B OS=Mus musculus GN=Aldob PE=1 SV=3;>tr|Q3UER1|Q3UER1_MOUSE Fructose-bisphosphate aldolase OS=Mus musculus GN=Aldob PE=2 SV=1;>tr|Q3TJ66|Q3TJ66_MOUSE Fructose-bisphosphate aldolase OS=Mus musculus GN=A
78 kDa glucose-regulated protein	Q9DC41;Q3U9G2;Q3TWF2;P20029;Q3TKF8;Q3TI47;Q3U6V3;Q3U7T8;Q3UEM8;Q3TUS2;O88687	19.4417	19.128	19.2781	18.96	19.0077	17.8385	17.6491	17.7218	17.7713	17.6288	4059000	914	Q9DC41;Q3U9G2;Q3TWF2;P20029;Q3TKF8;Q3TI47;Q3U6V3;Q3U7T8;Q3UEM8	Hspa5	>tr|Q9DC41|Q9DC41_MOUSE Putative uncharacterized protein OS=Mus musculus GN=Hspa5 PE=2 SV=1;>tr|Q3U9G2|Q3U9G2_MOUSE Putative uncharacterized protein OS=Mus musculus GN=Hspa5 PE=2 SV=1;>tr|Q3TWF2|Q3TWF2_MOUSE Putative uncharacterized protein OS=Mus musculus
Malate dehydrogenase, mitochondrial	P08249	18.0082	18.2757	18.195	18.5429	18.3239	18.8368	19.0875	18.7506	19.1743	18.9057	4011700	705	P08249	Mdh2	>sp|P08249|MDHM_MOUSE Malate dehydrogenase, mitochondrial OS=Mus musculus GN=Mdh2 PE=1 SV=3
Malate dehydrogenase, cytoplasmic	P14152;B1ATQ3	18.3676	18.7163	18.5971	18.2359	18.1535	18.7915	18.8298	18.7613	18.9768	18.768	3910800	493	P14152	Mdh1	>sp|P14152|MDHC_MOUSE Malate dehydrogenase, cytoplasmic OS=Mus musculus GN=Mdh1 PE=1 SV=3
L-lactate dehydrogenase B chain;L-lactate dehydrogenase	P16125;D3Z7F0	18.4749	18.2058	18.5683	17.8556	17.9737	18.7799	18.9513	19.0181	19.1671	19.0482	3908800	369	P16125;D3Z7F0	Ldhb	>sp|P16125|LDHB_MOUSE L-lactate dehydrogenase B chain OS=Mus musculus GN=Ldhb PE=1 SV=2;>tr|D3Z7F0|D3Z7F0_MOUSE L-lactate dehydrogenase (Fragment) OS=Mus musculus GN=Ldhb PE=1 SV=1
Heat shock cognate 71 kDa protein	Q3UBA6;Q3TQ13;Q3TH56;Q3TEK2;P63017;Q3ULM1;Q504P4;Q3U9L2;Q3TF16;Q3TZJ3;Q3TRH3;Q3UDS0;Q3TB63;Q3KQJ4;Q3TH04;Q3UXU1;D3Z5E2;D3YW43;Q3UBR0;Q9QZ38	18.5347	18.7744	18.6495	18.8019	18.7225	18.1951	18.4502	18.1068	18.646	18.5742	3787400	542	Q3UBA6;Q3TQ13;Q3TH56;Q3TEK2;P63017;Q3ULM1;Q504P4;Q3U9L2;Q3TF16;Q3TZJ3;Q3TRH3;Q3UDS0;Q3TB63;Q3KQJ4;Q3TH04	Hspa8	>tr|Q3UBA6|Q3UBA6_MOUSE Putative uncharacterized protein OS=Mus musculus GN=Hspa8 PE=2 SV=1;>tr|Q3TQ13|Q3TQ13_MOUSE Putative uncharacterized protein OS=Mus musculus GN=Hspa8 PE=2 SV=1;>tr|Q3TH56|Q3TH56_MOUSE Putative uncharacterized protein OS=Mus musculus
Peroxisomal bifunctional enzyme;Enoyl-CoA hydratase/3,2-trans-enoyl-CoA isomerase;3-hydroxyacyl-CoA dehydrogenase	Q9DBM2;Q9R0Z4	17.6779	17.6729	17.6369	18.1767	18.0665	18.611	19.0954	18.8269	18.6015	19.2063	3568500	965	Q9DBM2;Q9R0Z4	Ehhadh	>sp|Q9DBM2|ECHP_MOUSE Peroxisomal bifunctional enzyme OS=Mus musculus GN=Ehhadh PE=1 SV=4;>tr|Q9R0Z4|Q9R0Z4_MOUSE L-specific multifunctional beta-oxdiation protein OS=Mus musculus GN=Ehhadh PE=2 SV=1
Isocitrate dehydrogenase [NADP], mitochondrial	P54071;D6RIL6	17.71	17.9672	17.8342	17.7577	17.7764	18.8391	18.9483	18.926	19.0104	18.852	3510800	838	P54071	Idh2	>sp|P54071|IDHP_MOUSE Isocitrate dehydrogenase [NADP], mitochondrial OS=Mus musculus GN=Idh2 PE=1 SV=3
Medium-chain specific acyl-CoA dehydrogenase, mitochondrial	Q91WS8;P45952;Q8BJT5;Q3V2I9;D6RFD7;D3Z2A5	17.9818	17.8069	18.0622	17.8153	18.0791	18.7327	18.9321	18.6718	18.9618	18.7847	3503900	316	Q91WS8;P45952;Q8BJT5	Acadm	>tr|Q91WS8|Q91WS8_MOUSE Acyl-Coenzyme A dehydrogenase, medium chain OS=Mus musculus GN=Acadm PE=2 SV=1;>sp|P45952|ACADM_MOUSE Medium-chain specific acyl-CoA dehydrogenase, mitochondrial OS=Mus musculus GN=Acadm PE=1 SV=1;>tr|Q8BJT5|Q8BJT5_MOUSE Putative un
Histone H4	P62806;B2RTM0;Q6B822	18.2252	17.0885	17.988	18.5006	18.9176	18.6702	18.8212	18.7419	18.5717	18.7103	3487600	200	P62806;B2RTM0	Hist1h4a;Gm11275	>sp|P62806|H4_MOUSE Histone H4 OS=Mus musculus GN=Hist1h4a PE=1 SV=2;>tr|B2RTM0|B2RTM0_MOUSE Histone H4 OS=Mus musculus GN=Hist2h4 PE=2 SV=1
Peroxiredoxin-5, mitochondrial	Q3UWS9;Q3U7H9;P99029;G3UZJ4;H3BJQ7;Q9D6X2;Q91YU9;Q9JHL8	17.8323	17.8166	18.1008	18.1044	18.0032	18.7987	18.467	18.7651	18.9051	18.7357	3397400	653	Q3UWS9;Q3U7H9;P99029;G3UZJ4;H3BJQ7;Q9D6X2	Prdx5	>tr|Q3UWS9|Q3UWS9_MOUSE Putative uncharacterized protein (Fragment) OS=Mus musculus GN=Prdx5 PE=2 SV=1;>tr|Q3U7H9|Q3U7H9_MOUSE Putative uncharacterized protein (Fragment) OS=Mus musculus GN=Prdx5 PE=2 SV=1;>sp|P99029|PRDX5_MOUSE Peroxiredoxin-5, mitochondr
Hemoglobin subunit beta-2	Q54AH9;Q549D9;P02089;D0U285;Q9QUN8;A8DV59;D4N6N2;A8DV41;D0U293;D0U284;D4N6N9;D4N6M2	17.8337	17.414	18.3901	17.8492	18.0735	19.3222	17.8334	18.1945	18.4535	19.1218	3309200	452	Q54AH9;Q549D9;P02089;D0U285;Q9QUN8;A8DV59;D4N6N2;A8DV41;D0U293;D0U284;D4N6N9;D4N6M2	Hbb-b2;Hbbt2;Hbb-b1	>tr|Q54AH9|Q54AH9_MOUSE Beta-2-globin (Fragment) OS=Mus musculus GN=Hbb-b2 PE=2 SV=1;>tr|Q549D9|Q549D9_MOUSE Beta-globin OS=Mus musculus GN=Hbb-b2 PE=2 SV=1;>sp|P02089|HBB2_MOUSE Hemoglobin subunit beta-2 OS=Mus musculus GN=Hbb-b2 PE=1 SV=2;>tr|D0U285|D0U2
Sodium/potassium-transporting ATPase subunit beta-1	Q545P0;Q3TV47;Q3TSQ1;P14094;A0A0A6YX05;Q3TRA6	17.5764	17.2348	17.5778	17.363	17.1311	18.7701	18.889	18.9238	19.0154	18.8294	3218300	464	Q545P0;Q3TV47;Q3TSQ1;P14094;A0A0A6YX05	Atp1b1	>tr|Q545P0|Q545P0_MOUSE ATPase, Na+/K+ transporting, beta 1 polypeptide OS=Mus musculus GN=Atp1b1 PE=2 SV=1;>tr|Q3TV47|Q3TV47_MOUSE Putative uncharacterized protein OS=Mus musculus GN=Atp1b1 PE=2 SV=1;>tr|Q3TSQ1|Q3TSQ1_MOUSE Putative uncharacterized protei
Histone H2B;Histone H2B type 1-P;Histone H2B type 1-K;Histone H2B type 1-C/E/G;Histone H2B type 2-B;Histone H2B type 1-H;Histone H2B type 1-B;Histone H2B type 1-M;Histone H2B type 1-F/J/L;Histone H2B type 3-A;Histone H2B type 3-B;Histone H2B type 2-E;Histone H2B type 1-A	A0JLV3;Q8CGP2;Q8CGP1;Q6ZWY9;Q64525;Q64478;Q64475;P10854;P10853;B2RVD5;B2RTK3;Q8CBB6;Q921L4;Q8VEE3;G3X9D5;Q9D2U9;Q8CGP0;Q64524;P70696;A0JNS9;Q8C622	18.7235	17.4634	18.846	17.9888	18.3417	18.6195	18.0027	18.0753	18.4566	18.0996	3183900	130	A0JLV3;Q8CGP2;Q8CGP1;Q6ZWY9;Q64525;Q64478;Q64475;P10854;P10853;B2RVD5;B2RTK3;Q8CBB6;Q921L4;Q8VEE3;G3X9D5;Q9D2U9;Q8CGP0;Q64524;P70696;A0JNS9	Hist1h2bj;Hist1h2bp;Hist1h2bk;Hist1h2bc;Hist2h2bb;Hist1h2bh;Hist1h2bb;Hist1h2bm;Hist1h2bf;Gm13646;Hist3h2ba;Hist3h2bb;Hist2h2be;Hist1h2ba	>tr|A0JLV3|A0JLV3_MOUSE Histone H2B (Fragment) OS=Mus musculus GN=Hist1h2bj PE=2 SV=1;>sp|Q8CGP2|H2B1P_MOUSE Histone H2B type 1-P OS=Mus musculus GN=Hist1h2bp PE=1 SV=3;>sp|Q8CGP1|H2B1K_MOUSE Histone H2B type 1-K OS=Mus musculus GN=Hist1h2bk PE=1 SV=3;>sp|
Acetyl-CoA acetyltransferase, mitochondrial	Q8QZT1;Q3TQP7	17.7942	17.6923	17.6684	17.928	18.0247	18.3948	18.9417	18.4906	18.8124	18.8259	3179400	523	Q8QZT1;Q3TQP7	Acat1	>sp|Q8QZT1|THIL_MOUSE Acetyl-CoA acetyltransferase, mitochondrial OS=Mus musculus GN=Acat1 PE=1 SV=1;>tr|Q3TQP7|Q3TQP7_MOUSE Putative uncharacterized protein OS=Mus musculus GN=Acat1 PE=2 SV=1
Heat shock protein HSP 90-beta	Q71LX8;P11499;Q80YC2;Q811H6;E9Q3D6;E9PX27;D3Z1R1;E9Q0C3	18.5734	18.2941	18.6796	17.9585	18.1121	17.9473	18.1609	18.1121	18.187	18.2036	3084800	616	Q71LX8;P11499	Hsp90ab1	>tr|Q71LX8|Q71LX8_MOUSE Heat shock protein 84b OS=Mus musculus GN=Hsp90ab1 PE=2 SV=1;>sp|P11499|HS90B_MOUSE Heat shock protein HSP 90-beta OS=Mus musculus GN=Hsp90ab1 PE=1 SV=3
Acyl-coenzyme A synthetase ACSM2, mitochondrial	Q8K0L3;Q8R1K7;F6XLJ8;F6V4U2;D3YXB1	18.0631	17.6142	18.1733	17.8933	18.2326	18.0799	18.4973	18.6374	18.2155	18.77	3038300	548	Q8K0L3	Acsm2	>sp|Q8K0L3|ACSM2_MOUSE Acyl-coenzyme A synthetase ACSM2, mitochondrial OS=Mus musculus GN=Acsm2 PE=2 SV=1
60 kDa heat shock protein, mitochondrial	P63038;D3Z2F2;D3Z7J9	17.8595	18.1034	18.0487	18.1023	18.0947	18.0483	18.2994	18.1307	18.2286	18.1904	2757200	466	P63038	Hspd1	>sp|P63038|CH60_MOUSE 60 kDa heat shock protein, mitochondrial OS=Mus musculus GN=Hspd1 PE=1 SV=1
Triosephosphate isomerase	P17751;H7BXC3	17.7796	18.2995	17.7396	17.8848	17.843	18.001	18.329	18.1576	18.321	18.2966	2709700	285	P17751;H7BXC3	Tpi1	>sp|P17751|TPIS_MOUSE Triosephosphate isomerase OS=Mus musculus GN=Tpi1 PE=1 SV=4;>tr|H7BXC3|H7BXC3_MOUSE Triosephosphate isomerase OS=Mus musculus GN=Tpi1 PE=1 SV=1
Cytochrome b-c1 complex subunit 2, mitochondrial	Q9DB77	17.6062	17.7066	17.9381	17.5069	17.6472	18.3755	18.4556	18.2185	18.7847	18.4796	2705900	279	Q9DB77	Uqcrc2	>sp|Q9DB77|QCR2_MOUSE Cytochrome b-c1 complex subunit 2, mitochondrial OS=Mus musculus GN=Uqcrc2 PE=1 SV=1
Serotransferrin	Q921I1;D3YYR8	18.0481	18.2247	18.1739	17.7223	18.0296	18.4868	17.5222	17.4384	17.8757	18.2622	2689200	724	Q921I1	Tf	>sp|Q921I1|TRFE_MOUSE Serotransferrin OS=Mus musculus GN=Tf PE=1 SV=1
Myosin-9	Q8VDD5;Q3UFT0;Q811J9;Q99JJ3;Q7TQJ6;Q8BIE2;Q8BIM8;A2VCK0;Q14B05;F2Z494;O89055	18.4712	18.4949	18.4654	17.8469	18.061	17.5476	17.8013	17.7481	17.8716	17.9691	2629200	693	Q8VDD5;Q3UFT0	Myh9	>sp|Q8VDD5|MYH9_MOUSE Myosin-9 OS=Mus musculus GN=Myh9 PE=1 SV=4;>tr|Q3UFT0|Q3UFT0_MOUSE Putative uncharacterized protein (Fragment) OS=Mus musculus GN=Myh9 PE=2 SV=1
Spectrin alpha chain, non-erythrocytic 1	A3KGU5;E9Q447;B9EKJ1;B2RXX6;A3KGU7;B7ZWK3;Q3V1V5;Q3URW8;Q3TYI8;Q58ES7;Q6PA04;A3KGU9;A3KGU4;Q3TNY2	17.988	17.9776	18.1308	17.8097	17.6692	17.9309	18.0093	17.9339	18.2895	17.9137	2480200	558	A3KGU5;E9Q447;B9EKJ1;B2RXX6;A3KGU7;B7ZWK3	Sptan1	>tr|A3KGU5|A3KGU5_MOUSE Spectrin alpha chain, non-erythrocytic 1 OS=Mus musculus GN=Sptan1 PE=1 SV=1;>tr|E9Q447|E9Q447_MOUSE Spectrin alpha chain, non-erythrocytic 1 OS=Mus musculus GN=Sptan1 PE=1 SV=1;>tr|B9EKJ1|B9EKJ1_MOUSE Spna2 protein OS=Mus musculus
Alpha-actinin-4	Q3ULT2;P57780;Q3UDJ7;Q1A602;E9Q2W9;Q8BP35;Q61064;Q61063	18.2003	18.1284	18.164	17.9135	18.0192	17.6046	17.7269	17.6906	17.9031	17.6741	2447800	620	Q3ULT2;P57780;Q3UDJ7;Q1A602;E9Q2W9	Actn4	>tr|Q3ULT2|Q3ULT2_MOUSE Actinin alpha 4 OS=Mus musculus GN=Actn4 PE=2 SV=1;>sp|P57780|ACTN4_MOUSE Alpha-actinin-4 OS=Mus musculus GN=Actn4 PE=1 SV=1;>tr|Q3UDJ7|Q3UDJ7_MOUSE Putative uncharacterized protein OS=Mus musculus GN=Actn4 PE=2 SV=1;>tr|Q1A602|Q1A6
Aspartate aminotransferase, mitochondrial	P05202	17.4477	17.5066	17.6491	17.5703	17.385	18.4458	18.1441	18.3925	18.4227	18.0227	2445800	344	P05202	Got2	>sp|P05202|AATM_MOUSE Aspartate aminotransferase, mitochondrial OS=Mus musculus GN=Got2 PE=1 SV=1
Aspartoacylase-2	Q91XE4	17.7863	17.732	17.4218	18.0826	17.7272	18.2107	17.9604	18.0724	18.0762	18.2092	2423700	469	Q91XE4	Acy3	>sp|Q91XE4|ACY3_MOUSE N-acyl-aromatic-L-amino acid amidohydrolase (carboxylate-forming) OS=Mus musculus GN=Acy3 PE=1 SV=1
Very long-chain acyl-CoA synthetase	O35488;Q3UNR3;A2ANX6;Q3TN99	17.7018	18.1563	18.0921	17.6893	17.961	17.4798	17.9249	17.8069	18.1062	18.3833	2419100	387	O35488;Q3UNR3;A2ANX6;Q3TN99	Slc27a2	>sp|O35488|S27A2_MOUSE Very long-chain acyl-CoA synthetase OS=Mus musculus GN=Slc27a2 PE=1 SV=2;>tr|Q3UNR3|Q3UNR3_MOUSE Putative uncharacterized protein (Fragment) OS=Mus musculus GN=Slc27a2 PE=2 SV=1;>tr|A2ANX6|A2ANX6_MOUSE Very long-chain acyl-CoA synthe
Peptidyl-prolyl cis-trans isomerase;Peptidyl-prolyl cis-trans isomerase A;Peptidyl-prolyl cis-trans isomerase A, N-terminally processed	Q5SVY2;Q3UAJ1;Q3TE63;P17742;Q9CZK9;F8VPN3;V9GXC1;V9GX31	17.3549	18.0207	17.5427	17.9828	17.8689	18.1441	17.8196	18.1135	17.8205	17.8424	2417900	256	Q5SVY2;Q3UAJ1;Q3TE63;P17742;Q9CZK9	Ppia	>tr|Q5SVY2|Q5SVY2_MOUSE Peptidyl-prolyl cis-trans isomerase OS=Mus musculus GN=Ppia PE=2 SV=1;>tr|Q3UAJ1|Q3UAJ1_MOUSE Peptidyl-prolyl cis-trans isomerase OS=Mus musculus GN=Ppia PE=2 SV=1;>tr|Q3TE63|Q3TE63_MOUSE Peptidyl-prolyl cis-trans isomerase OS=Mus m
Elongation factor 1-alpha;Elongation factor 1-alpha 1;Elongation factor 1-alpha 2	Q58E64;Q3UA81;Q3TII3;P10126;Q3UZQ3;P62631;D3Z3I8;D3YZ68;Q4FZE5	18.0159	17.9596	18.1455	17.7803	17.9963	17.6397	17.6971	17.8642	18.0361	17.8844	2410300	279	Q58E64;Q3UA81;Q3TII3;P10126;Q3UZQ3;P62631;D3Z3I8;D3YZ68	Eef1a1;Eef1a2	>tr|Q58E64|Q58E64_MOUSE Elongation factor 1-alpha OS=Mus musculus GN=Eef1a1 PE=2 SV=1;>tr|Q3UA81|Q3UA81_MOUSE Elongation factor 1-alpha OS=Mus musculus GN=Eef1a1 PE=2 SV=1;>tr|Q3TII3|Q3TII3_MOUSE Elongation factor 1-alpha OS=Mus musculus GN=Eef1a1 PE=2 SV=
Tubulin beta-4B chain;Tubulin beta-4A chain	P68372;Q9D6F9;Q9CVR0;Q9DCR1;Q9CRT0;Q3U9U3;Q9CUN8;D5MR34	17.3608	17.7897	17.4144	17.9625	17.6326	17.2738	17.6341	17.0222	17.7778	17.5219	2394200	463	P68372;Q9D6F9;Q9CVR0;Q9DCR1	Tubb4b;Tubb4a	>sp|P68372|TBB4B_MOUSE Tubulin beta-4B chain OS=Mus musculus GN=Tubb4b PE=1 SV=1;>sp|Q9D6F9|TBB4A_MOUSE Tubulin beta-4A chain OS=Mus musculus GN=Tubb4a PE=1 SV=3;>tr|Q9CVR0|Q9CVR0_MOUSE Putative uncharacterized protein (Fragment) OS=Mus musculus GN=Tubb4b
Glutathione S-transferase Mu 1	P10649;A2AE89;F6WHQ7;P19639	17.6155	18.111	17.9809	17.9368	17.9784	17.3461	17.912	17.7129	18.2901	17.9321	2356300	341	P10649;A2AE89;F6WHQ7	Gstm1	>sp|P10649|GSTM1_MOUSE Glutathione S-transferase Mu 1 OS=Mus musculus GN=Gstm1 PE=1 SV=2;>tr|A2AE89|A2AE89_MOUSE Glutathione S-transferase Mu 1 (Fragment) OS=Mus musculus GN=Gstm1 PE=1 SV=1;>tr|F6WHQ7|F6WHQ7_MOUSE Glutathione S-transferase Mu 1 (Fragment)
Fructose-bisphosphate aldolase;Fructose-bisphosphate aldolase A	Q6NY00;Q5FWB7;P05064;A6ZI44;D3YWI1;D3YV98;D3Z510;Q9CPQ9;A6ZI46;A6ZI47	17.8377	17.8582	17.7312	17.7768	17.7018	18.0307	18.028	17.7833	18.2162	17.9182	2348500	540	Q6NY00;Q5FWB7;P05064;A6ZI44;D3YWI1;D3YV98;D3Z510;Q9CPQ9;A6ZI46	Aldoa;Aldoart1	>tr|Q6NY00|Q6NY00_MOUSE Fructose-bisphosphate aldolase OS=Mus musculus GN=Aldoa PE=2 SV=1;>tr|Q5FWB7|Q5FWB7_MOUSE Fructose-bisphosphate aldolase OS=Mus musculus GN=Aldoa PE=2 SV=1;>sp|P05064|ALDOA_MOUSE Fructose-bisphosphate aldolase A OS=Mus musculus GN=A
Voltage-dependent anion-selective channel protein 1	Q60932	17.8205	17.0145	17.602	17.5258	17.7338	18.0265	17.9604	18.252	18.0536	18.19	2343800	394	Q60932	Vdac1	>sp|Q60932|VDAC1_MOUSE Voltage-dependent anion-selective channel protein 1 OS=Mus musculus GN=Vdac1 PE=1 SV=3
Cytochrome b-c1 complex subunit 1, mitochondrial	Q9CZ13;Q3TIC8;Q3THM1;Q8K2S8;Q8VEJ2;A0A0A6YW82;A0A0A6YWX6;A0A0A6YVZ0	17.5409	17.4366	17.6264	17.0992	17.302	18.0511	18.1033	18.2548	18.4521	17.9389	2308200	360	Q9CZ13;Q3TIC8;Q3THM1;Q8K2S8	Uqcrc1	>sp|Q9CZ13|QCR1_MOUSE Cytochrome b-c1 complex subunit 1, mitochondrial OS=Mus musculus GN=Uqcrc1 PE=1 SV=2;>tr|Q3TIC8|Q3TIC8_MOUSE Putative uncharacterized protein OS=Mus musculus GN=Uqcrc1 PE=2 SV=1;>tr|Q3THM1|Q3THM1_MOUSE Putative uncharacterized protein
Probable D-lactate dehydrogenase, mitochondrial	Q9D635;Q7TNG8	17.6318	17.6374	17.8037	17.5607	17.8546	17.8326	17.9485	18.0153	18.1429	18.1066	2283200	558	Q9D635;Q7TNG8	Ldhd	>tr|Q9D635|Q9D635_MOUSE Putative uncharacterized protein OS=Mus musculus GN=Ldhd PE=2 SV=1;>sp|Q7TNG8|LDHD_MOUSE Probable D-lactate dehydrogenase, mitochondrial OS=Mus musculus GN=Ldhd PE=1 SV=1
Electron transfer flavoprotein subunit alpha, mitochondrial	Q99LC5	17.3078	17.9813	17.4653	17.641	17.5288	17.724	18.2602	18.035	18.2457	18.0262	2257200	384	Q99LC5	Etfa	>sp|Q99LC5|ETFA_MOUSE Electron transfer flavoprotein subunit alpha, mitochondrial OS=Mus musculus GN=Etfa PE=1 SV=2
Peroxiredoxin-1	P35700;B1AXW5;B1AXW6;Q3U9J9;B1AXW4	17.8622	17.6884	18.0056	17.7398	17.9617	17.3433	17.6976	17.6599	17.9906	17.9337	2207100	530	P35700;B1AXW5;B1AXW6;Q3U9J9;B1AXW4	Prdx1	>sp|P35700|PRDX1_MOUSE Peroxiredoxin-1 OS=Mus musculus GN=Prdx1 PE=1 SV=1;>tr|B1AXW5|B1AXW5_MOUSE Peroxiredoxin-1 (Fragment) OS=Mus musculus GN=Prdx1 PE=1 SV=5;>tr|B1AXW6|B1AXW6_MOUSE Peroxiredoxin-1 (Fragment) OS=Mus musculus GN=Prdx1 PE=1 SV=1;>tr|Q3U9J9
Stress-70 protein, mitochondrial	P38647	17.8572	17.8479	17.9304	18	17.898	17.5086	17.633	17.4658	17.6385	17.5214	2164300	451	P38647	Hspa9	>sp|P38647|GRP75_MOUSE Stress-70 protein, mitochondrial OS=Mus musculus GN=Hspa9 PE=1 SV=3
Succinate dehydrogenase [ubiquinone] flavoprotein subunit, mitochondrial	Q8K2B3;Q6IWE1	17.2564	17.3392	17.5734	17.143	17.3741	17.7616	18.0384	17.8463	18.2635	18.0537	2164300	688	Q8K2B3	Sdha	>sp|Q8K2B3|SDHA_MOUSE Succinate dehydrogenase [ubiquinone] flavoprotein subunit, mitochondrial OS=Mus musculus GN=Sdha PE=1 SV=1
	Q58E70;D3Z6I8;Q8C7C3;E9Q7Q3;D3Z2H9;Q3TJ53;D3YVR0	18.043	17.6625	17.9862	17.6191	17.7115	17.4228	17.4919	17.3254	17.7289	17.2407	2025800	291	Q58E70;D3Z6I8;Q8C7C3;E9Q7Q3;D3Z2H9;Q3TJ53	Tpm3;Tpm3-rs7	>tr|Q58E70|Q58E70_MOUSE Tpm3 protein OS=Mus musculus GN=Tpm3 PE=2 SV=1;>tr|D3Z6I8|D3Z6I8_MOUSE Tropomyosin alpha-3 chain OS=Mus musculus GN=Tpm3 PE=1 SV=1;>tr|Q8C7C3|Q8C7C3_MOUSE Putative uncharacterized protein OS=Mus musculus GN=Tpm3 PE=2 SV=1;>tr|E9Q7Q3
Acyl-CoA-binding protein	Q548W7;P31786;M0QWU8;Q3ULV8;Q4VWZ5;D3Z563	17.5375	17.0431	17.7982	17.3529	17.5476	17.3809	17.5419	17.9268	17.9143	17.5647	1915100	165	Q548W7;P31786;M0QWU8;Q3ULV8;Q4VWZ5	Dbi	>tr|Q548W7|Q548W7_MOUSE Diazepam binding inhibitor OS=Mus musculus GN=Dbi PE=2 SV=1;>sp|P31786|ACBP_MOUSE Acyl-CoA-binding protein OS=Mus musculus GN=Dbi PE=1 SV=2;>tr|M0QWU8|M0QWU8_MOUSE Acyl-CoA-binding protein OS=Mus musculus GN=Dbi PE=1 SV=1;>tr|Q3ULV8
Phosphoglycerate kinase 1	P09411;S4R2M7;P09041;B0LAA9	17.1643	17.8963	16.9274	17.6135	17.2511	17.7564	17.731	17.6728	17.6759	17.3812	1862300	426	P09411	Pgk1	>sp|P09411|PGK1_MOUSE Phosphoglycerate kinase 1 OS=Mus musculus GN=Pgk1 PE=1 SV=4
Glutamate dehydrogenase 1, mitochondrial	P26443;Q3TSQ7;F7CFA5	17.3888	17.4777	17.324	17.3117	17.2883	17.4986	17.6349	17.6492	17.6526	17.5875	1771500	390	P26443	Glud1	>sp|P26443|DHE3_MOUSE Glutamate dehydrogenase 1, mitochondrial OS=Mus musculus GN=Glud1 PE=1 SV=1
Tubulin alpha-1B chain	P05213;Q99KA2	17.2922	17.7614	17.0638	17.9503	17.5068	17.7262	17.3179	17.4584	16.4669	17.0336	1767800	833	P05213;Q99KA2	Tuba1b	>sp|P05213|TBA1B_MOUSE Tubulin alpha-1B chain OS=Mus musculus GN=Tuba1b PE=1 SV=2;>tr|Q99KA2|Q99KA2_MOUSE Tuba1b protein (Fragment) OS=Mus musculus GN=Tuba1b PE=2 SV=1
Methylmalonate-semialdehyde dehydrogenase [acylating], mitochondrial	Q9EQ20;Q8K0L1;Q1LZK2	17.1818	17.2952	17.3017	17.2338	17.3569	17.2677	17.6659	17.5138	17.6857	17.7658	1748200	582	Q9EQ20;Q8K0L1	Aldh6a1	>sp|Q9EQ20|MMSA_MOUSE Methylmalonate-semialdehyde dehydrogenase [acylating], mitochondrial OS=Mus musculus GN=Aldh6a1 PE=1 SV=1;>tr|Q8K0L1|Q8K0L1_MOUSE Aldh6a1 protein OS=Mus musculus GN=Aldh6a1 PE=2 SV=1
Spectrin beta chain, non-erythrocytic 1	Q62261;A0A0A0MQG2;Q5DTR4;Q3TZN6;Q8BQ35;Q3TTX2;Q8R1C2;Q9Z2V0;P70435;Q8C509;Q9R1Y9	17.4506	17.5134	17.5711	17.1985	17.2367	17.493	17.4321	17.4454	17.6012	17.3373	1723800	466	Q62261;A0A0A0MQG2;Q5DTR4	Sptbn1	>sp|Q62261|SPTB2_MOUSE Spectrin beta chain, non-erythrocytic 1 OS=Mus musculus GN=Sptbn1 PE=1 SV=2;>tr|A0A0A0MQG2|A0A0A0MQG2_MOUSE Spectrin beta chain, non-erythrocytic 1 (Fragment) OS=Mus musculus GN=Sptbn1 PE=1 SV=1;>tr|Q5DTR4|Q5DTR4_MOUSE MKIAA4049 prot
L-lactate dehydrogenase;L-lactate dehydrogenase A chain	Q564E2;Q3TI99;P06151;Q3UDU4;Q3TCI7;G5E8N5;D3Z736;Q99K20;Q3THB4;D3YZQ9;Q6NXW3;Q3UIC3;D3YVR7;D3YZE4;Q64483;Q548Z6;P00342	17.4533	17.0692	17.4846	16.7058	16.9268	17.6441	17.4891	17.8374	17.6483	17.5226	1714500	206	Q564E2;Q3TI99;P06151;Q3UDU4;Q3TCI7;G5E8N5;D3Z736;Q99K20;Q3THB4;D3YZQ9	Ldha	>tr|Q564E2|Q564E2_MOUSE L-lactate dehydrogenase OS=Mus musculus GN=Ldha PE=2 SV=1;>tr|Q3TI99|Q3TI99_MOUSE L-lactate dehydrogenase OS=Mus musculus GN=Ldha PE=2 SV=1;>sp|P06151|LDHA_MOUSE L-lactate dehydrogenase A chain OS=Mus musculus GN=Ldha PE=1 SV=3;>tr|
Na(+)/H(+) exchange regulatory cofactor NHE-RF3	Q9JIL4;D3YZS9;D3YW13;D3Z114	17.4282	17.5934	17.4621	17.2123	17.2913	17.0105	17.6644	17.4097	17.6504	17.6552	1711400	524	Q9JIL4	Pdzk1	>sp|Q9JIL4|NHRF3_MOUSE Na(+)/H(+) exchange regulatory cofactor NHE-RF3 OS=Mus musculus GN=Pdzk1 PE=1 SV=1
Eukaryotic peptide chain release factor subunit 1	Q8BWY3;Q3TF02;Q3TDF8;Q3U6V5;Q3TL10;P70199	17.1535	16.1475	NaN	16.7083	NaN	13.4345	16.8526	18.1032	18.3505	18.3441	1684900	33	Q8BWY3;Q3TF02;Q3TDF8;Q3U6V5;Q3TL10;P70199	Etf1	>sp|Q8BWY3|ERF1_MOUSE Eukaryotic peptide chain release factor subunit 1 OS=Mus musculus GN=Etf1 PE=1 SV=4;>tr|Q3TF02|Q3TF02_MOUSE Putative uncharacterized protein OS=Mus musculus GN=Etf1 PE=2 SV=1;>tr|Q3TDF8|Q3TDF8_MOUSE Putative uncharacterized protein OS
Alcohol dehydrogenase [NADP(+)]	Q9JII6;Q80XJ7;Q540D7;Q3UJW9;B1AXW3;Q810X5	17.7593	17.7406	17.7386	17.2695	17.4305	16.996	17.2202	17.3359	17.0664	17.3739	1683900	151	Q9JII6;Q80XJ7;Q540D7;Q3UJW9;B1AXW3;Q810X5	Akr1a1;Akr1a4	>sp|Q9JII6|AK1A1_MOUSE Alcohol dehydrogenase [NADP(+)] OS=Mus musculus GN=Akr1a1 PE=1 SV=3;>tr|Q80XJ7|Q80XJ7_MOUSE Aldo-keto reductase family 1, member A4 (Aldehyde reductase) OS=Mus musculus GN=Akr1a1 PE=2 SV=1;>tr|Q540D7|Q540D7_MOUSE Aldehyde reductase O
ATP synthase subunit d, mitochondrial	G3X9L6;Q9DCX2;B1ASE2	16.8532	16.7333	17.1762	16.7109	16.6085	17.9692	17.7	17.9613	17.6321	17.5842	1670200	375	G3X9L6;Q9DCX2;B1ASE2	Gm10250;Atp5h	>tr|G3X9L6|G3X9L6_MOUSE MCG55033 OS=Mus musculus GN=Gm10250 PE=4 SV=1;>sp|Q9DCX2|ATP5H_MOUSE ATP synthase subunit d, mitochondrial OS=Mus musculus GN=Atp5h PE=1 SV=3;>tr|B1ASE2|B1ASE2_MOUSE ATP synthase subunit d, mitochondrial (Fragment) OS=Mus musculus G
14-3-3 protein zeta/delta	P63101;Q3UA58;D3YXN6;Q8BWN0;D3YXF4;D3YW45	17.4972	17.6919	17.4841	17.3726	17.2267	17.0576	17.0336	17.6567	17.2348	17.2388	1626800	279	P63101	Ywhaz	>sp|P63101|1433Z_MOUSE 14-3-3 protein zeta/delta OS=Mus musculus GN=Ywhaz PE=1 SV=1
Long-chain specific acyl-CoA dehydrogenase, mitochondrial	P51174	16.8772	17.0911	16.8012	16.7263	16.7906	17.3852	17.6989	17.5543	18.1427	17.5975	1604200	253	P51174	Acadl	>sp|P51174|ACADL_MOUSE Long-chain specific acyl-CoA dehydrogenase, mitochondrial OS=Mus musculus GN=Acadl PE=1 SV=2
Electron transfer flavoprotein subunit beta	Q9DCW4	16.999	16.934	17.1488	16.9247	16.8635	17.5384	17.7602	17.621	17.8383	17.4516	1598400	378	Q9DCW4	Etfb	>sp|Q9DCW4|ETFB_MOUSE Electron transfer flavoprotein subunit beta OS=Mus musculus GN=Etfb PE=1 SV=3
Protein disulfide-isomerase	Q3UDR2;Q3URP6;Q3UBY9;Q3U738;Q3TWE3;Q3THC3;Q3TF72;P09103;Q3TIM0;Q3UJA8;Q3UA23;Q3TGS0;Q3TT76;Q3TIQ5;E9Q8G8	17.7776	17.6756	17.7302	17.7128	17.4317	16.6607	16.8622	17.0813	16.8255	16.6001	1564600	288	Q3UDR2;Q3URP6;Q3UBY9;Q3U738;Q3TWE3;Q3THC3;Q3TF72;P09103;Q3TIM0;Q3UJA8;Q3UA23;Q3TGS0;Q3TT76	P4hb	>tr|Q3UDR2|Q3UDR2_MOUSE Protein disulfide-isomerase (Fragment) OS=Mus musculus GN=P4hb PE=2 SV=1;>tr|Q3URP6|Q3URP6_MOUSE Protein disulfide-isomerase OS=Mus musculus GN=P4hb PE=2 SV=1;>tr|Q3UBY9|Q3UBY9_MOUSE Protein disulfide-isomerase OS=Mus musculus GN=P4
Cytochrome b5	G5E850;Q544Z9;P56395;E0CY88	17.6348	17.2406	17.6246	16.9944	17.0876	16.8327	17.1781	17.02	17.1765	17.3863	1501900	233	G5E850;Q544Z9;P56395;E0CY88	Cyb5;Cyb5a	>tr|G5E850|G5E850_MOUSE Cytochrome b-5, isoform CRA_a OS=Mus musculus GN=Cyb5a PE=1 SV=1;>tr|Q544Z9|Q544Z9_MOUSE Cytochrome b-5, isoform CRA_d OS=Mus musculus GN=Cyb5a PE=2 SV=1;>sp|P56395|CYB5_MOUSE Cytochrome b5 OS=Mus musculus GN=Cyb5a PE=1 SV=2;>tr|E0C
Cytosolic 10-formyltetrahydrofolate dehydrogenase	Q8R0Y6;Q8CIF2;Q8BLE0;Q9CVJ8	17.3285	17.1784	17.3879	17.0699	17.2079	17.1811	17.207	17.1472	17.5004	17.2802	1494200	405	Q8R0Y6;Q8CIF2	Aldh1l1	>sp|Q8R0Y6|AL1L1_MOUSE Cytosolic 10-formyltetrahydrofolate dehydrogenase OS=Mus musculus GN=Aldh1l1 PE=1 SV=1;>tr|Q8CIF2|Q8CIF2_MOUSE 10-formyltetrahydrofolate dehydrogenase OS=Mus musculus GN=Aldh1l1 PE=2 SV=1
Na(+)/H(+) exchange regulatory cofactor NHE-RF1	Q3TG37;P70441;Q9R1A1	17.2419	17.0212	17.3541	17.0036	17.2626	16.929	17.5081	17.1385	17.6933	17.4698	1493200	304	Q3TG37;P70441	Slc9a3r1	>tr|Q3TG37|Q3TG37_MOUSE Na(+)/H(+) exchange regulatory cofactor NHE-RF OS=Mus musculus GN=Slc9a3r1 PE=2 SV=1;>sp|P70441|NHRF1_MOUSE Na(+)/H(+) exchange regulatory cofactor NHE-RF1 OS=Mus musculus GN=Slc9a3r1 PE=1 SV=3
Histone H1.2	Q5SZA3;P15864	17.471	16.6475	17.1893	17.1641	17.2638	17.161	17.0421	17.6569	17.4459	17.03	1490500	146	Q5SZA3;P15864	Hist1h1c	>tr|Q5SZA3|Q5SZA3_MOUSE Histone cluster 1, H1c OS=Mus musculus GN=Hist1h1c PE=2 SV=1;>sp|P15864|H12_MOUSE Histone H1.2 OS=Mus musculus GN=Hist1h1c PE=1 SV=2
Calmodulin;Calmodulin-like protein 3	P62204;Q3UKW2;Q9D6P8	17.5644	17.1999	17.6031	17.2502	17.3734	16.9573	17.1959	16.9029	17.0981	17.0113	1482600	167	P62204;Q3UKW2;Q9D6P8	Calm1;Calml3	>sp|P62204|CALM_MOUSE Calmodulin OS=Mus musculus GN=Calm1 PE=1 SV=2;>tr|Q3UKW2|Q3UKW2_MOUSE Calmodulin OS=Mus musculus GN=Calm1 PE=1 SV=1;>sp|Q9D6P8|CALL3_MOUSE Calmodulin-like protein 3 OS=Mus musculus GN=Calml3 PE=2 SV=1
Clathrin heavy chain 1	Q68FD5;Q5SXR6;Q80U89;Q3TYQ2;Q3U0H2;Q3UPJ3;Q3TAN1;Q8K2I5;Q3TJ98;F6Z1R4	17.3481	17.0467	17.2597	17.0354	17.0428	17.2736	16.9457	17.328	17.0095	17.1905	1451800	411	Q68FD5;Q5SXR6;Q80U89	Cltc	>sp|Q68FD5|CLH1_MOUSE Clathrin heavy chain 1 OS=Mus musculus GN=Cltc PE=1 SV=3;>tr|Q5SXR6|Q5SXR6_MOUSE Clathrin heavy chain OS=Mus musculus GN=Cltc PE=1 SV=1;>tr|Q80U89|Q80U89_MOUSE MKIAA0034 protein (Fragment) OS=Mus musculus GN=mKIAA0034 PE=4 SV=2
ATP synthase subunit gamma;ATP synthase subunit gamma, mitochondrial	Q8C2Q8;Q9D9D7;Q91VR2;Q3UD06;A2AKU9;Q9ERA8;A2AKV2;A2AKV3;A2AKV1;A2AKV0;Q9Z1F5	16.8492	16.7861	17.1342	16.4928	16.4934	17.2067	17.6192	17.5876	17.844	17.4766	1443200	327	Q8C2Q8;Q9D9D7;Q91VR2;Q3UD06;A2AKU9;Q9ERA8;A2AKV2;A2AKV3;A2AKV1	Atp5c1	>tr|Q8C2Q8|Q8C2Q8_MOUSE ATP synthase subunit gamma OS=Mus musculus GN=Atp5c1 PE=1 SV=1;>tr|Q9D9D7|Q9D9D7_MOUSE ATP synthase subunit gamma OS=Mus musculus GN=Atp5c1 PE=2 SV=1;>sp|Q91VR2|ATPG_MOUSE ATP synthase subunit gamma, mitochondrial OS=Mus musculus GN
Protein disulfide-isomerase A3	P27773;F6Q404	17.7037	17.2781	17.6403	17.4021	17.4871	16.6274	16.4511	16.6446	16.5103	16.4051	1399200	381	P27773	Pdia3	>sp|P27773|PDIA3_MOUSE Protein disulfide-isomerase A3 OS=Mus musculus GN=Pdia3 PE=1 SV=2
Quinone oxidoreductase	Q80XR3;P47199;A0A0A6YXR4;Q3UYY0;V9GXY8;D3YUG9;D3Z2X0;A0A0A6YVS7;D3YWU6;D3Z4Q4	17.2446	16.7172	17.0025	17.0922	17.19	17.1535	17.1959	17.2259	17.3195	17.2645	1396300	245	Q80XR3;P47199;A0A0A6YXR4;Q3UYY0;V9GXY8;D3YUG9	Cryz	>tr|Q80XR3|Q80XR3_MOUSE Crystallin, zeta OS=Mus musculus GN=Cryz PE=2 SV=1;>sp|P47199|QOR_MOUSE Quinone oxidoreductase OS=Mus musculus GN=Cryz PE=1 SV=1;>tr|A0A0A6YXR4|A0A0A6YXR4_MOUSE Quinone oxidoreductase (Fragment) OS=Mus musculus GN=Cryz PE=1 SV=2;>tr
Superoxide dismutase [Cu-Zn]	P08228;Q8C355	16.9803	17.4816	16.9135	16.9826	17.0376	16.8387	17.2655	16.8428	17.6621	17.2956	1385300	202	P08228	Sod1	>sp|P08228|SODC_MOUSE Superoxide dismutase [Cu-Zn] OS=Mus musculus GN=Sod1 PE=1 SV=2
Ribonuclease UK114	P52760	16.7815	16.9993	17.1036	16.9657	17.0005	17.4937	16.4198	17.2868	17.143	16.7229	1340800	279	P52760	Hrsp12	>sp|P52760|UK114_MOUSE Ribonuclease UK114 OS=Mus musculus GN=Hrsp12 PE=1 SV=3
Villin-1	Q8CEJ4;Q62468;F6V2H5	17.0203	16.9446	17.0639	16.594	16.9724	16.8326	17.0525	17.1599	17.228	17.269	1320700	292	Q8CEJ4;Q62468	Vil1	>tr|Q8CEJ4|Q8CEJ4_MOUSE Putative uncharacterized protein OS=Mus musculus GN=Vil1 PE=2 SV=1;>sp|Q62468|VILI_MOUSE Villin-1 OS=Mus musculus GN=Vil1 PE=1 SV=3
Heterogeneous nuclear ribonucleoproteins A2/B1	O88569;B7ZP22	17.2592	17.072	17.2522	17.1043	17.1536	16.5676	16.7828	16.4863	17.2361	16.7032	1313700	233	O88569;B7ZP22	Hnrnpa2b1	>sp|O88569|ROA2_MOUSE Heterogeneous nuclear ribonucleoproteins A2/B1 OS=Mus musculus GN=Hnrnpa2b1 PE=1 SV=2;>tr|B7ZP22|B7ZP22_MOUSE Heterogeneous nuclear ribonucleoprotein A2/B1 OS=Mus musculus GN=Hnrnpa2b1 PE=2 SV=1
Fructose-1,6-bisphosphatase 1	Q9QXD6;F6YS63;Q9QXC3;Q9QXC4;Q9QXC5;Q9QXA9;Q9QXB1;Q9QXC2;Q9QXA8;Q9JHT8;Q9JHT7;Q9QXB0;E9Q0T7	16.9824	16.9566	16.9068	17.1244	16.9816	16.9489	16.8071	16.9001	16.4438	16.8588	1274900	322	Q9QXD6	Fbp1	>sp|Q9QXD6|F16P1_MOUSE Fructose-1,6-bisphosphatase 1 OS=Mus musculus GN=Fbp1 PE=1 SV=3
Pyruvate kinase PKM	P52480	16.6882	17.2459	16.5443	16.7082	16.189	17.526	17.1589	17.3829	17.227	16.8691	1267000	362	P52480	Pkm	>sp|P52480|KPYM_MOUSE Pyruvate kinase PKM OS=Mus musculus GN=Pkm PE=1 SV=4
Cytosol aminopeptidase	Q9CPY7	16.7611	16.3388	17.0696	17.0325	17.1663	16.7462	17.1762	16.8618	17.5179	17.2933	1264800	299	Q9CPY7	Lap3	>sp|Q9CPY7|AMPL_MOUSE Cytosol aminopeptidase OS=Mus musculus GN=Lap3 PE=1 SV=3
NADH-ubiquinone oxidoreductase 75 kDa subunit, mitochondrial	Q3TIU7;Q91VD9;Q3UIQ2;A0A087WQ77;A0A087WQR0	16.601	16.5386	16.7771	16.5816	16.3257	17.3711	17.3941	17.2967	17.1225	17.2749	1257400	265	Q3TIU7;Q91VD9;Q3UIQ2	Ndufs1	>tr|Q3TIU7|Q3TIU7_MOUSE Putative uncharacterized protein OS=Mus musculus GN=Ndufs1 PE=2 SV=1;>sp|Q91VD9|NDUS1_MOUSE NADH-ubiquinone oxidoreductase 75 kDa subunit, mitochondrial OS=Mus musculus GN=Ndufs1 PE=1 SV=2;>tr|Q3UIQ2|Q3UIQ2_MOUSE Putative uncharacte
Histone H3;Histone H3.3;Histone H3.3C;Histone H3.2;Histone H3.1	E0CZ27;P84244;P02301;A1L0U3;F8WI35;A1L0V4;P84228;P68433;B9EI85;E0CYN1;E0CYR7	16.6655	15.4084	16.5194	16.3208	16.6135	17.5462	17.4384	18.0511	16.11	NaN	1233400	143	E0CZ27;P84244;P02301;A1L0U3;F8WI35;A1L0V4;P84228;P68433;B9EI85	H3f3a;H3f3c;Hist1h3e;Hist1h3i;Hist1h3b;Hist1h3a;Hist2h3b	>tr|E0CZ27|E0CZ27_MOUSE Histone H3 (Fragment) OS=Mus musculus GN=H3f3a PE=3 SV=1;>sp|P84244|H33_MOUSE Histone H3.3 OS=Mus musculus GN=H3f3a PE=1 SV=2;>sp|P02301|H3C_MOUSE Histone H3.3C OS=Mus musculus GN=H3f3c PE=3 SV=3;>tr|A1L0U3|A1L0U3_MOUSE Histone H3 (
Vimentin	Q5FWJ3;Q3V2S4;Q3U6S1;Q3TFD9;P20152;A0A0A6YWC8;Q3TWV0;Q3UD36;Q3UAX1;A4IF59;A2AKJ2;Q3UMG4;D3YZ35;P15331;G5E846;P46660;G3X981;Q05DD2;P08551;P08553;Q80TQ3;P19246	17.536	17.1512	17.4288	17.1856	17.1711	16.55	16.56	16.3914	16.7586	16.2447	1232800	274	Q5FWJ3;Q3V2S4;Q3U6S1;Q3TFD9;P20152;A0A0A6YWC8;Q3TWV0;Q3UD36;Q3UAX1	Vim	>tr|Q5FWJ3|Q5FWJ3_MOUSE Vimentin OS=Mus musculus GN=Vim PE=2 SV=1;>tr|Q3V2S4|Q3V2S4_MOUSE Putative uncharacterized protein OS=Mus musculus GN=Vim PE=2 SV=1;>tr|Q3U6S1|Q3U6S1_MOUSE Putative uncharacterized protein OS=Mus musculus GN=Vim PE=2 SV=1;>tr|Q3TFD9
Meprin A subunit beta	Q61847	16.7816	16.6658	16.7944	16.5822	16.566	16.7086	17.2727	17.2288	17.3256	17.3971	1208800	201	Q61847	Mep1b	>sp|Q61847|MEP1B_MOUSE Meprin A subunit beta OS=Mus musculus GN=Mep1b PE=1 SV=2
Isovaleryl-CoA dehydrogenase, mitochondrial	Q9JHI5	16.5762	16.9036	16.6814	16.42	16.781	16.8243	17.244	17.0809	17.5207	17.2856	1205400	142	Q9JHI5	Ivd	>sp|Q9JHI5|IVD_MOUSE Isovaleryl-CoA dehydrogenase, mitochondrial OS=Mus musculus GN=Ivd PE=1 SV=1
Trifunctional enzyme subunit alpha, mitochondrial;Long-chain enoyl-CoA hydratase;Long chain 3-hydroxyacyl-CoA dehydrogenase	Q8BMS1;Q3TB39	16.5045	16.6446	16.5405	16.4054	16.3554	17.2149	17.3061	16.9831	17.3824	17.1749	1175300	322	Q8BMS1	Hadha	>sp|Q8BMS1|ECHA_MOUSE Trifunctional enzyme subunit alpha, mitochondrial OS=Mus musculus GN=Hadha PE=1 SV=1
Cytochrome c, somatic	Q56A15;P62897;G3UWG1;CON__P62894;P00015	16.7078	16.5012	17.0044	16.5904	16.4847	16.4295	17.2642	17.0526	17.7089	17.0017	1173800	169	Q56A15;P62897;G3UWG1	Cycs;Gm10108	>tr|Q56A15|Q56A15_MOUSE Cytochrome c OS=Mus musculus GN=Cycs PE=2 SV=1;>sp|P62897|CYC_MOUSE Cytochrome c, somatic OS=Mus musculus GN=Cycs PE=1 SV=2;>tr|G3UWG1|G3UWG1_MOUSE MCG115977 OS=Mus musculus GN=Gm10108 PE=3 SV=1
Myosin light polypeptide 6	Q642K0;Q60605;Q3TIG9;B0LAC7;Q8CI43	17.1769	16.8506	17.2958	16.9959	17.002	16.5844	16.5668	16.6474	16.8322	16.663	1151900	136	Q642K0;Q60605;Q3TIG9	Myl6	>tr|Q642K0|Q642K0_MOUSE MCG140959, isoform CRA_a OS=Mus musculus GN=Myl6 PE=2 SV=1;>sp|Q60605|MYL6_MOUSE Myosin light polypeptide 6 OS=Mus musculus GN=Myl6 PE=1 SV=3;>tr|Q3TIG9|Q3TIG9_MOUSE Putative uncharacterized protein OS=Mus musculus GN=Myl6 PE=2 SV=1
MICOS complex subunit MIC60	Q3TQL4;Q3TVZ5;Q3U7N2;Q3TEY5;E9Q800;E9QAY6;Q2YDW0;Q6P8Y5;A6H604;E9PVS5	16.5351	16.5041	16.7279	16.3582	16.5316	17.0012	17.127	16.8435	17.3962	17.1609	1144500	251	Q3TQL4;Q3TVZ5;Q3U7N2;Q3TEY5;E9Q800;E9QAY6;Q2YDW0	Immt	>tr|Q3TQL4|Q3TQL4_MOUSE Putative uncharacterized protein (Fragment) OS=Mus musculus GN=Immt PE=2 SV=1;>tr|Q3TVZ5|Q3TVZ5_MOUSE Putative uncharacterized protein OS=Mus musculus GN=Immt PE=2 SV=1;>tr|Q3U7N2|Q3U7N2_MOUSE Putative uncharacterized protein OS=Mus
Dihydrolipoyl dehydrogenase, mitochondrial	O08749;Q3TIE8	16.5491	16.6415	16.5948	16.4406	16.2887	17.1665	17.1684	17.0831	17.3679	16.8956	1136800	365	O08749;Q3TIE8	Dld	>sp|O08749|DLDH_MOUSE Dihydrolipoyl dehydrogenase, mitochondrial OS=Mus musculus GN=Dld PE=1 SV=2;>tr|Q3TIE8|Q3TIE8_MOUSE Dihydrolipoyl dehydrogenase OS=Mus musculus GN=Dld PE=2 SV=1
Nucleoside diphosphate kinase;Nucleoside diphosphate kinase A;Nucleoside diphosphate kinase B	E9PZF0;Q5NC80;Q5NC81;P15532;Q5NC82;Q01768;Q5NC79;B0LAA8;Q8R4B4	16.9152	16.9091	16.8287	16.7175	16.9926	16.6267	16.8554	16.4373	17.1614	17.0323	1136600	167	E9PZF0;Q5NC80;Q5NC81;P15532;Q5NC82;Q01768;Q5NC79;B0LAA8;Q8R4B4	Gm20390;Nme1;Nme2;Dscaml1	>tr|E9PZF0|E9PZF0_MOUSE Nucleoside diphosphate kinase OS=Mus musculus GN=Gm20390 PE=3 SV=1;>tr|Q5NC80|Q5NC80_MOUSE Nucleoside diphosphate kinase (Fragment) OS=Mus musculus GN=Nme1 PE=1 SV=1;>tr|Q5NC81|Q5NC81_MOUSE Nucleoside diphosphate kinase OS=Mus muscu
Thymosin beta-4;Hematopoietic system regulatory peptide	Q6ZWX2;P20065	17.4056	16.631	17.2611	17.2274	17.5085	16.0365	16.1604	15.6159	16.6589	16.2675	1121400	211	Q6ZWX2;P20065	Tmsb4x	>tr|Q6ZWX2|Q6ZWX2_MOUSE Thymosin, beta 4, X chromosome OS=Mus musculus GN=Tmsb4x PE=2 SV=1;>sp|P20065|TYB4_MOUSE Thymosin beta-4 OS=Mus musculus GN=Tmsb4x PE=1 SV=1
Elongation factor 2	Q8C153;Q8BMA8;Q3UZ14;Q3UMI7;Q3UDC8;P58252;Q6P9L9;Q3TWX1;Q3TX47;Q3TK17;Q3UBL9;Q3TLB1;Q3TJZ1;Q3TW58;Q3TSK4;Q3TPG2;Q99LT6;Q61509;O89070;O89069;G3UXK8;G3UZ34;Q7TMX4;Q543F1;Q3U5Q3;Q3TMY8;O08810;A2AH85;Q6A0E3	17.0586	16.6738	16.9944	16.5862	16.7949	16.4121	16.7101	16.5928	16.8683	16.8249	1113400	242	Q8C153;Q8BMA8;Q3UZ14;Q3UMI7;Q3UDC8;P58252;Q6P9L9;Q3TWX1;Q3TX47;Q3TK17;Q3UBL9;Q3TLB1;Q3TJZ1;Q3TW58;Q3TSK4;Q3TPG2	Eef2	>tr|Q8C153|Q8C153_MOUSE Putative uncharacterized protein OS=Mus musculus GN=Eef2 PE=2 SV=1;>tr|Q8BMA8|Q8BMA8_MOUSE Putative uncharacterized protein OS=Mus musculus GN=Eef2 PE=2 SV=1;>tr|Q3UZ14|Q3UZ14_MOUSE Putative uncharacterized protein OS=Mus musculus G
Cytochrome c oxidase subunit 4 isoform 1, mitochondrial	P19783;A2RSV8;M0QWX7;D6RG40	16.1977	16.6998	16.4631	16.2489	16.2036	16.866	17.0187	16.9867	17.1207	17.0614	1109800	296	P19783;A2RSV8	Cox4i1	>sp|P19783|COX41_MOUSE Cytochrome c oxidase subunit 4 isoform 1, mitochondrial OS=Mus musculus GN=Cox4i1 PE=1 SV=2;>tr|A2RSV8|A2RSV8_MOUSE Cytochrome c oxidase subunit IV isoform 1 OS=Mus musculus GN=Cox4i1 PE=2 SV=1
Filamin-A	B9EKP5;B7FAU9;Q8BTM8;B7FAV1;Q6KAM8;Q3U7N9;F6XC15;Q4FZG4;J3JS91;I7HPX4;F6Z2C0	17.3285	16.9936	17.2434	16.7994	16.945	16.3224	16.3559	16.5114	16.6654	16.4204	1109300	361	B9EKP5;B7FAU9;Q8BTM8;B7FAV1;Q6KAM8	Flna	>tr|B9EKP5|B9EKP5_MOUSE Filamin, alpha OS=Mus musculus GN=Flna PE=2 SV=1;>tr|B7FAU9|B7FAU9_MOUSE Filamin, alpha OS=Mus musculus GN=Flna PE=1 SV=1;>sp|Q8BTM8|FLNA_MOUSE Filamin-A OS=Mus musculus GN=Flna PE=1 SV=5;>tr|B7FAV1|B7FAV1_MOUSE Filamin, alpha (Frag
Transketolase	P40142;Q9Z2L5;O55021;E0CY51	17.2222	17.0896	17.2607	17.0679	17.1882	16.658	16.0648	16.4683	16.2785	15.7001	1101200	310	P40142	Tkt	>sp|P40142|TKT_MOUSE Transketolase OS=Mus musculus GN=Tkt PE=1 SV=1
Glycine N-acyltransferase-like protein Keg1	Q9DCY0;D3Z1F5;D3Z4V9	16.9687	16.7317	16.9908	16.6792	17.2156	16.6929	16.5268	16.4928	16.8272	16.7109	1096200	178	Q9DCY0;D3Z1F5;D3Z4V9	Keg1	>sp|Q9DCY0|KEG1_MOUSE Glycine N-acyltransferase-like protein Keg1 OS=Mus musculus GN=Keg1 PE=1 SV=1;>tr|D3Z1F5|D3Z1F5_MOUSE Glycine N-acyltransferase-like protein Keg1 (Fragment) OS=Mus musculus GN=Keg1 PE=1 SV=1;>tr|D3Z4V9|D3Z4V9_MOUSE Glycine N-acyltrans
Voltage-dependent anion-selective channel protein 2	Q60930;G3UX26;D3YZT5;D3YUN8	16.657	16.4398	16.7424	16.1718	16.3711	17.0692	16.8135	16.9596	17.146	17.0892	1093800	186	Q60930;G3UX26;D3YZT5	Vdac2	>sp|Q60930|VDAC2_MOUSE Voltage-dependent anion-selective channel protein 2 OS=Mus musculus GN=Vdac2 PE=1 SV=2;>tr|G3UX26|G3UX26_MOUSE Voltage-dependent anion-selective channel protein 2 (Fragment) OS=Mus musculus GN=Vdac2 PE=1 SV=1;>tr|D3YZT5|D3YZT5_MOUSE
	CON__P00761	NaN	13.7384	17.078	14.585	17.2547	17.8598	15.9045	18.1671	14.9294	NaN	1090700	53	CON__P00761		>P00761 SWISS-PROT:P00761|TRYP_PIG Trypsin - Sus scrofa (Pig).
Non-specific lipid-transfer protein	P32020	16.709	16.1391	16.7259	16.1187	16.302	16.8846	17.1665	17.1022	17.2518	17.0964	1084200	107	P32020	Scp2	>sp|P32020|NLTP_MOUSE Non-specific lipid-transfer protein OS=Mus musculus GN=Scp2 PE=1 SV=3
Hemoglobin subunit alpha	Q9CY10;Q91VB8;Q9CWS5;Q8BPF4;Q9CY06;P01942;A8DUV3;Q9QWJ3;Q78PA4;P06467;A7M7S6	17.4928	17.0538	16.9866	17.0144	16.7751	NaN	15.0574	16.891	17.263	NaN	1083600	42	Q9CY10;Q91VB8;Q9CWS5;Q8BPF4;Q9CY06;P01942;A8DUV3;Q9QWJ3	Hba-a1;Hba-a2;Hba	>tr|Q9CY10|Q9CY10_MOUSE Putative uncharacterized protein OS=Mus musculus PE=2 SV=1;>tr|Q91VB8|Q91VB8_MOUSE Alpha globin 1 OS=Mus musculus GN=Hba-a1 PE=1 SV=1;>tr|Q9CWS5|Q9CWS5_MOUSE Putative uncharacterized protein OS=Mus musculus PE=2 SV=1;>tr|Q8BPF4|Q8BP
	Q3UBP6;Q3UBQ4;E9Q2D1;Q6IWE2;O89054	17.1353	NaN	NaN	NaN	17.3618	17.1078	17.538	16.6246	15.8332	16.8527	1074100	138	Q3UBP6;Q3UBQ4	Actb	>tr|Q3UBP6|Q3UBP6_MOUSE Putative uncharacterized protein OS=Mus musculus GN=Actb PE=2 SV=1;>tr|Q3UBQ4|Q3UBQ4_MOUSE Putative uncharacterized protein OS=Mus musculus GN=Actb PE=2 SV=1
Aldehyde dehydrogenase, mitochondrial	Q544B1;Q3UJW1;Q3U9J7;Q3U6I3;Q3TVM2;P47738;D3YYF3	16.7461	17.3136	16.4843	17.1798	16.5884	16.8004	16.1798	16.8179	15.8098	16.0746	1062900	301	Q544B1;Q3UJW1;Q3U9J7;Q3U6I3;Q3TVM2;P47738	Aldh2	>tr|Q544B1|Q544B1_MOUSE Aldehyde dehydrogenase 2, mitochondrial, isoform CRA_b OS=Mus musculus GN=Aldh2 PE=2 SV=1;>tr|Q3UJW1|Q3UJW1_MOUSE Putative uncharacterized protein OS=Mus musculus GN=Aldh2 PE=2 SV=1;>tr|Q3U9J7|Q3U9J7_MOUSE Putative uncharacterized p
Calreticulin	Q3UWP8;P14211;B2MWM9	17.1769	17.2683	17.295	16.9939	16.9676	15.5578	16.0696	15.883	16.2787	16.5059	1033000	206	Q3UWP8;P14211;B2MWM9	Calr	>tr|Q3UWP8|Q3UWP8_MOUSE Putative uncharacterized protein (Fragment) OS=Mus musculus GN=Calr PE=2 SV=1;>sp|P14211|CALR_MOUSE Calreticulin OS=Mus musculus GN=Calr PE=1 SV=1;>tr|B2MWM9|B2MWM9_MOUSE Calreticulin OS=Mus musculus GN=Calr PE=2 SV=1
Citrate synthase, mitochondrial;Citrate synthase	Q9CZU6;Q0QEL9;Q9DAM4;Q80X68	16.3114	15.998	16.5895	16.1522	15.9623	17.123	16.8322	17.0582	17.141	16.9556	1031200	150	Q9CZU6;Q0QEL9	Cs	>sp|Q9CZU6|CISY_MOUSE Citrate synthase, mitochondrial OS=Mus musculus GN=Cs PE=1 SV=1;>tr|Q0QEL9|Q0QEL9_MOUSE Citrate synthase (Fragment) OS=Mus musculus GN=Cs PE=2 SV=1
Elongation factor Tu, mitochondrial;Elongation factor Tu	Q8BFR5;D3YVN7	16.4817	16.4998	16.6839	16.1978	16.1991	16.8728	16.9996	17.014	16.979	16.821	1029700	244	Q8BFR5;D3YVN7	Tufm;Gm9755	>sp|Q8BFR5|EFTU_MOUSE Elongation factor Tu, mitochondrial OS=Mus musculus GN=Tufm PE=1 SV=1;>tr|D3YVN7|D3YVN7_MOUSE Elongation factor Tu OS=Mus musculus GN=Gm9755 PE=3 SV=1
Aminoacylase-1	Q99JW2;A0A087WPX1;A0A087WRE0;A0A087WPV3	16.4543	16.474	16.6852	16.1987	16.2891	16.7752	16.9146	16.6729	17.3757	17.0876	1025700	380	Q99JW2;A0A087WPX1	Acy1	>sp|Q99JW2|ACY1_MOUSE Aminoacylase-1 OS=Mus musculus GN=Acy1 PE=1 SV=1;>tr|A0A087WPX1|A0A087WPX1_MOUSE Aminoacylase-1 (Fragment) OS=Mus musculus GN=Acy1 PE=1 SV=1
Apolipoprotein A-I;Truncated apolipoprotein A-I	Q3V2G1;Q00623	16.4645	16.1344	16.544	16.1944	16.469	17.4913	16.3455	16.0856	16.7225	17.253	1020700	173	Q3V2G1;Q00623	Apoa1	>tr|Q3V2G1|Q3V2G1_MOUSE Putative uncharacterized protein OS=Mus musculus GN=Apoa1 PE=2 SV=1;>sp|Q00623|APOA1_MOUSE Apolipoprotein A-I OS=Mus musculus GN=Apoa1 PE=1 SV=2
Aldo-keto reductase family 1 member C21	Q91WR5;Q8K023;Q3U538;Q3UEM0;P70694;E0CYR9;D3Z3P8;Q9CZU0;Q8VC77	16.8145	17.1792	17.0034	16.4218	16.795	15.8226	16.2625	16.7371	16.3329	16.3855	1014700	190	Q91WR5	Akr1c21	>sp|Q91WR5|AK1CL_MOUSE Aldo-keto reductase family 1 member C21 OS=Mus musculus GN=Akr1c21 PE=1 SV=2
ATP synthase subunit O, mitochondrial	Q9DB20;Q3TF25;Q3THG0;F6XVM5;F7D3P8	15.8953	16.2071	15.3774	16.1483	16.2688	17.0383	17.1306	16.6861	17.6981	17.1418	1006900	169	Q9DB20;Q3TF25;Q3THG0	Atp5o	>sp|Q9DB20|ATPO_MOUSE ATP synthase subunit O, mitochondrial OS=Mus musculus GN=Atp5o PE=1 SV=1;>tr|Q3TF25|Q3TF25_MOUSE Putative uncharacterized protein OS=Mus musculus GN=Atp5o PE=2 SV=1;>tr|Q3THG0|Q3THG0_MOUSE Putative uncharacterized protein OS=Mus muscu
Carbonic anhydrase 2	P00920;A0A0A6YX78	16.2611	16.464	16.628	16.6055	16.3184	17.0088	16.5761	16.4008	17.2025	17.0488	992620	220	P00920	Ca2	>sp|P00920|CAH2_MOUSE Carbonic anhydrase 2 OS=Mus musculus GN=Ca2 PE=1 SV=4
Annexin;Annexin A2	Q9CZI7;Q542G9;P07356;Q3UCD3;B0V2N7;B0V2N8;Q99KH3;B0V2N5	16.7395	16.7631	17.0599	16.4367	16.2691	16.7751	16.2878	16.4648	16.6533	16.3612	963260	192	Q9CZI7;Q542G9;P07356;Q3UCD3;B0V2N7;B0V2N8;Q99KH3;B0V2N5	Anxa2	>tr|Q9CZI7|Q9CZI7_MOUSE Annexin OS=Mus musculus GN=Anxa2 PE=2 SV=1;>tr|Q542G9|Q542G9_MOUSE Annexin OS=Mus musculus GN=Anxa2 PE=2 SV=1;>sp|P07356|ANXA2_MOUSE Annexin A2 OS=Mus musculus GN=Anxa2 PE=1 SV=2;>tr|Q3UCD3|Q3UCD3_MOUSE Annexin OS=Mus musculus GN=An
Histone H1.4	P43274;Q07133;I7HFT9	16.7098	16.4261	16.5845	16.5355	16.5776	16.3967	16.5798	16.4257	16.9036	16.4861	958400	114	P43274	Hist1h1e	>sp|P43274|H14_MOUSE Histone H1.4 OS=Mus musculus GN=Hist1h1e PE=1 SV=2
2-oxoglutarate dehydrogenase, mitochondrial	Q60597;Z4YJV4;Q6P8I7;B2RXT3;E9Q7L0;Q5SVY0	15.8654	16.9624	16.2207	16.3386	16.0268	16.9304	16.6007	16.7664	16.9017	16.6164	952260	352	Q60597;Z4YJV4	Ogdh	>sp|Q60597|ODO1_MOUSE 2-oxoglutarate dehydrogenase, mitochondrial OS=Mus musculus GN=Ogdh PE=1 SV=3;>tr|Z4YJV4|Z4YJV4_MOUSE 2-oxoglutarate dehydrogenase, mitochondrial OS=Mus musculus GN=Ogdh PE=1 SV=1
Peroxisomal multifunctional enzyme type 2;(3R)-hydroxyacyl-CoA dehydrogenase;Enoyl-CoA hydratase 2	Q3UHW2;Q3TT11;P51660	16.3617	16.407	16.1815	16.2253	16.4321	16.2173	16.8001	16.8376	16.9644	17.0145	941440	188	Q3UHW2;Q3TT11;P51660	Hsd17b4	>tr|Q3UHW2|Q3UHW2_MOUSE Putative uncharacterized protein OS=Mus musculus GN=Hsd17b4 PE=2 SV=1;>tr|Q3TT11|Q3TT11_MOUSE Putative uncharacterized protein OS=Mus musculus GN=Hsd17b4 PE=2 SV=1;>sp|P51660|DHB4_MOUSE Peroxisomal multifunctional enzyme type 2 OS=M
Argininosuccinate synthase	Q3UJ34;Q3UEJ7;P16460;J3QNG0	16.6176	16.431	16.5784	16.1935	16.521	16.5375	16.4372	16.8912	16.062	16.8587	937570	234	Q3UJ34;Q3UEJ7;P16460;J3QNG0	Ass1;Gm5424	>tr|Q3UJ34|Q3UJ34_MOUSE MCG19004 OS=Mus musculus GN=Ass1 PE=2 SV=1;>tr|Q3UEJ7|Q3UEJ7_MOUSE Putative uncharacterized protein OS=Mus musculus GN=Ass1 PE=2 SV=1;>sp|P16460|ASSY_MOUSE Argininosuccinate synthase OS=Mus musculus GN=Ass1 PE=1 SV=1;>tr|J3QNG0|J3QN
	E9Q7H5;B2RXM2;Q0VG47;J3QNY1;Q6PFA7;Q5U3M2;Q58E39;A2AL13	16.6995	16.955	16.8545	16.9057	16.8599	15.6202	16.3237	15.9667	16.3656	16.0219	915790	212	E9Q7H5;B2RXM2;Q0VG47;J3QNY1;Q6PFA7;Q5U3M2;Q58E39	Gm8991;Gm6793;Hnrnpa3;Gm9242	>tr|E9Q7H5|E9Q7H5_MOUSE Uncharacterized protein OS=Mus musculus GN=Gm8991 PE=4 SV=1;>tr|B2RXM2|B2RXM2_MOUSE EG627828 protein OS=Mus musculus GN=Gm6793 PE=1 SV=1;>tr|Q0VG47|Q0VG47_MOUSE Heterogeneous nuclear ribonucleoprotein A3 OS=Mus musculus GN=Hnrnpa3 P
Vinculin	Q64727;Q3TEB0;Q9ESQ3	16.8674	16.5415	16.976	16.4319	16.4991	16.3946	16.1714	16.2897	16.3728	16.2668	904380	188	Q64727	Vcl	>sp|Q64727|VINC_MOUSE Vinculin OS=Mus musculus GN=Vcl PE=1 SV=4
Short-chain specific acyl-CoA dehydrogenase, mitochondrial	Q07417;F6RAZ3	16.184	16.2848	16.2619	16.1354	16.4313	16.2773	16.9616	16.4666	17.0921	16.8132	902990	181	Q07417;F6RAZ3	Acads	>sp|Q07417|ACADS_MOUSE Short-chain specific acyl-CoA dehydrogenase, mitochondrial OS=Mus musculus GN=Acads PE=1 SV=2;>tr|F6RAZ3|F6RAZ3_MOUSE Short-chain-specific acyl-CoA dehydrogenase, mitochondrial (Fragment) OS=Mus musculus GN=Acads PE=1 SV=1
Endoplasmin	Q91V38;Q3UBU0;Q3UAD6;P08113;Q3TUD6;Q8CCY5;F7C312;Q8C2R2;Q9CW12	17.0769	16.8395	16.9472	16.5188	16.6475	15.6613	16.0293	16.062	16.121	15.8995	888870	152	Q91V38;Q3UBU0;Q3UAD6;P08113;Q3TUD6;Q8CCY5;F7C312	Hsp90b1	>tr|Q91V38|Q91V38_MOUSE Heat shock protein 90, beta (Grp94), member 1 OS=Mus musculus GN=Hsp90b1 PE=2 SV=1;>tr|Q3UBU0|Q3UBU0_MOUSE Putative uncharacterized protein OS=Mus musculus GN=Hsp90b1 PE=2 SV=1;>tr|Q3UAD6|Q3UAD6_MOUSE Heat shock protein 90kDa beta (
Hexokinase-1	G3UVV4;Q6GQU1;Q3UPC4;Q3TJE3;P17710;Q3UE51;Q3TTB4;D3YYR4;D3Z365;E9Q5B5;O08528;D3Z105;B4YB29;Q3TCB2;E9Q3Z4;Q08EC2;E9Q8S8;Q91W97;Q3TVQ4;Q3TRM8;Q3TQE0;Q3TBG9;Q149C8	15.7363	16.1384	16.4467	16.0393	15.7911	16.6941	16.685	16.7171	17.0872	16.7575	886180	250	G3UVV4;Q6GQU1;Q3UPC4;Q3TJE3;P17710;Q3UE51;Q3TTB4	Hk1	>tr|G3UVV4|G3UVV4_MOUSE Hexokinase OS=Mus musculus GN=Hk1 PE=1 SV=1;>tr|Q6GQU1|Q6GQU1_MOUSE Hexokinase OS=Mus musculus GN=Hk1 PE=2 SV=1;>tr|Q3UPC4|Q3UPC4_MOUSE Hexokinase OS=Mus musculus GN=Hk1 PE=2 SV=1;>tr|Q3TJE3|Q3TJE3_MOUSE Hexokinase OS=Mus musculus G
Superoxide dismutase;Superoxide dismutase [Mn], mitochondrial	Q4FJX9;P09671;Q3TJA2;Q3U8W4	15.6502	16.1878	16.458	15.6471	16.098	16.5873	16.5371	17.0412	17.149	16.7486	883750	145	Q4FJX9;P09671;Q3TJA2;Q3U8W4	Sod2	>tr|Q4FJX9|Q4FJX9_MOUSE Superoxide dismutase OS=Mus musculus GN=Sod2 PE=2 SV=1;>sp|P09671|SODM_MOUSE Superoxide dismutase [Mn], mitochondrial OS=Mus musculus GN=Sod2 PE=1 SV=3;>tr|Q3TJA2|Q3TJA2_MOUSE Superoxide dismutase OS=Mus musculus GN=Sod2 PE=2 SV=1;>
Pyruvate dehydrogenase E1 component subunit beta, mitochondrial	Q9D051	15.952	16.5355	16.1476	16.2691	16.0738	16.4465	16.8581	16.5327	17.086	16.6301	876220	242	Q9D051	Pdhb	>sp|Q9D051|ODPB_MOUSE Pyruvate dehydrogenase E1 component subunit beta, mitochondrial OS=Mus musculus GN=Pdhb PE=1 SV=1
Pyruvate carboxylase, mitochondrial;Pyruvate carboxylase	Q05920;G5E8R3;Q3TCQ3;Q3T9S7;E9QPD7;Q3UFS6;Q8BP54;Q62043	16.4499	16.3793	16.5338	16.0642	16.1921	16.3986	16.5173	16.5376	16.4813	16.685	869500	280	Q05920;G5E8R3;Q3TCQ3;Q3T9S7;E9QPD7;Q3UFS6;Q8BP54;Q62043	Pc;Pcx	>sp|Q05920|PYC_MOUSE Pyruvate carboxylase, mitochondrial OS=Mus musculus GN=Pc PE=1 SV=1;>tr|G5E8R3|G5E8R3_MOUSE Pyruvate carboxylase OS=Mus musculus GN=Pcx PE=1 SV=1;>tr|Q3TCQ3|Q3TCQ3_MOUSE Pyruvate carboxylase OS=Mus musculus GN=Pcx PE=2 SV=1;>tr|Q3T9S7|
Basement membrane-specific heparan sulfate proteoglycan core protein	E9PZ16;B1B0C7;Q3UHH3;Q5RKM8;Q52KG8;Q2XQV0	16.6009	16.4852	16.6639	16.1446	16.3689	16.339	16.1901	16.4976	16.4972	16.3869	866900	288	E9PZ16;B1B0C7;Q3UHH3	Hspg2	>tr|E9PZ16|E9PZ16_MOUSE Basement membrane-specific heparan sulfate proteoglycan core protein OS=Mus musculus GN=Hspg2 PE=1 SV=1;>tr|B1B0C7|B1B0C7_MOUSE Basement membrane-specific heparan sulfate proteoglycan core protein OS=Mus musculus GN=Hspg2 PE=1 SV=1;
Adenosylhomocysteinase	Q3U4D1;Q3TF14;P50247;Q3U5U5;Q5M9P0;Q8BPI7;A2ALT5	16.4225	16.6039	16.7075	16.1832	16.5942	16.225	16.2126	16.2521	16.4773	16.2786	858120	141	Q3U4D1;Q3TF14;P50247;Q3U5U5;Q5M9P0;Q8BPI7	Ahcy	>tr|Q3U4D1|Q3U4D1_MOUSE Adenosylhomocysteinase OS=Mus musculus PE=2 SV=1;>tr|Q3TF14|Q3TF14_MOUSE Adenosylhomocysteinase OS=Mus musculus GN=Ahcy PE=2 SV=1;>sp|P50247|SAHH_MOUSE Adenosylhomocysteinase OS=Mus musculus GN=Ahcy PE=1 SV=3;>tr|Q3U5U5|Q3U5U5_MOUSE
Annexin A5	P48036	16.7758	16.6697	16.7172	16.422	16.431	16.6137	16.1572	16.2	16.3903	16.0851	851020	150	P48036	Anxa5	>sp|P48036|ANXA5_MOUSE Annexin A5 OS=Mus musculus GN=Anxa5 PE=1 SV=1
4-trimethylaminobutyraldehyde dehydrogenase	Q9JLJ2;Q3TMT4;Q3THE7;A7VL18;Q3UDG0;Q3V1N7;Q3U367;Q3TG52;Q9CRH9	16.3978	16.315	16.4435	16.6562	16.2192	16.283	16.1775	16.4428	16.276	16.2952	850950	231	Q9JLJ2;Q3TMT4;Q3THE7;A7VL18;Q3UDG0;Q3V1N7;Q3U367;Q3TG52	Aldh9a1	>sp|Q9JLJ2|AL9A1_MOUSE 4-trimethylaminobutyraldehyde dehydrogenase OS=Mus musculus GN=Aldh9a1 PE=1 SV=1;>tr|Q3TMT4|Q3TMT4_MOUSE Putative uncharacterized protein OS=Mus musculus GN=Aldh9a1 PE=2 SV=1;>tr|Q3THE7|Q3THE7_MOUSE Putative uncharacterized protein O
Transitional endoplasmic reticulum ATPase	Q01853;Q8BNF8	16.624	16.3088	16.697	16.4993	16.6078	16.1384	16.2181	16.1279	16.4825	16.1477	848410	249	Q01853;Q8BNF8	Vcp	>sp|Q01853|TERA_MOUSE Transitional endoplasmic reticulum ATPase OS=Mus musculus GN=Vcp PE=1 SV=4;>tr|Q8BNF8|Q8BNF8_MOUSE Putative uncharacterized protein OS=Mus musculus GN=Vcp PE=2 SV=1
Selenium-binding protein 1;Selenium-binding protein 2	P17563;Q63836;G3UYY2;D6RHN2;G3UWK0;G3UZT2	16.2389	16.445	16.1437	16.5423	16.3675	16.4005	16.3502	16.317	16.5087	16.4118	843620	302	P17563;Q63836;G3UYY2	Selenbp1;Selenbp2	>sp|P17563|SBP1_MOUSE Selenium-binding protein 1 OS=Mus musculus GN=Selenbp1 PE=1 SV=2;>sp|Q63836|SBP2_MOUSE Selenium-binding protein 2 OS=Mus musculus GN=Selenbp2 PE=1 SV=2;>tr|G3UYY2|G3UYY2_MOUSE Selenium-binding protein 2 OS=Mus musculus GN=Selenbp2 PE=
ATP synthase subunit delta, mitochondrial	Q9D3D9;Q9D0J2;Q4FK74;Q9DCZ0;D3Z7S4	16.3049	15.8406	16.3075	16.0884	15.868	NaN	17.2121	NaN	NaN	16.9554	823310	77	Q9D3D9;Q9D0J2;Q4FK74;Q9DCZ0	Atp5d	>sp|Q9D3D9|ATPD_MOUSE ATP synthase subunit delta, mitochondrial OS=Mus musculus GN=Atp5d PE=1 SV=1;>tr|Q9D0J2|Q9D0J2_MOUSE Putative uncharacterized protein OS=Mus musculus GN=Atp5d PE=2 SV=1;>tr|Q4FK74|Q4FK74_MOUSE ATP synthase, H+ transporting, mitochondr
Fumarate hydratase, mitochondrial	P97807	16.1444	16.1637	15.8373	16.063	16.1011	16.7009	16.8132	16.7533	16.7109	16.5034	822210	156	P97807	Fh	>sp|P97807|FUMH_MOUSE Fumarate hydratase, mitochondrial OS=Mus musculus GN=Fh PE=1 SV=3
Glycerol kinase	Q3TEN9;B1ASZ3;Q3TET2;Q64516;Q9CVH5;Q8BW08;Q9WU65;Q9WU64;Q8C635;Q0VDQ2	16.2072	16.1893	16.2798	16.3092	16.398	16.6047	16.0767	16.4125	16.3071	16.4115	816010	288	Q3TEN9;B1ASZ3;Q3TET2;Q64516;Q9CVH5	Gyk;Gk	>tr|Q3TEN9|Q3TEN9_MOUSE Putative uncharacterized protein OS=Mus musculus GN=Gyk PE=2 SV=1;>tr|B1ASZ3|B1ASZ3_MOUSE Glycerol kinase OS=Mus musculus GN=Gyk PE=1 SV=1;>tr|Q3TET2|Q3TET2_MOUSE Putative uncharacterized protein OS=Mus musculus GN=Gyk PE=2 SV=1;>sp
ATP synthase-coupling factor 6, mitochondrial	P97450;E9QAD6	14.8573	16.0721	16.2228	15.9604	15.9152	16.7149	16.5507	16.4584	16.9894	16.6287	808420	193	P97450;E9QAD6	Atp5j	>sp|P97450|ATP5J_MOUSE ATP synthase-coupling factor 6, mitochondrial OS=Mus musculus GN=Atp5j PE=1 SV=1;>tr|E9QAD6|E9QAD6_MOUSE ATP synthase-coupling factor 6, mitochondrial (Fragment) OS=Mus musculus GN=Atp5j PE=1 SV=5
Very long-chain specific acyl-CoA dehydrogenase, mitochondrial	P50544;Q3UJR6;B1AR28	15.6125	16.1075	15.4505	16.3189	15.6519	16.5773	16.8776	16.5131	16.7912	17.0112	807870	242	P50544;Q3UJR6;B1AR28	Acadvl	>sp|P50544|ACADV_MOUSE Very long-chain specific acyl-CoA dehydrogenase, mitochondrial OS=Mus musculus GN=Acadvl PE=1 SV=3;>tr|Q3UJR6|Q3UJR6_MOUSE Putative uncharacterized protein (Fragment) OS=Mus musculus GN=Acadvl PE=2 SV=1;>tr|B1AR28|B1AR28_MOUSE Very l
Trifunctional enzyme subunit beta, mitochondrial;3-ketoacyl-CoA thiolase	Q99JY0;D3YXU1	16.1384	16.125	16.0911	15.6857	15.6967	16.3896	16.8488	16.4715	17.0865	16.6115	805290	176	Q99JY0	Hadhb	>sp|Q99JY0|ECHB_MOUSE Trifunctional enzyme subunit beta, mitochondrial OS=Mus musculus GN=Hadhb PE=1 SV=1
Succinyl-CoA:3-ketoacid-coenzyme A transferase;Succinyl-CoA:3-ketoacid coenzyme A transferase 1, mitochondrial	Q3UJQ9;Q9D0K2;Q3UK61;Q3U9P7;Q9CRF4;A1E285	15.304	16.4808	15.5161	16.4022	16.2572	16.2017	16.8408	16.342	17.096	16.7886	802440	120	Q3UJQ9;Q9D0K2;Q3UK61;Q3U9P7;Q9CRF4	Oxct1	>tr|Q3UJQ9|Q3UJQ9_MOUSE Succinyl-CoA:3-ketoacid-coenzyme A transferase OS=Mus musculus GN=Oxct1 PE=1 SV=1;>sp|Q9D0K2|SCOT1_MOUSE Succinyl-CoA:3-ketoacid coenzyme A transferase 1, mitochondrial OS=Mus musculus GN=Oxct1 PE=1 SV=1;>tr|Q3UK61|Q3UK61_MOUSE Succ
60S acidic ribosomal protein P2	P99027	16.5703	16.2173	16.7	16.7004	16.5542	16.039	16.2843	15.8957	16.2682	16.0033	802430	174	P99027	Rplp2	>sp|P99027|RLA2_MOUSE 60S acidic ribosomal protein P2 OS=Mus musculus GN=Rplp2 PE=1 SV=3
Transgelin-2	Q9WVA4;A0A0A6YXG6;Q9R1Q8;Q8BT95;Q9D6K2	16.6616	16.8137	16.8795	16.5073	16.5914	15.6749	15.8087	15.576	16.2767	15.9114	801820	125	Q9WVA4	Tagln2	>sp|Q9WVA4|TAGL2_MOUSE Transgelin-2 OS=Mus musculus GN=Tagln2 PE=1 SV=4
Phosphatidylethanolamine-binding protein 1;Hippocampal cholinergic neurostimulating peptide	Q5EBQ2;Q3TGC5;P70296;D6RHS6;D3Z1V4	15.762	16.2621	16.2344	16.5468	16.168	16.5548	16.5618	16.2665	16.0839	16.283	796810	80	Q5EBQ2;Q3TGC5;P70296;D6RHS6;D3Z1V4	Pebp1	>tr|Q5EBQ2|Q5EBQ2_MOUSE MCG7941, isoform CRA_f OS=Mus musculus GN=Pebp1 PE=2 SV=1;>tr|Q3TGC5|Q3TGC5_MOUSE Putative uncharacterized protein OS=Mus musculus GN=Pebp1 PE=2 SV=1;>sp|P70296|PEBP1_MOUSE Phosphatidylethanolamine-binding protein 1 OS=Mus musculus
Phosphate carrier protein, mitochondrial	Q8VEM8;Q3THU8;G5E902;Q3UB63;Q3U995	15.4946	14.5706	15.9793	15.7367	15.5759	17.6003	16.4871	15.5235	16.6702	16.8476	796680	76	Q8VEM8;Q3THU8;G5E902;Q3UB63;Q3U995	Slc25a3	>sp|Q8VEM8|MPCP_MOUSE Phosphate carrier protein, mitochondrial OS=Mus musculus GN=Slc25a3 PE=1 SV=1;>tr|Q3THU8|Q3THU8_MOUSE Putative uncharacterized protein OS=Mus musculus GN=Slc25a3 PE=2 SV=1;>tr|G5E902|G5E902_MOUSE MCG10343, isoform CRA_b OS=Mus musculu
10 kDa heat shock protein, mitochondrial	Q9JI95;Q64433;Q4KL76	16.003	15.6417	16.5935	16.2203	16.0461	17.0858	16.2635	16.0876	16.7255	16.3233	790750	120	Q9JI95;Q64433;Q4KL76	Hspe1-rs1;Hspe1	>tr|Q9JI95|Q9JI95_MOUSE CPN10-like protein OS=Mus musculus GN=Cpn10-rs1 PE=3 SV=1;>sp|Q64433|CH10_MOUSE 10 kDa heat shock protein, mitochondrial OS=Mus musculus GN=Hspe1 PE=1 SV=2;>tr|Q4KL76|Q4KL76_MOUSE Heat shock protein 1 (Chaperonin 10) OS=Mus musculus
Gamma-glutamyltranspeptidase 1;Gamma-glutamyltranspeptidase 1 heavy chain;Gamma-glutamyltranspeptidase 1 light chain	Q60928;Q4FK56;F6WUX1;D3Z4Q6;D3YVY4;D3Z266;D3YY79;D3YWW2;D3YWW4;F6V328	16.1792	16.3012	16.0305	16.0892	16.3733	15.9533	16.4974	16.6352	16.2048	16.6702	787370	127	Q60928;Q4FK56;F6WUX1	Ggt1	>sp|Q60928|GGT1_MOUSE Gamma-glutamyltranspeptidase 1 OS=Mus musculus GN=Ggt1 PE=1 SV=1;>tr|Q4FK56|Q4FK56_MOUSE Gamma-glutamyltransferase 1, isoform CRA_a OS=Mus musculus GN=Ggt1 PE=2 SV=1;>tr|F6WUX1|F6WUX1_MOUSE Gamma-glutamyltranspeptidase 1 (Fragment) OS
Talin-1	Q3UHS6;P26039;Q80TM2;Q0V930;Q3TBC3;Q8C9Z8;A2AIM2;F6S1V7;F6SX70	16.4747	16.3128	16.4965	16.1116	16.3097	16.2385	16.1912	16.1598	16.3727	16.1646	779180	277	Q3UHS6;P26039;Q80TM2;Q0V930	Tln1	>tr|Q3UHS6|Q3UHS6_MOUSE Putative uncharacterized protein OS=Mus musculus GN=Tln1 PE=2 SV=1;>sp|P26039|TLN1_MOUSE Talin-1 OS=Mus musculus GN=Tln1 PE=1 SV=2;>tr|Q80TM2|Q80TM2_MOUSE MKIAA1027 protein (Fragment) OS=Mus musculus GN=Tln1 PE=2 SV=4;>tr|Q0V930|Q0V
Solute carrier family 12 member 1	P55014;A2AQ52;A2AQ51;A2AQ50;P55012;E9QM38	15.29	15.4879	15.7165	15.4462	15.382	16.804	16.634	16.6899	17.0371	17.0024	778470	182	P55014;A2AQ52;A2AQ51;A2AQ50	Slc12a1	>sp|P55014|S12A1_MOUSE Solute carrier family 12 member 1 OS=Mus musculus GN=Slc12a1 PE=2 SV=2;>tr|A2AQ52|A2AQ52_MOUSE Solute carrier family 12 member 1 OS=Mus musculus GN=Slc12a1 PE=1 SV=1;>tr|A2AQ51|A2AQ51_MOUSE Solute carrier family 12 member 1 OS=Mus mu
Apoptosis-inducing factor 1, mitochondrial	B1AU25;Q9Z0X1;Q2QKE3;Q1L6K5	16.1355	16.008	16.106	15.8152	15.7081	16.512	16.439	16.5637	16.6143	16.5221	773700	185	B1AU25;Q9Z0X1	Aifm1	>tr|B1AU25|B1AU25_MOUSE Apoptosis-inducing factor 1, mitochondrial OS=Mus musculus GN=Aifm1 PE=1 SV=1;>sp|Q9Z0X1|AIFM1_MOUSE Apoptosis-inducing factor 1, mitochondrial OS=Mus musculus GN=Aifm1 PE=1 SV=1
Prelamin-A/C;Lamin-A/C	P48678;D3YUF7;Q8BNX5;Q9CTL2	16.6858	16.508	16.7239	16.2711	16.3272	15.9226	15.9534	15.8155	16.2774	15.7976	769800	303	P48678	Lmna	>sp|P48678|LMNA_MOUSE Prelamin-A/C OS=Mus musculus GN=Lmna PE=1 SV=2
Choline dehydrogenase, mitochondrial	Q8BJ64;Q8BIU1;Q8BY20	15.9534	16.255	15.9052	15.9997	16.2603	16.5898	16.5124	16.5187	16.0012	16.3678	767410	153	Q8BJ64;Q8BIU1	Chdh	>sp|Q8BJ64|CHDH_MOUSE Choline dehydrogenase, mitochondrial OS=Mus musculus GN=Chdh PE=1 SV=1;>tr|Q8BIU1|Q8BIU1_MOUSE Putative uncharacterized protein OS=Mus musculus GN=Chdh PE=2 SV=1
Cofilin-1	Q544Y7;P18760;F8WGL3;Q9CX22;Q3UHW9;P45591	16.7063	16.175	16.545	16.0577	16.3304	16.3272	16.0147	16.2259	16.0006	15.9083	760940	187	Q544Y7;P18760;F8WGL3;Q9CX22	Cfl1	>tr|Q544Y7|Q544Y7_MOUSE Cofilin 1, non-muscle OS=Mus musculus GN=Cfl1 PE=2 SV=1;>sp|P18760|COF1_MOUSE Cofilin-1 OS=Mus musculus GN=Cfl1 PE=1 SV=3;>tr|F8WGL3|F8WGL3_MOUSE Cofilin-1 OS=Mus musculus GN=Cfl1 PE=1 SV=1;>tr|Q9CX22|Q9CX22_MOUSE Putative uncharact
Rho GDP-dissociation inhibitor 1	Q99PT1	16.4257	16.2605	16.3561	16.122	16.374	16.0154	16.3304	16.1674	16.588	16.1299	758680	156	Q99PT1	Arhgdia	>sp|Q99PT1|GDIR1_MOUSE Rho GDP-dissociation inhibitor 1 OS=Mus musculus GN=Arhgdia PE=1 SV=3
ATP synthase subunit e, mitochondrial	Q5EBI8;Q06185;Q8BTB6	15.8414	15.5558	15.92	15.2641	15.5621	16.1378	16.6122	16.4208	17.0882	16.496	753230	109	Q5EBI8;Q06185;Q8BTB6	Atp5k;Atp5i	>tr|Q5EBI8|Q5EBI8_MOUSE ATP synthase, H+ transporting, mitochondrial F1F0 complex, subunit e OS=Mus musculus GN=Atp5k PE=2 SV=1;>sp|Q06185|ATP5I_MOUSE ATP synthase subunit e, mitochondrial OS=Mus musculus GN=Atp5i PE=1 SV=2;>tr|Q8BTB6|Q8BTB6_MOUSE ATP synt
3-ketoacyl-CoA thiolase, mitochondrial	Q8BWT1;Q3UKH3	15.9004	15.9757	15.833	15.7773	15.6288	16.5807	16.6474	16.5387	16.7025	16.3103	748200	191	Q8BWT1;Q3UKH3	Acaa2	>sp|Q8BWT1|THIM_MOUSE 3-ketoacyl-CoA thiolase, mitochondrial OS=Mus musculus GN=Acaa2 PE=1 SV=3;>tr|Q3UKH3|Q3UKH3_MOUSE Putative uncharacterized protein OS=Mus musculus GN=Acaa2 PE=2 SV=1
Cytochrome c oxidase subunit 5A, mitochondrial	P12787	14.8507	16.8965	15.0381	17.3205	16.0587	16.0118	16.5882	16.0582	14.8319	15.7186	747730	147	P12787	Cox5a	>sp|P12787|COX5A_MOUSE Cytochrome c oxidase subunit 5A, mitochondrial OS=Mus musculus GN=Cox5a PE=1 SV=2
Glucose-6-phosphate isomerase	P06745;F6SAC3;B7ZWL9;B2RXT5;CON__Q3ZBD7	16.2114	16.2359	16.3639	15.7765	15.8641	16.2191	16.2623	16.5169	16.5111	16.4433	744680	210	P06745;F6SAC3;B7ZWL9;B2RXT5	Gpi;Gm1840;Gpi1	>sp|P06745|G6PI_MOUSE Glucose-6-phosphate isomerase OS=Mus musculus GN=Gpi PE=1 SV=4;>tr|F6SAC3|F6SAC3_MOUSE Glucose-6-phosphate isomerase OS=Mus musculus GN=Gm1840 PE=1 SV=1;>tr|B7ZWL9|B7ZWL9_MOUSE Glucose-6-phosphate isomerase OS=Mus musculus GN=Gpi1 PE=
Peroxisomal trans-2-enoyl-CoA reductase	Q3UXD9;Q99MZ7;D6RHN4;D6RIP0	15.7367	15.6074	15.8501	15.5593	15.7713	16.1491	16.4848	16.9188	16.3359	16.8207	742640	125	Q3UXD9;Q99MZ7;D6RHN4	Pecr	>tr|Q3UXD9|Q3UXD9_MOUSE Peroxisomal trans-2-enoyl-CoA reductase OS=Mus musculus GN=Pecr PE=1 SV=1;>sp|Q99MZ7|PECR_MOUSE Peroxisomal trans-2-enoyl-CoA reductase OS=Mus musculus GN=Pecr PE=1 SV=1;>tr|D6RHN4|D6RHN4_MOUSE Peroxisomal trans-2-enoyl-CoA reductas
ATP synthase subunit b, mitochondrial	Q9CQQ7;Q5I0W0;Q3UF04;Q3TJD4;Q64218	15.4787	16.124	15.5609	15.6846	15.8344	16.09	16.2655	16.7129	17.1177	16.8796	741870	128	Q9CQQ7;Q5I0W0;Q3UF04;Q3TJD4	Atp5f1	>sp|Q9CQQ7|AT5F1_MOUSE ATP synthase F(0) complex subunit B1, mitochondrial OS=Mus musculus GN=Atp5f1 PE=1 SV=1;>tr|Q5I0W0|Q5I0W0_MOUSE ATP synthase, H+ transporting, mitochondrial F0 complex, subunit b, isoform 1 OS=Mus musculus GN=Atp5f1 PE=2 SV=1;>tr|Q3U
Cytosolic non-specific dipeptidase	Q9D1A2;Q3TG71;Q6KAT3	16.4598	16.1237	16.3514	15.9345	16.3271	15.8653	16.2929	16.06	16.4474	16.398	737710	127	Q9D1A2;Q3TG71;Q6KAT3	Cndp2	>sp|Q9D1A2|CNDP2_MOUSE Cytosolic non-specific dipeptidase OS=Mus musculus GN=Cndp2 PE=1 SV=1;>tr|Q3TG71|Q3TG71_MOUSE CNDP dipeptidase 2 (Metallopeptidase M20 family), isoform CRA_a OS=Mus musculus GN=Cndp2 PE=2 SV=1;>tr|Q6KAT3|Q6KAT3_MOUSE MFLJ00064 protei
Uromodulin;Uromodulin, secreted form	Q91X17;Q8CJA0	17.3483	16.3797	16.567	16.7951	16.8886	15.3985	14.6882	15.6745	15.115	14.3112	735680	223	Q91X17	Umod	>sp|Q91X17|UROM_MOUSE Uromodulin OS=Mus musculus GN=Umod PE=1 SV=1
Adseverin	Q60604;Q69Z71;Q3UWV5	16.3479	16.3424	16.274	15.9924	16.0176	16.1653	16.1191	16.1518	16.3789	15.8892	734680	193	Q60604;Q69Z71;Q3UWV5	Scin	>sp|Q60604|ADSV_MOUSE Adseverin OS=Mus musculus GN=Scin PE=1 SV=3;>tr|Q69Z71|Q69Z71_MOUSE MKIAA1905 protein (Fragment) OS=Mus musculus GN=Scin PE=2 SV=1;>tr|Q3UWV5|Q3UWV5_MOUSE Putative uncharacterized protein (Fragment) OS=Mus musculus GN=Scin PE=2 SV=1
14-3-3 protein epsilon	Q5SS40;P62259;Q8BPH1;F6WA09;D6REF3	16.0386	16.1008	16.3033	16.0993	15.8817	15.921	15.9748	15.9886	16.184	16.1192	733210	175	Q5SS40;P62259;Q8BPH1;F6WA09	Ywhae	>tr|Q5SS40|Q5SS40_MOUSE Tyrosine 3-monooxygenase/tryptophan 5-monooxygenase activation protein, epsilon polypeptide, isoform CRA_c OS=Mus musculus GN=Ywhae PE=2 SV=1;>sp|P62259|1433E_MOUSE 14-3-3 protein epsilon OS=Mus musculus GN=Ywhae PE=1 SV=1;>tr|Q8BPH
Alpha-1-antitrypsin 1-4	Q00897;Q8VC41	16.0012	16.4145	16.3319	16.4165	16.3189	16.4751	15.8831	15.8204	15.6667	16.3727	727180	148	Q00897;Q8VC41	Serpina1d	>sp|Q00897|A1AT4_MOUSE Alpha-1-antitrypsin 1-4 OS=Mus musculus GN=Serpina1d PE=2 SV=1;>tr|Q8VC41|Q8VC41_MOUSE Serpina1d protein OS=Mus musculus GN=Serpina1d PE=2 SV=1
Filamin-B	Q80X90;Q3T9V9;D3YW87;Q8VHX6;D3Z576;Q3UXJ8	16.3122	16.2707	16.3216	16.1281	16.2179	16.0567	16.01	16.1111	16.1071	15.8423	720040	343	Q80X90	Flnb	>sp|Q80X90|FLNB_MOUSE Filamin-B OS=Mus musculus GN=Flnb PE=1 SV=3
Fatty acid-binding protein, adipocyte	Q542H7;P04117;Q99M00	15.6488	15.6381	15.8997	15.7005	15.3515	16.3544	16.7996	16.3867	16.7516	16.4896	718640	95	Q542H7;P04117	Fabp4	>tr|Q542H7|Q542H7_MOUSE Fabp4 protein OS=Mus musculus GN=Fabp4 PE=2 SV=1;>sp|P04117|FABP4_MOUSE Fatty acid-binding protein, adipocyte OS=Mus musculus GN=Fabp4 PE=1 SV=3
Low-density lipoprotein receptor-related protein 2	A2ARV4;A2ARV5;Q3V346	16.2084	16.1807	16.4043	15.742	16.0576	15.9568	16.1846	16.2477	16.3255	16.5827	717840	288	A2ARV4	Lrp2	>sp|A2ARV4|LRP2_MOUSE Low-density lipoprotein receptor-related protein 2 OS=Mus musculus GN=Lrp2 PE=1 SV=1
Phosphotriesterase-related protein	Q60866;A2AUR3;A2AUR5	16.2118	16.2436	16.128	16.098	16.2361	15.8991	16.1527	15.9378	16.1243	16.1316	717210	155	Q60866;A2AUR3;A2AUR5	Pter	>sp|Q60866|PTER_MOUSE Phosphotriesterase-related protein OS=Mus musculus GN=Pter PE=2 SV=1;>tr|A2AUR3|A2AUR3_MOUSE Phosphotriesterase-related protein (Fragment) OS=Mus musculus GN=Pter PE=1 SV=2;>tr|A2AUR5|A2AUR5_MOUSE Phosphotriesterase-related protein (F
Succinyl-CoA ligase [GDP-forming] subunit beta, mitochondrial	Q9Z2I8;C6EQH3	15.8875	15.8966	16.0374	15.8331	15.7756	16.1829	16.5896	16.4721	16.1523	16.351	705270	129	Q9Z2I8;C6EQH3	Suclg2	>sp|Q9Z2I8|SUCB2_MOUSE Succinyl-CoA ligase [GDP-forming] subunit beta, mitochondrial OS=Mus musculus GN=Suclg2 PE=1 SV=3;>tr|C6EQH3|C6EQH3_MOUSE Succinyl-CoA ligase subunit beta OS=Mus musculus GN=Suclg2 PE=2 SV=1
Prohibitin-2	Q3V235;O35129;Q3V2V2;F6QPR1;F6Q8V7	15.6981	15.8698	15.7419	16.0478	16.2623	16.1396	16.3311	16.3127	16.3164	16.2019	697230	143	Q3V235;O35129;Q3V2V2;F6QPR1;F6Q8V7	Phb2	>tr|Q3V235|Q3V235_MOUSE Prohibitin 2 OS=Mus musculus GN=Phb2 PE=2 SV=1;>sp|O35129|PHB2_MOUSE Prohibitin-2 OS=Mus musculus GN=Phb2 PE=1 SV=1;>tr|Q3V2V2|Q3V2V2_MOUSE Putative uncharacterized protein OS=Mus musculus GN=Phb2 PE=2 SV=1;>tr|F6QPR1|F6QPR1_MOUSE P
Phosphoglycerate mutase 1	Q9DBJ1;Q3U7Z6;Q6NWV5;Q5NCI4;O70250	15.8195	16.1799	15.7149	15.6501	15.653	16.6296	16.1177	16.029	16.2265	16.2526	694230	199	Q9DBJ1;Q3U7Z6;Q6NWV5	Pgam1	>sp|Q9DBJ1|PGAM1_MOUSE Phosphoglycerate mutase 1 OS=Mus musculus GN=Pgam1 PE=1 SV=3;>tr|Q3U7Z6|Q3U7Z6_MOUSE MCG113582 OS=Mus musculus GN=Pgam1 PE=2 SV=1;>tr|Q6NWV5|Q6NWV5_MOUSE Pgam1 protein (Fragment) OS=Mus musculus GN=Pgam1 PE=2 SV=1
Cytochrome c oxidase subunit 6B1	P56391	15.5148	16.2732	15.6684	16.1158	16.0062	16.8236	16.3192	15.7767	16.3093	15.9576	692330	81	P56391	Cox6b1	>sp|P56391|CX6B1_MOUSE Cytochrome c oxidase subunit 6B1 OS=Mus musculus GN=Cox6b1 PE=1 SV=2
Cytochrome c oxidase subunit 5B, mitochondrial	P19536;Q9D881;F7C106;A0A0A6YVR0	15.669	15.2456	15.8604	15.4849	15.5322	16.0408	16.4542	15.9827	16.7834	16.1103	692120	266	P19536;Q9D881	Cox5b	>sp|P19536|COX5B_MOUSE Cytochrome c oxidase subunit 5B, mitochondrial OS=Mus musculus GN=Cox5b PE=1 SV=1;>tr|Q9D881|Q9D881_MOUSE Cytochrome c oxidase subunit 5B, mitochondrial OS=Mus musculus GN=Cox5b PE=1 SV=1
Cytochrome b-c1 complex subunit 7	Q9D855;Q9CQB4	15.7964	16.2608	16.1184	15.6656	15.2089	16.0496	16.5206	15.8871	16.7774	16.064	688300	128	Q9D855;Q9CQB4	Uqcrb	>sp|Q9D855|QCR7_MOUSE Cytochrome b-c1 complex subunit 7 OS=Mus musculus GN=Uqcrb PE=1 SV=3;>tr|Q9CQB4|Q9CQB4_MOUSE Cytochrome b-c1 complex subunit 7 OS=Mus musculus GN=Uqcrb PE=1 SV=1
NAD(P) transhydrogenase, mitochondrial	Q922E1;Q8C1W8;Q61941;Q3TGH1;Q3TWH2;E9Q8F4;Q8C9V5;Q8BGK0;Q8C3H2;Q8C337	15.2402	15.6239	15.4214	15.205	15.1745	16.3985	16.5755	16.4932	16.9735	16.527	687510	176	Q922E1;Q8C1W8;Q61941;Q3TGH1;Q3TWH2;E9Q8F4;Q8C9V5;Q8BGK0;Q8C3H2	Nnt	>tr|Q922E1|Q922E1_MOUSE Nicotinamide nucleotide transhydrogenase OS=Mus musculus GN=Nnt PE=2 SV=1;>tr|Q8C1W8|Q8C1W8_MOUSE Nicotinamide nucleotide transhydrogenase, isoform CRA_a OS=Mus musculus GN=Nnt PE=2 SV=1;>sp|Q61941|NNTM_MOUSE NAD(P) transhydrogenase
Aldose reductase	Q3TCL2;Q5U415;Q3UDY1;P45376;D3YVJ7;Q3ULP0	15.6627	15.5949	15.7171	15.5941	15.4324	16.5921	16.5231	16.5687	16.1426	16.3246	677930	183	Q3TCL2;Q5U415;Q3UDY1;P45376;D3YVJ7;Q3ULP0	Akr1b3;Akr1b1	>tr|Q3TCL2|Q3TCL2_MOUSE Putative uncharacterized protein (Fragment) OS=Mus musculus GN=Akr1b3 PE=2 SV=1;>tr|Q5U415|Q5U415_MOUSE Aldo-keto reductase family 1, member B3 (Aldose reductase) OS=Mus musculus GN=Akr1b3 PE=2 SV=1;>tr|Q3UDY1|Q3UDY1_MOUSE MCG6067,
High mobility group protein B1	Q8C7C4;Q8BNM0;Q58EV5;Q497Z6;Q3UBK2;P63158;Q8BQ02;Q6P202;Q3UJK0;D3YZ18;D3YVC6;Q8CH24	15.6234	16.1143	16.0202	16.5688	16.4369	15.9438	15.3969	15.5058	16.3194	16.2667	670110	207	Q8C7C4;Q8BNM0;Q58EV5;Q497Z6;Q3UBK2;P63158;Q8BQ02;Q6P202;Q3UJK0	Hmgb1	>tr|Q8C7C4|Q8C7C4_MOUSE Putative uncharacterized protein (Fragment) OS=Mus musculus PE=2 SV=1;>tr|Q8BNM0|Q8BNM0_MOUSE Putative uncharacterized protein (Fragment) OS=Mus musculus PE=2 SV=1;>tr|Q58EV5|Q58EV5_MOUSE High mobility group box 1 OS=Mus musculus GN
Peroxiredoxin-6	Q6GT24;Q53ZU7;O08709;D3Z0Y2;Q6A0D0;Q8BPD3;Q8BG37;A0A0A6YXQ7	16.1332	16.0069	15.3363	16.0899	15.8575	16.1915	15.5953	16.6549	15.7278	15.4906	669470	152	Q6GT24;Q53ZU7;O08709;D3Z0Y2;Q6A0D0;Q8BPD3	Prdx6	>tr|Q6GT24|Q6GT24_MOUSE Peroxiredoxin 6 OS=Mus musculus GN=Prdx6 PE=1 SV=1;>tr|Q53ZU7|Q53ZU7_MOUSE Peroxiredoxin 6 OS=Mus musculus GN=Prdx6 PE=2 SV=1;>sp|O08709|PRDX6_MOUSE Peroxiredoxin-6 OS=Mus musculus GN=Prdx6 PE=1 SV=3;>tr|D3Z0Y2|D3Z0Y2_MOUSE Peroxire
Prohibitin	P67778;Q5SQG5;Q3TV00;Q3V2K0	15.862	15.739	16.1019	15.8682	15.9122	16.1709	16.1879	16.2495	16.3523	16.1888	669260	91	P67778;Q5SQG5;Q3TV00;Q3V2K0	Phb;1700071K01Rik	>sp|P67778|PHB_MOUSE Prohibitin OS=Mus musculus GN=Phb PE=1 SV=1;>tr|Q5SQG5|Q5SQG5_MOUSE Prohibitin (Fragment) OS=Mus musculus GN=Phb PE=1 SV=1;>tr|Q3TV00|Q3TV00_MOUSE Putative uncharacterized protein (Fragment) OS=Mus musculus GN=Phb PE=2 SV=1;>tr|Q3V2K0|
Alpha-2-macroglobulin;Alpha-2-macroglobulin 165 kDa subunit;Alpha-2-macroglobulin 35 kDa subunit	Q61838;D3YW52;D3YUI3	15.5446	16.1445	15.5874	15.5854	15.6712	16.5829	15.763	15.7775	15.8868	16.746	648710	189	Q61838;D3YW52	A2m;Pzp	>sp|Q61838|A2M_MOUSE Alpha-2-macroglobulin OS=Mus musculus GN=A2m PE=1 SV=3;>tr|D3YW52|D3YW52_MOUSE Alpha-2-macroglobulin OS=Mus musculus GN=Pzp PE=1 SV=1
Acyl-coenzyme A oxidase;Peroxisomal acyl-coenzyme A oxidase 1	A2A848;Q8C168;Q9R0H0;Q8BW35	15.7418	15.5738	15.8356	15.5425	15.9227	16.0161	16.4048	16.3289	16.0523	16.6024	645650	170	A2A848;Q8C168;Q9R0H0;Q8BW35	Acox1	>tr|A2A848|A2A848_MOUSE Peroxisomal acyl-coenzyme A oxidase 1 (Fragment) OS=Mus musculus GN=Acox1 PE=1 SV=1;>tr|Q8C168|Q8C168_MOUSE Acyl-coenzyme A oxidase OS=Mus musculus PE=2 SV=1;>sp|Q9R0H0|ACOX1_MOUSE Peroxisomal acyl-coenzyme A oxidase 1 OS=Mus muscul
	CON__P02769	15.4715	14.621	15.8082	16.1054	15.8325	17.4947	15.4963	13.8809	NaN	16.3424	641180	49	CON__P02769		>P02769 SWISS-PROT:P02769 (Bos taurus) Bovine serum albumin precursor
Succinate dehydrogenase [ubiquinone] iron-sulfur subunit, mitochondrial	Q0QEZ4;Q9CQA3;Q3TE45;Q9Z1Z5	15.4003	16.1231	15.1086	15.6059	15.6518	15.6925	16.6386	15.8896	16.5451	16.3471	621610	146	Q0QEZ4;Q9CQA3;Q3TE45	Sdhb	>tr|Q0QEZ4|Q0QEZ4_MOUSE Succinate dehydrogenase [ubiquinone] iron-sulfur subunit, mitochondrial (Fragment) OS=Mus musculus GN=Sdhb PE=2 SV=1;>sp|Q9CQA3|SDHB_MOUSE Succinate dehydrogenase [ubiquinone] iron-sulfur subunit, mitochondrial OS=Mus musculus GN=Sd
Aspartate aminotransferase, cytoplasmic	P05201;F7ALS6	15.745	15.4511	15.8783	15.5785	15.3102	16.2213	16.1116	16.3241	16.5325	16.0945	619810	128	P05201	Got1	>sp|P05201|AATC_MOUSE Aspartate aminotransferase, cytoplasmic OS=Mus musculus GN=Got1 PE=1 SV=3
Myosin regulatory light chain 12B	Q6ZWQ9;Q3THE2;Q9D6E6;Q9CXD2;Q922W7;D3YV37;D3Z249	15.9642	16.3244	16.1458	16.189	16.1325	15.4735	16.0405	15.3744	16.0729	15.887	619710	86	Q6ZWQ9;Q3THE2;Q9D6E6;Q9CXD2;Q922W7;D3YV37	Myl12a;Myl12b	>tr|Q6ZWQ9|Q6ZWQ9_MOUSE MCG5400 OS=Mus musculus GN=Myl12a PE=1 SV=1;>sp|Q3THE2|ML12B_MOUSE Myosin regulatory light chain 12B OS=Mus musculus GN=Myl12b PE=1 SV=2;>tr|Q9D6E6|Q9D6E6_MOUSE Putative uncharacterized protein OS=Mus musculus GN=Myl12a PE=2 SV=1;>t
	CON__P01966	NaN	NaN	NaN	NaN	NaN	NaN	NaN	NaN	NaN	18.8975	617120	10	CON__P01966		>P01966 SWISS-PROT:P01966 (Bos taurus) Hemoglobin subunit alpha
ATP synthase subunit f, mitochondrial	P56135;F8WHP8	15.647	15.3637	14.5949	15.5317	15.6955	16.1271	16.4808	16.1631	16.733	16.4782	617090	77	P56135;F8WHP8	Atp5j2	>sp|P56135|ATPK_MOUSE ATP synthase subunit f, mitochondrial OS=Mus musculus GN=Atp5j2 PE=1 SV=3;>tr|F8WHP8|F8WHP8_MOUSE ATP synthase subunit f, mitochondrial OS=Mus musculus GN=Atp5j2 PE=1 SV=1
Methylcrotonoyl-CoA carboxylase subunit alpha, mitochondrial	Q99MR8;Q3TVD9	15.6511	15.9513	15.6197	15.8986	15.7727	15.9256	16.4271	16.1852	16.232	16.0346	615720	169	Q99MR8;Q3TVD9	Mccc1	>sp|Q99MR8|MCCA_MOUSE Methylcrotonoyl-CoA carboxylase subunit alpha, mitochondrial OS=Mus musculus GN=Mccc1 PE=1 SV=2;>tr|Q3TVD9|Q3TVD9_MOUSE Putative uncharacterized protein OS=Mus musculus GN=Mccc1 PE=2 SV=1
Delta-1-pyrroline-5-carboxylate dehydrogenase, mitochondrial	Q8CHT0;Q6P9Q7;Q8BU44	15.8279	15.8122	15.9634	15.4916	15.9486	16.1083	16.1576	15.9132	16.254	16.2096	611040	105	Q8CHT0	Aldh4a1	>sp|Q8CHT0|AL4A1_MOUSE Delta-1-pyrroline-5-carboxylate dehydrogenase, mitochondrial OS=Mus musculus GN=Aldh4a1 PE=1 SV=3
Succinyl-CoA ligase [ADP/GDP-forming] subunit alpha, mitochondrial	Q9WUM5	15.7071	15.5307	15.8304	15.2768	15.4892	16.1982	16.2472	16.3539	16.3484	16.198	610940	64	Q9WUM5	Suclg1	>sp|Q9WUM5|SUCA_MOUSE Succinyl-CoA ligase [ADP/GDP-forming] subunit alpha, mitochondrial OS=Mus musculus GN=Suclg1 PE=1 SV=4
Guanine nucleotide-binding protein subunit beta-2-like 1	P68040	16.3334	15.8583	16.1925	15.859	15.9294	15.9636	15.6589	15.8596	15.8041	15.8336	609370	142	P68040	Gnb2l1	>sp|P68040|GBLP_MOUSE Guanine nucleotide-binding protein subunit beta-2-like 1 OS=Mus musculus GN=Gnb2l1 PE=1 SV=3
Alpha/beta hydrolase domain-containing protein 14B	Q8VCR7;E9QN99;A0A087WPF8;A0A087WQN8;A0A087WSR2;A0A087WRJ2;A0A087WP24	15.3143	16.1378	15.5307	15.8212	15.6708	16.434	16.0277	16.3395	16.0804	16.0029	607640	95	Q8VCR7;E9QN99;A0A087WPF8;A0A087WQN8;A0A087WSR2;A0A087WRJ2;A0A087WP24	Abhd14b	>sp|Q8VCR7|ABHEB_MOUSE Alpha/beta hydrolase domain-containing protein 14B OS=Mus musculus GN=Abhd14b PE=2 SV=1;>tr|E9QN99|E9QN99_MOUSE Alpha/beta hydrolase domain-containing protein 14B OS=Mus musculus GN=Abhd14b PE=1 SV=1;>tr|A0A087WPF8|A0A087WPF8_MOUSE A
Cytoplasmic FMR1-interacting protein 2	F6QD74;Q5SQX6;Q6PGK0;Q8K118;Q810V4	NaN	NaN	NaN	NaN	NaN	10.4811	NaN	NaN	NaN	NaN	604370	29	F6QD74;Q5SQX6;Q6PGK0	Cyfip2	>tr|F6QD74|F6QD74_MOUSE Cytoplasmic FMR1-interacting protein 2 (Fragment) OS=Mus musculus GN=Cyfip2 PE=1 SV=1;>sp|Q5SQX6|CYFP2_MOUSE Cytoplasmic FMR1-interacting protein 2 OS=Mus musculus GN=Cyfip2 PE=1 SV=2;>tr|Q6PGK0|Q6PGK0_MOUSE Cyfip2 protein OS=Mus mu
Thioredoxin	P10639	15.9727	16.8844	16.1808	15.8197	15.6663	16.1118	15.3616	15.6112	15.5018	15.4451	599140	34	P10639	Txn	>sp|P10639|THIO_MOUSE Thioredoxin OS=Mus musculus GN=Txn PE=1 SV=3
Isocitrate dehydrogenase [NADP];Isocitrate dehydrogenase [NADP] cytoplasmic	Q5HZJ8;O88844;Q8C338;Q0QER9;Q3TJ51;A0A087WPT4;A0A087WRS9;D3YVY3;A0A087WRM4	15.9464	16.15	16.3203	15.9474	16.0516	15.2153	15.648	15.8043	15.2065	15.7518	597750	158	Q5HZJ8;O88844;Q8C338;Q0QER9;Q3TJ51	Idh1	>tr|Q5HZJ8|Q5HZJ8_MOUSE Isocitrate dehydrogenase [NADP] OS=Mus musculus GN=Idh1 PE=2 SV=1;>sp|O88844|IDHC_MOUSE Isocitrate dehydrogenase [NADP] cytoplasmic OS=Mus musculus GN=Idh1 PE=1 SV=2;>tr|Q8C338|Q8C338_MOUSE Isocitrate dehydrogenase [NADP] OS=Mus mus
Succinyl-CoA ligase [ADP-forming] subunit beta, mitochondrial	Q9Z2I9;Q3UCC6;Q3U6C7;Q05BC6;Q9CTE2	15.6231	15.3685	15.4824	15.1789	15.1066	16.2624	16.2915	16.2628	16.3768	16.1768	590180	78	Q9Z2I9;Q3UCC6;Q3U6C7;Q05BC6	Sucla2	>sp|Q9Z2I9|SUCB1_MOUSE Succinyl-CoA ligase [ADP-forming] subunit beta, mitochondrial OS=Mus musculus GN=Sucla2 PE=1 SV=2;>tr|Q3UCC6|Q3UCC6_MOUSE Succinyl-CoA ligase subunit beta (Fragment) OS=Mus musculus GN=Sucla2 PE=2 SV=1;>tr|Q3U6C7|Q3U6C7_MOUSE Succiny
Beta-actin-like protein 2	Q8BFZ3	NaN	NaN	NaN	NaN	NaN	NaN	NaN	NaN	NaN	11.8422	589520	5	Q8BFZ3	Actbl2	>sp|Q8BFZ3|ACTBL_MOUSE Beta-actin-like protein 2 OS=Mus musculus GN=Actbl2 PE=1 SV=1
NADH dehydrogenase [ubiquinone] flavoprotein 1, mitochondrial	D3YUM1;Q91YT0;D3Z1U9;D3Z0K1;D3YXX5;D6RG60	15.4523	15.99	15.2202	15.8048	15.2647	16.3183	16.103	16.1587	16.3555	15.9667	584220	101	D3YUM1;Q91YT0;D3Z1U9;D3Z0K1	Ndufv1	>tr|D3YUM1|D3YUM1_MOUSE NADH dehydrogenase [ubiquinone] flavoprotein 1, mitochondrial OS=Mus musculus GN=Ndufv1 PE=1 SV=1;>sp|Q91YT0|NDUV1_MOUSE NADH dehydrogenase [ubiquinone] flavoprotein 1, mitochondrial OS=Mus musculus GN=Ndufv1 PE=1 SV=1;>tr|D3Z1U9|D3
Galectin-1	P16045	16.351	15.9605	16.3889	16.0384	16.2038	15.1115	15.2224	15.1678	15.7308	14.9393	574240	64	P16045	Lgals1	>sp|P16045|LEG1_MOUSE Galectin-1 OS=Mus musculus GN=Lgals1 PE=1 SV=3
Enoyl-CoA hydratase, mitochondrial	Q8BH95;F6T930;Q8BU95	15.0249	15.7998	15.6662	16.1781	15.5153	15.8777	16.3016	15.8104	16.0455	15.905	569510	89	Q8BH95;F6T930	Echs1	>sp|Q8BH95|ECHM_MOUSE Enoyl-CoA hydratase, mitochondrial OS=Mus musculus GN=Echs1 PE=1 SV=1;>tr|F6T930|F6T930_MOUSE Enoyl-CoA hydratase, mitochondrial (Fragment) OS=Mus musculus GN=Echs1 PE=1 SV=1
Carboxylesterase 1F	Q91WU0;Q3UWB1;Q924V7;H3BL34;Q64176;Q3UN14;D3Z298	15.7781	15.5823	15.8658	15.4628	15.6869	15.6839	16.0542	16.2969	16.0622	16.3101	567400	164	Q91WU0;Q3UWB1;Q924V7	Ces1f	>tr|Q91WU0|Q91WU0_MOUSE Carboxylic ester hydrolase OS=Mus musculus GN=Ces1f PE=1 SV=1;>tr|Q3UWB1|Q3UWB1_MOUSE Putative uncharacterized protein OS=Mus musculus GN=Ces1f PE=2 SV=1;>tr|Q924V7|Q924V7_MOUSE Carboxylic ester hydrolase (Fragment) OS=Mus musculus
Moesin	Q3TZQ2;P26041;Q05DU4;Q3UF33	15.7595	16.1377	15.9168	15.8453	15.7775	15.3827	15.8626	15.5994	16.2856	15.7551	567040	177	Q3TZQ2;P26041;Q05DU4	Msn	>tr|Q3TZQ2|Q3TZQ2_MOUSE Putative uncharacterized protein OS=Mus musculus GN=Msn PE=2 SV=1;>sp|P26041|MOES_MOUSE Moesin OS=Mus musculus GN=Msn PE=1 SV=3;>tr|Q05DU4|Q05DU4_MOUSE Msn protein (Fragment) OS=Mus musculus GN=Msn PE=2 SV=1
D-dopachrome decarboxylase	Q3UNI8;O35215	15.8671	15.64	15.0411	16.1052	16.0381	16.1585	15.855	15.7341	15.5991	15.647	562780	161	Q3UNI8;O35215	Ddt	>tr|Q3UNI8|Q3UNI8_MOUSE D-dopachrome tautomerase OS=Mus musculus GN=Ddt PE=2 SV=1;>sp|O35215|DOPD_MOUSE D-dopachrome decarboxylase OS=Mus musculus GN=Ddt PE=1 SV=3
Neutral and basic amino acid transport protein rBAT	Q91WV7;O55093;A8C1U5	16.0497	15.8087	15.8101	15.6554	16.0082	15.2787	16.0779	15.8591	15.4754	16.1353	559070	163	Q91WV7;O55093	Slc3a1	>sp|Q91WV7|SLC31_MOUSE Neutral and basic amino acid transport protein rBAT OS=Mus musculus GN=Slc3a1 PE=1 SV=1;>tr|O55093|O55093_MOUSE NBAT OS=Mus musculus GN=Slc3a1 PE=2 SV=1
	Q5K4Q9;Q8C6B0;Q1XG79;Q9D7S5;H3BJI7;Q76I24;Q76I26	15.7888	16.0861	15.9564	15.959	15.9235	15.5381	15.2872	16.2672	14.9364	15.2761	545780	95	Q5K4Q9;Q8C6B0;Q1XG79;Q9D7S5;H3BJI7;Q76I24;Q76I26	Mettl7a1;AB099516;Mettl7a2;Mettl7a2-Higd1c	>tr|Q5K4Q9|Q5K4Q9_MOUSE AAM-B protein OS=Mus musculus GN=Mettl7a1 PE=2 SV=1;>tr|Q8C6B0|Q8C6B0_MOUSE MCG20149, isoform CRA_a OS=Mus musculus GN=Mettl7a1 PE=1 SV=1;>tr|Q1XG79|Q1XG79_MOUSE UbiE1 OS=Mus musculus GN=Mettl7a1 PE=2 SV=1;>tr|Q9D7S5|Q9D7S5_MOUSE MC
ADP/ATP translocase 1	P48962;Q8BVI9	15.435	15.4303	15.4387	15.3115	15.2148	16.1377	15.9605	16.4572	15.7468	15.9315	536820	95	P48962;Q8BVI9	Slc25a4	>sp|P48962|ADT1_MOUSE ADP/ATP translocase 1 OS=Mus musculus GN=Slc25a4 PE=1 SV=4;>tr|Q8BVI9|Q8BVI9_MOUSE Putative uncharacterized protein OS=Mus musculus GN=Slc25a4 PE=2 SV=1
Electron transfer flavoprotein-ubiquinone oxidoreductase, mitochondrial	Q6PF96;Q921G7	15.1949	14.9308	15.1894	15.04	15.297	16.0119	16.0429	16.5167	16.3142	16.1251	536540	89	Q6PF96;Q921G7	Etfdh	>tr|Q6PF96|Q6PF96_MOUSE Electron transfer flavoprotein-ubiquinone oxidoreductase, mitochondrial OS=Mus musculus GN=Etfdh PE=1 SV=1;>sp|Q921G7|ETFD_MOUSE Electron transfer flavoprotein-ubiquinone oxidoreductase, mitochondrial OS=Mus musculus GN=Etfdh PE=1 S
Tropomyosin alpha-4 chain	Q6IRU2	16.1498	15.8492	16.0644	15.8566	15.8835	15.4462	15.4316	15.3566	15.9548	15.2923	533720	108	Q6IRU2	Tpm4	>sp|Q6IRU2|TPM4_MOUSE Tropomyosin alpha-4 chain OS=Mus musculus GN=Tpm4 PE=2 SV=3
3-hydroxyacyl-CoA dehydrogenase type-2	Q99N15;A2AFQ2;Q9CYT3;O08756	15.6509	15.7646	15.4827	15.6442	15.5456	15.505	15.9083	15.6164	16.2343	15.8965	532440	110	Q99N15;A2AFQ2;Q9CYT3;O08756	Hsd17b10	>tr|Q99N15|Q99N15_MOUSE 17beta-hydroxysteroid dehydrogenase type 10/short chain L-3-hydroxyacyl-CoA dehydrogenase OS=Mus musculus GN=Hsd17b10 PE=1 SV=1;>tr|A2AFQ2|A2AFQ2_MOUSE 3-hydroxyacyl-CoA dehydrogenase type-2 OS=Mus musculus GN=Hsd17b10 PE=1 SV=1;>tr
Fatty acid-binding protein, heart	Q5EBJ0;P11404	14.1862	15.1204	14.4967	14.9569	14.596	16.3884	16.2685	16.3562	16.5574	16.3204	530120	58	Q5EBJ0;P11404	Fabp3	>tr|Q5EBJ0|Q5EBJ0_MOUSE Fatty acid binding protein 3, muscle and heart OS=Mus musculus GN=Fabp3 PE=2 SV=1;>sp|P11404|FABPH_MOUSE Fatty acid-binding protein, heart OS=Mus musculus GN=Fabp3 PE=1 SV=5
Up-regulated during skeletal muscle growth protein 5	Q78IK2	15.1687	14.4997	15.441	15.4972	15.3658	15.9612	16.0692	16.1423	16.2457	16.013	529300	63	Q78IK2	Usmg5	>sp|Q78IK2|USMG5_MOUSE Up-regulated during skeletal muscle growth protein 5 OS=Mus musculus GN=Usmg5 PE=1 SV=1
Cadherin-16	Q3TPA4;Q546A8;O88338;Q8C730;A8C1V6	14.9213	15.0671	14.7306	14.8317	14.3481	16.3433	15.782	16.0248	16.2878	16.1622	529040	170	Q3TPA4;Q546A8;O88338;Q8C730	Cdh16	>tr|Q3TPA4|Q3TPA4_MOUSE Putative uncharacterized protein OS=Mus musculus GN=Cdh16 PE=2 SV=1;>tr|Q546A8|Q546A8_MOUSE Cadherin 16 OS=Mus musculus GN=Cdh16 PE=2 SV=1;>sp|O88338|CAD16_MOUSE Cadherin-16 OS=Mus musculus GN=Cdh16 PE=2 SV=1;>tr|Q8C730|Q8C730_MOUSE
Peptidyl-prolyl cis-trans isomerase;Peptidyl-prolyl cis-trans isomerase B	Q9DCY1;P24369;Q6ZQM2	16.1841	16.0737	16.0165	16.4341	16.5788	14.2736	14.8724	14.7031	15.18	15.1044	521010	78	Q9DCY1;P24369	Ppib	>tr|Q9DCY1|Q9DCY1_MOUSE Peptidyl-prolyl cis-trans isomerase OS=Mus musculus GN=Ppib PE=2 SV=1;>sp|P24369|PPIB_MOUSE Peptidyl-prolyl cis-trans isomerase B OS=Mus musculus GN=Ppib PE=1 SV=2
Peroxisomal sarcosine oxidase	Q9D826;Q3UEJ8	15.4678	15.2629	15.5792	15.1769	15.5242	15.5222	15.9136	16.1541	15.9068	16.0384	519250	228	Q9D826;Q3UEJ8	Pipox	>sp|Q9D826|SOX_MOUSE Peroxisomal sarcosine oxidase OS=Mus musculus GN=Pipox PE=1 SV=1;>tr|Q3UEJ8|Q3UEJ8_MOUSE Pipecolic acid oxidase OS=Mus musculus GN=Pipox PE=2 SV=1
14-3-3 protein theta	P68254;A3KML3;F6YY69;F6VW30	16.2866	15.9867	16.0258	15.3568	15.6041	15.4907	15.5329	15.4671	15.5969	15.6095	518670	98	P68254;A3KML3;F6YY69;F6VW30	Ywhaq	>sp|P68254|1433T_MOUSE 14-3-3 protein theta OS=Mus musculus GN=Ywhaq PE=1 SV=1;>tr|A3KML3|A3KML3_MOUSE MCG126220 OS=Mus musculus GN=Ywhaq PE=2 SV=1;>tr|F6YY69|F6YY69_MOUSE 14-3-3 protein theta (Fragment) OS=Mus musculus GN=Ywhaq PE=1 SV=1;>tr|F6VW30|F6VW30
Protein NDRG1	Q62433;Q545R3;Q3TSR4;Q3TD08;B7ZWC0;E9Q514;E9Q5I8;E9Q3F9;E9PVF3;F6VLR8;E9Q0J8;E9PZC7;E9Q7G8;E9Q147;E9Q7V2	15.7981	16.2478	16.3028	15.6569	15.9074	14.8224	15.0895	15.246	15.4288	15.229	516670	128	Q62433;Q545R3;Q3TSR4;Q3TD08;B7ZWC0	Ndrg1	>sp|Q62433|NDRG1_MOUSE Protein NDRG1 OS=Mus musculus GN=Ndrg1 PE=1 SV=1;>tr|Q545R3|Q545R3_MOUSE N-myc downstream regulated gene 1 OS=Mus musculus GN=Ndrg1 PE=2 SV=1;>tr|Q3TSR4|Q3TSR4_MOUSE Putative uncharacterized protein OS=Mus musculus GN=Ndrg1 PE=2 SV=1
Cytoplasmic aconitate hydratase	P28271;Q8VDC3	15.684	15.4246	15.6359	15.3983	15.6795	15.9523	15.591	15.89	15.7489	15.9304	515170	132	P28271;Q8VDC3	Aco1	>sp|P28271|ACOC_MOUSE Cytoplasmic aconitate hydratase OS=Mus musculus GN=Aco1 PE=2 SV=3;>tr|Q8VDC3|Q8VDC3_MOUSE Aconitate hydratase OS=Mus musculus GN=aco1 PE=3 SV=1
Major urinary protein 2;Major urinary proteins 11 and 8;Major urinary protein 1;Major urinary protein 6	P11589;A2BIN1;Q4FZE8;P04938;B5X0G0;B5TE76;Q58ES8;P11588;P02762;A9R9W0;A2CGB6;A2CEL1;A2CEK7;A2AKN9;Q9CXU6;A2BIM8;A9C497;A9C496;A2CEL0;B8JI96;Q9D0H8;L7MUC7;Q8JZT0;A2BIN0;A2CEK9;P11591;B5TE77;A2RSZ7	14.6812	16.1814	14.9055	15.9107	15.4124	15.5084	15.7917	16.1685	15.8019	16.1608	512970	107	P11589;A2BIN1;Q4FZE8;P04938;B5X0G0;B5TE76;Q58ES8;P11588;P02762;A9R9W0;A2CGB6;A2CEL1;A2CEK7;A2AKN9;Q9CXU6;A2BIM8;A9C497;A9C496;A2CEL0;B8JI96;Q9D0H8	Mup2;Mup10;Gm21320;Mup8;Mup13;Mup14;Mup12;Mup1;Mup6;Mup15;Mup11;Mup9	>sp|P11589|MUP2_MOUSE Major urinary protein 2 OS=Mus musculus GN=Mup2 PE=1 SV=1;>tr|A2BIN1|A2BIN1_MOUSE Major urinary protein 8 OS=Mus musculus GN=Mup10 PE=2 SV=1;>tr|Q4FZE8|Q4FZE8_MOUSE Major urinary protein 1 OS=Mus musculus GN=Mup1 PE=1 SV=1;>sp|P04938|
Cytochrome c1, heme protein, mitochondrial	Q9D0M3	15.326	14.7112	15.7369	15.1468	15.1341	16.2883	15.9905	16.1615	16.3061	16.0266	511190	188	Q9D0M3	Cyc1	>sp|Q9D0M3|CY1_MOUSE Cytochrome c1, heme protein, mitochondrial OS=Mus musculus GN=Cyc1 PE=1 SV=1
Heat shock protein HSP 90-alpha	Q80Y52;P07901;Q3UIF3;Q3TKA2;A0PJ91;Q3TKB9;Q3TJU7;Q3TKG0;Q8C5U3;Q8C2A9;B7ZC50;A2A6A2;B7ZC49	16.0133	15.646	15.9475	15.3799	15.546	15.6302	15.4163	15.5406	15.6414	15.7047	508280	113	Q80Y52;P07901;Q3UIF3;Q3TKA2;A0PJ91;Q3TKB9;Q3TJU7;Q3TKG0;Q8C5U3	Hsp90aa1	>tr|Q80Y52|Q80Y52_MOUSE Heat shock protein 90, alpha (Cytosolic), class A member 1 OS=Mus musculus GN=Hsp90aa1 PE=2 SV=2;>sp|P07901|HS90A_MOUSE Heat shock protein HSP 90-alpha OS=Mus musculus GN=Hsp90aa1 PE=1 SV=4;>tr|Q3UIF3|Q3UIF3_MOUSE Putative uncharact
Dihydrolipoyllysine-residue succinyltransferase component of 2-oxoglutarate dehydrogenase complex, mitochondrial	Q9D2G2	15.093	15.819	15.9427	15.2219	15.4186	15.4646	16.1044	15.1374	16.5049	15.9243	506980	61	Q9D2G2	Dlst	>sp|Q9D2G2|ODO2_MOUSE Dihydrolipoyllysine-residue succinyltransferase component of 2-oxoglutarate dehydrogenase complex, mitochondrial OS=Mus musculus GN=Dlst PE=1 SV=1
Ester hydrolase C11orf54 homolog	Q91V76	15.0473	16.1616	15.175	16.1477	16.1239	14.632	15.905	14.749	15.8759	15.8281	506570	121	Q91V76		>sp|Q91V76|CK054_MOUSE Ester hydrolase C11orf54 homolog OS=Mus musculus PE=2 SV=1
NADH dehydrogenase [ubiquinone] 1 alpha subcomplex subunit 10, mitochondrial	Q99LC3;A0A087WR38	14.9128	14.8254	15.292	15.2331	15.0991	16.2365	15.8424	16.161	16.2712	15.9228	506360	108	Q99LC3	Ndufa10	>sp|Q99LC3|NDUAA_MOUSE NADH dehydrogenase [ubiquinone] 1 alpha subcomplex subunit 10, mitochondrial OS=Mus musculus GN=Ndufa10 PE=1 SV=1
Protein disulfide-isomerase A6	Q922R8;Q3THH1;Q3TML0;Q3TJL8;Q9DAB4	16.3858	16.3002	16.3867	15.9589	15.9552	14.8765	14.3224	14.9197	13.8172	14.2004	503160	119	Q922R8;Q3THH1;Q3TML0;Q3TJL8;Q9DAB4	Pdia6	>sp|Q922R8|PDIA6_MOUSE Protein disulfide-isomerase A6 OS=Mus musculus GN=Pdia6 PE=1 SV=3;>tr|Q3THH1|Q3THH1_MOUSE Putative uncharacterized protein OS=Mus musculus GN=Pdia6 PE=2 SV=1;>tr|Q3TML0|Q3TML0_MOUSE Protein disulfide-isomerase A6 OS=Mus musculus GN=P
Tropomyosin alpha-1 chain	E9Q453;G5E8R2;E9Q456;G5E8R0;G5E8R1;E9Q455;S4R261	15.9689	15.9179	15.9299	15.6081	15.7223	15.3487	15.6045	15.1429	15.8672	15.2628	501070	92	E9Q453;G5E8R2;E9Q456;G5E8R0;G5E8R1;E9Q455	Tpm1	>tr|E9Q453|E9Q453_MOUSE Tropomyosin alpha-1 chain OS=Mus musculus GN=Tpm1 PE=1 SV=1;>tr|G5E8R2|G5E8R2_MOUSE Tropomyosin 1, alpha, isoform CRA_k OS=Mus musculus GN=Tpm1 PE=1 SV=1;>tr|E9Q456|E9Q456_MOUSE Tropomyosin alpha-1 chain OS=Mus musculus GN=Tpm1 PE=1
Cysteine and glycine-rich protein 1	Q4FJX4;P97315	15.9838	15.997	16.0537	15.8221	15.859	15.5191	15.2869	15.2	15.5422	15.2238	500230	113	Q4FJX4;P97315	Csrp1	>tr|Q4FJX4|Q4FJX4_MOUSE Csrp1 protein OS=Mus musculus GN=Csrp1 PE=2 SV=1;>sp|P97315|CSRP1_MOUSE Cysteine and glycine-rich protein 1 OS=Mus musculus GN=Csrp1 PE=1 SV=3
Histone H2A;Histone H2A type 2-C;Histone H2A type 2-A	F8WIX8;Q64523;Q149V4;Q6GSS7;B2RWH3;Q64426;Q64522	15.2126	14.393	14.7131	16.4221	16.25	15.9407	14.4617	15.6081	15.1614	15.0446	494510	289	F8WIX8;Q64523;Q149V4;Q6GSS7;B2RWH3;Q64426	Hist1h2al;Hist2h2ac;Hist2h2aa1	>tr|F8WIX8|F8WIX8_MOUSE Histone H2A OS=Mus musculus GN=Hist1h2al PE=3 SV=1;>sp|Q64523|H2A2C_MOUSE Histone H2A type 2-C OS=Mus musculus GN=Hist2h2ac PE=1 SV=3;>tr|Q149V4|Q149V4_MOUSE Histone H2A OS=Mus musculus GN=Hist2h2ac PE=2 SV=1;>sp|Q6GSS7|H2A2A_MOUSE
Glutathione S-transferase P 1	P19157;K9JA74;P46425;Q8VC73;F6RWR5	16.1264	16.0677	15.7119	15.7634	15.7078	15.2702	14.8111	15.7674	15.0085	14.9779	494260	186	P19157	Gstp1	>sp|P19157|GSTP1_MOUSE Glutathione S-transferase P 1 OS=Mus musculus GN=Gstp1 PE=1 SV=2
Beta-lactamase-like protein 2	Q99KR3	15.5979	15.2907	15.7312	15.2463	15.6655	15.3879	15.6853	15.7523	15.8756	16.102	493230	113	Q99KR3	Lactb2	>sp|Q99KR3|LACB2_MOUSE Beta-lactamase-like protein 2 OS=Mus musculus GN=Lactb2 PE=1 SV=1
Rab GDP dissociation inhibitor beta	Q61598;Q3UUX9;Q3UC72;Q3UPA3;Q3TIY6;Q9CZ18	15.8966	15.7425	15.9137	15.3812	15.5355	15.6547	15.4763	15.6402	15.3581	15.6938	491540	96	Q61598;Q3UUX9;Q3UC72;Q3UPA3;Q3TIY6	Gdi2	>sp|Q61598|GDIB_MOUSE Rab GDP dissociation inhibitor beta OS=Mus musculus GN=Gdi2 PE=1 SV=1;>tr|Q3UUX9|Q3UUX9_MOUSE Putative uncharacterized protein OS=Mus musculus GN=Gdi2 PE=2 SV=1;>tr|Q3UC72|Q3UC72_MOUSE Putative uncharacterized protein (Fragment) OS=Mu
Alpha-methylacyl-CoA racemase	Q91YQ8;Q3TUS8;O09174	15.1453	14.7841	14.9724	15.5416	15.3619	15.7208	15.8538	16.3001	15.6482	15.8225	491450	153	Q91YQ8;Q3TUS8;O09174	Amacr	>tr|Q91YQ8|Q91YQ8_MOUSE Amacr protein OS=Mus musculus GN=Amacr PE=2 SV=1;>tr|Q3TUS8|Q3TUS8_MOUSE Putative uncharacterized protein OS=Mus musculus GN=Amacr PE=2 SV=1;>sp|O09174|AMACR_MOUSE Alpha-methylacyl-CoA racemase OS=Mus musculus GN=Amacr PE=1 SV=4
S-formylglutathione hydrolase	H3BJP2;H3BLJ9;H3BJL6;Q9R0P3;H3BKH6;H3BK43;H3BJC6;H3BL99	15.2926	16.0339	15.1174	15.4637	15.7854	15.3904	15.2121	15.6148	15.6019	15.5176	489950	104	H3BJP2;H3BLJ9;H3BJL6;Q9R0P3;H3BKH6;H3BK43;H3BJC6	Esd	>tr|H3BJP2|H3BJP2_MOUSE S-formylglutathione hydrolase (Fragment) OS=Mus musculus GN=Esd PE=1 SV=1;>tr|H3BLJ9|H3BLJ9_MOUSE S-formylglutathione hydrolase OS=Mus musculus GN=Esd PE=1 SV=1;>tr|H3BJL6|H3BJL6_MOUSE S-formylglutathione hydrolase OS=Mus musculus G
Heterogeneous nuclear ribonucleoprotein K	B2M1R6;Q3TUA1;P61979;Q5FWJ5;Q3TL71;Q3TJ38;D3Z5X4;Q3U9Q3;Q3U6X2;D3YWG1;H3BKD0;H3BK96;Q3TG17;H3BLL4;H3BKI8;Q8BT23;H3BJ43;H3BLP7;H3BJS9	15.6345	15.6644	15.8188	15.3124	15.5877	15.1594	15.047	14.9562	15.1367	15.0386	488560	147	B2M1R6;Q3TUA1;P61979;Q5FWJ5;Q3TL71;Q3TJ38;D3Z5X4;Q3U9Q3;Q3U6X2;D3YWG1;H3BKD0;H3BK96;Q3TG17;H3BLL4;H3BKI8	Hnrnpk;Gm7964	>tr|B2M1R6|B2M1R6_MOUSE Heterogeneous nuclear ribonucleoprotein K OS=Mus musculus GN=Hnrnpk PE=1 SV=1;>tr|Q3TUA1|Q3TUA1_MOUSE Putative uncharacterized protein OS=Mus musculus GN=Hnrnpk PE=2 SV=1;>sp|P61979|HNRPK_MOUSE Heterogeneous nuclear ribonucleoprotei
Nucleoside diphosphate-linked moiety X motif 19, mitochondrial	P11930	14.7021	15.6435	14.3556	16.2354	15.4912	15.4686	15.9882	15.7434	15.0886	15.7193	481070	231	P11930	Nudt19	>sp|P11930|NUD19_MOUSE Nucleoside diphosphate-linked moiety X motif 19, mitochondrial OS=Mus musculus GN=Nudt19 PE=1 SV=2
Ahnak	E9Q616;Q6UL10;A0PJF4;Q61484;Q8BRB8;Q8BKS2;Q8VDN3;Q8CGE7;A0JLR7;Q3UYW8;Q6UIL4;G5E8K8;Q8R2L7;Q8CEX7	15.9742	15.9616	15.8565	15.6333	15.6551	15.5831	15.1604	15.553	14.748	14.8236	476400	144	E9Q616	Ahnak	>tr|E9Q616|E9Q616_MOUSE Protein Ahnak OS=Mus musculus GN=Ahnak PE=1 SV=1
Cytochrome c oxidase subunit 6C	Q9CPQ1;D3Z6E1	15.4952	15.4161	14.5068	15.387	15.526	14.5118	15.805	14.5955	16.4728	16.1	476200	62	Q9CPQ1;D3Z6E1	Cox6c	>sp|Q9CPQ1|COX6C_MOUSE Cytochrome c oxidase subunit 6C OS=Mus musculus GN=Cox6c PE=1 SV=3;>tr|D3Z6E1|D3Z6E1_MOUSE Cytochrome c oxidase subunit 6C (Fragment) OS=Mus musculus GN=Cox6c PE=1 SV=1
Hydroxyacid oxidase 2	Q9NYQ2;Q9D2W7;Q8JZR9;Q3UNU6	15.928	16.0255	15.9259	15.9713	15.7601	15.4537	14.0999	15.4886	14.6792	14.5853	475740	70	Q9NYQ2;Q9D2W7;Q8JZR9;Q3UNU6	Hao2	>sp|Q9NYQ2|HAOX2_MOUSE Hydroxyacid oxidase 2 OS=Mus musculus GN=Hao2 PE=2 SV=1;>tr|Q9D2W7|Q9D2W7_MOUSE Putative uncharacterized protein OS=Mus musculus GN=Hao2 PE=2 SV=1;>tr|Q8JZR9|Q8JZR9_MOUSE Hydroxyacid oxidase (Glycolate oxidase) 3 OS=Mus musculus GN=H
Cytoplasmic dynein 1 heavy chain 1	Q9JHU4;Q80U36;Q8C6T5;Q3TAZ3;Q923F5;F6ZX84;Q3UA73;O08821;O70182	15.7195	15.6664	15.7109	15.3729	15.3463	15.4518	15.6475	15.9413	15.5736	15.4871	474250	129	Q9JHU4	Dync1h1	>sp|Q9JHU4|DYHC1_MOUSE Cytoplasmic dynein 1 heavy chain 1 OS=Mus musculus GN=Dync1h1 PE=1 SV=2
Destrin	Q9R0P5;Q4FK36	15.8472	15.7983	15.8198	15.2134	15.4182	15.2128	15.3314	15.553	15.4973	15.2398	472540	94	Q9R0P5;Q4FK36	Dstn	>sp|Q9R0P5|DEST_MOUSE Destrin OS=Mus musculus GN=Dstn PE=1 SV=3;>tr|Q4FK36|Q4FK36_MOUSE Destrin OS=Mus musculus GN=Dstn PE=2 SV=1
Sorbitol dehydrogenase	Q64442;Q71VF6	15.344	15.6185	15.6745	15.7616	15.8255	14.6886	15.677	15.5034	15.711	15.7876	471530	127	Q64442	Sord	>sp|Q64442|DHSO_MOUSE Sorbitol dehydrogenase OS=Mus musculus GN=Sord PE=1 SV=3
Transaldolase	Q93092	15.8043	15.8424	15.638	15.4719	15.6773	15.0387	15.5632	15.4718	15.5958	15.3743	469960	109	Q93092	Taldo1	>sp|Q93092|TALDO_MOUSE Transaldolase OS=Mus musculus GN=Taldo1 PE=1 SV=2
3-hydroxyisobutyrate dehydrogenase, mitochondrial	Q99L13;A0ZNJ2	15.5057	15.316	15.654	15.7939	15.6575	15.3505	15.6427	14.7792	15.7703	15.8351	463980	167	Q99L13;A0ZNJ2	Hibadh	>sp|Q99L13|3HIDH_MOUSE 3-hydroxyisobutyrate dehydrogenase, mitochondrial OS=Mus musculus GN=Hibadh PE=1 SV=1;>tr|A0ZNJ2|A0ZNJ2_MOUSE 3-hydroxyisobutyrate dehydrogenase OS=Mus musculus GN=Hibadh PE=2 SV=1
Enoyl-CoA delta isomerase 1, mitochondrial	Q9DBN7;P42125	14.708	15.4929	15.421	15.2518	15.5888	15.5032	15.8538	15.5506	16.1226	16.0006	462800	88	Q9DBN7;P42125	Eci1	>tr|Q9DBN7|Q9DBN7_MOUSE Putative uncharacterized protein OS=Mus musculus GN=Eci1 PE=2 SV=1;>sp|P42125|ECI1_MOUSE Enoyl-CoA delta isomerase 1, mitochondrial OS=Mus musculus GN=Eci1 PE=1 SV=2
Cytochrome b-c1 complex subunit Rieske, mitochondrial;Cytochrome b-c1 complex subunit 11	Q9CR68	14.7588	15.5919	14.8933	15.7126	15.0707	15.6496	15.3794	15.3297	15.6924	15.6974	462150	127	Q9CR68	Uqcrfs1	>sp|Q9CR68|UCRI_MOUSE Cytochrome b-c1 complex subunit Rieske, mitochondrial OS=Mus musculus GN=Uqcrfs1 PE=1 SV=1
Mitochondrial 2-oxoglutarate/malate carrier protein	Q9CTC7;Q9CR62;Q5SX53;Q5SX46;Q5SX48	14.8754	14.8317	15.1077	15.1506	15.0915	15.6634	15.8408	15.7808	16.0189	15.8649	457480	91	Q9CTC7;Q9CR62;Q5SX53;Q5SX46	Slc25a11	>tr|Q9CTC7|Q9CTC7_MOUSE Putative uncharacterized protein (Fragment) OS=Mus musculus GN=Slc25a11 PE=2 SV=1;>sp|Q9CR62|M2OM_MOUSE Mitochondrial 2-oxoglutarate/malate carrier protein OS=Mus musculus GN=Slc25a11 PE=1 SV=3;>tr|Q5SX53|Q5SX53_MOUSE Solute carrier
14-3-3 protein beta/alpha;14-3-3 protein beta/alpha, N-terminally processed	Q9CQV8;A2A5N2;A2A5N1;Q9JJ20;O70456;Q3V453	15.6568	15.4553	16.1525	15.3369	15.5545	15.3707	15.3218	15.4088	15.6362	15.4863	454400	160	Q9CQV8;A2A5N2;A2A5N1	Ywhab	>sp|Q9CQV8|1433B_MOUSE 14-3-3 protein beta/alpha OS=Mus musculus GN=Ywhab PE=1 SV=3;>tr|A2A5N2|A2A5N2_MOUSE Tyrosine 3-monooxygenase/tryptophan 5-monooxygenase activation protein, beta polypeptide OS=Mus musculus GN=Ywhab PE=2 SV=1;>tr|A2A5N1|A2A5N1_MOUSE
Fumarylacetoacetase	P35505;D3Z2R9	15.3056	15.2972	15.7977	15.4046	15.2426	15.6037	15.2098	15.7141	15.6561	15.5616	451900	71	P35505	Fah	>sp|P35505|FAAA_MOUSE Fumarylacetoacetase OS=Mus musculus GN=Fah PE=1 SV=2
ES1 protein homolog, mitochondrial	Q9D172	14.8998	15.7425	14.8373	15.8914	14.8228	15.6308	15.8179	14.892	15.7195	15.5665	444680	228	Q9D172	D10Jhu81e	>sp|Q9D172|ES1_MOUSE ES1 protein homolog, mitochondrial OS=Mus musculus GN=D10Jhu81e PE=1 SV=1
60S ribosomal protein L7a	Q6P1A9;Q5EBG5;Q58ET1;P12970;Q80UT7;F6VBB8;Q8CDE3;F6SSI5;V9GX35	15.7919	15.4356	15.5991	15.2751	15.6959	15.1141	15.3018	15.3673	15.6755	15.4452	444630	68	Q6P1A9;Q5EBG5;Q58ET1;P12970;Q80UT7;F6VBB8	Rpl7a;Gm4978	>tr|Q6P1A9|Q6P1A9_MOUSE Ribosomal protein L7A OS=Mus musculus GN=Rpl7a PE=2 SV=1;>tr|Q5EBG5|Q5EBG5_MOUSE Ribosomal protein L7A OS=Mus musculus GN=Rpl7a PE=2 SV=1;>tr|Q58ET1|Q58ET1_MOUSE MCG11348 OS=Mus musculus GN=Rpl7a PE=2 SV=1;>sp|P12970|RL7A_MOUSE 60S
D-beta-hydroxybutyrate dehydrogenase, mitochondrial	Q80XN0;D3Z2Y8;A1E283	14.897	15.663	14.4789	15.8922	15.2708	15.143	15.7127	15.67	15.7043	15.3279	442570	154	Q80XN0;D3Z2Y8	Bdh1	>sp|Q80XN0|BDH_MOUSE D-beta-hydroxybutyrate dehydrogenase, mitochondrial OS=Mus musculus GN=Bdh1 PE=1 SV=2;>tr|D3Z2Y8|D3Z2Y8_MOUSE D-beta-hydroxybutyrate dehydrogenase, mitochondrial (Fragment) OS=Mus musculus GN=Bdh1 PE=1 SV=1
Propionyl-CoA carboxylase alpha chain, mitochondrial	Q91ZA3;Q3UGC8;H3BL62;D3YWM4;D3YZC0;H3BK61	14.9785	15.1925	14.817	14.9545	14.5501	15.7924	15.9872	15.6505	16.066	15.8198	442460	118	Q91ZA3;Q3UGC8	Pcca	>sp|Q91ZA3|PCCA_MOUSE Propionyl-CoA carboxylase alpha chain, mitochondrial OS=Mus musculus GN=Pcca PE=1 SV=2;>tr|Q3UGC8|Q3UGC8_MOUSE Propionyl-Coenzyme A carboxylase, alpha polypeptide, isoform CRA_b OS=Mus musculus GN=Pcca PE=2 SV=1
Pterin-4-alpha-carbinolamine dehydratase	P61458	15.8493	14.4606	15.3978	14.9242	15.2268	15.5527	15.6304	15.1562	16.3546	15.6785	438980	82	P61458	Pcbd1	>sp|P61458|PHS_MOUSE Pterin-4-alpha-carbinolamine dehydratase OS=Mus musculus GN=Pcbd1 PE=1 SV=2
GTP-binding nuclear protein Ran;GTP-binding nuclear protein Ran, testis-specific isoform	Q3ULW0;P62827;Q14AA6;Q61820;A6H622	15.8433	15.364	15.7412	15.3003	15.3579	15.4039	15.2594	15.3327	15.3244	15.2407	438220	107	Q3ULW0;P62827;Q14AA6;Q61820;A6H622	Ran;1700009N14Rik;Rasl2-9	>tr|Q3ULW0|Q3ULW0_MOUSE Putative uncharacterized protein OS=Mus musculus GN=Ran PE=2 SV=1;>sp|P62827|RAN_MOUSE GTP-binding nuclear protein Ran OS=Mus musculus GN=Ran PE=1 SV=3;>tr|Q14AA6|Q14AA6_MOUSE MCG49183 OS=Mus musculus GN=1700009N14Rik PE=1 SV=1;>sp|
Gelsolin	Q6PAC1;Q3U9Q8;P13020;Q3UCW8;CON__Q3SX14;A6PWS5	15.7678	15.7797	15.7529	15.4078	15.5927	15.2643	14.9682	15.2129	15.4463	15.0544	437800	116	Q6PAC1;Q3U9Q8;P13020;Q3UCW8	Gsn	>tr|Q6PAC1|Q6PAC1_MOUSE Gelsolin, isoform CRA_c OS=Mus musculus GN=Gsn PE=2 SV=1;>tr|Q3U9Q8|Q3U9Q8_MOUSE Putative uncharacterized protein OS=Mus musculus GN=Gsn PE=2 SV=1;>sp|P13020|GELS_MOUSE Gelsolin OS=Mus musculus GN=Gsn PE=1 SV=3;>tr|Q3UCW8|Q3UCW8_MOU
Isocitrate dehydrogenase [NAD] subunit alpha, mitochondrial	Q9D6R2	14.8807	15.0417	13.947	14.9571	14.8284	16.2326	15.6764	15.6783	15.5312	15.6766	436780	85	Q9D6R2	Idh3a	>sp|Q9D6R2|IDH3A_MOUSE Isocitrate dehydrogenase [NAD] subunit alpha, mitochondrial OS=Mus musculus GN=Idh3a PE=1 SV=1
Peroxiredoxin-4	O08807;B1AZS9;Q9D634	15.349	15.2692	15.8612	15.1695	15.6055	NaN	15.427	NaN	15.5366	NaN	436650	35	O08807;B1AZS9	Prdx4	>sp|O08807|PRDX4_MOUSE Peroxiredoxin-4 OS=Mus musculus GN=Prdx4 PE=1 SV=1;>tr|B1AZS9|B1AZS9_MOUSE Peroxiredoxin-4 (Fragment) OS=Mus musculus GN=Prdx4 PE=1 SV=1
Nucleolin	Q8CD23;Q3TL52;P09405;Q3TT41;Q3TGR3;Q8CE30;Q9CT46	15.8945	16.0236	15.9387	15.6426	15.3776	14.9892	14.8782	15.3525	14.0504	14.7721	434390	108	Q8CD23;Q3TL52;P09405;Q3TT41;Q3TGR3;Q8CE30	Ncl	>tr|Q8CD23|Q8CD23_MOUSE Putative uncharacterized protein OS=Mus musculus GN=Ncl PE=2 SV=1;>tr|Q3TL52|Q3TL52_MOUSE Putative uncharacterized protein OS=Mus musculus GN=Ncl PE=2 SV=1;>sp|P09405|NUCL_MOUSE Nucleolin OS=Mus musculus GN=Ncl PE=1 SV=2;>tr|Q3TT41|
Peroxisomal carnitine O-octanoyltransferase	Q9DC50;Q3V3N1	14.8215	14.8307	14.5363	15.0888	14.6515	15.2985	16.4306	15.3547	16.27	16.3335	433070	76	Q9DC50	Crot	>sp|Q9DC50|OCTC_MOUSE Peroxisomal carnitine O-octanoyltransferase OS=Mus musculus GN=Crot PE=1 SV=1
Protein DJ-1	A2A813;Q99LX0;D3K2X3;A2A817;A2A816;A2A815	15.4501	15.1111	15.6889	15.3763	15.3994	15.2775	15.6721	15.6432	15.7773	15.4138	431790	96	A2A813;Q99LX0;D3K2X3;A2A817;A2A816;A2A815	Park7	>tr|A2A813|A2A813_MOUSE Protein deglycase DJ-1 OS=Mus musculus GN=Park7 PE=1 SV=1;>sp|Q99LX0|PARK7_MOUSE Protein deglycase DJ-1 OS=Mus musculus GN=Park7 PE=1 SV=1;>tr|D3K2X3|D3K2X3_MOUSE Truncated DJ-1 variant SV4,5DEL OS=Mus musculus GN=Park7 PE=2 SV=1;>t
ADP-ribosylation factor 1;ADP-ribosylation factor 3;ADP-ribosylation factor 2	Q3U344;P84078;P61205;Q8BSL7;D3YV25;E9Q2C2;A2A6T9	15.4114	16.2343	14.9054	15.445	15.3387	15.0814	15.7138	14.4212	15.6496	15.5894	431640	69	Q3U344;P84078;P61205;Q8BSL7	Arf3;Arf1;Arf2	>tr|Q3U344|Q3U344_MOUSE ADP-ribosylation factor 3 OS=Mus musculus GN=Arf3 PE=2 SV=1;>sp|P84078|ARF1_MOUSE ADP-ribosylation factor 1 OS=Mus musculus GN=Arf1 PE=1 SV=2;>sp|P61205|ARF3_MOUSE ADP-ribosylation factor 3 OS=Mus musculus GN=Arf3 PE=2 SV=2;>sp|Q8BS
Annexin;Annexin A6	Q99JX6;Q3TUI1;F8WIT2;Q3UI56;P14824;Q3UDK4;Q3V2Z4;Q8CEX0	15.6119	15.5014	15.7394	15.6658	15.3327	15.2977	15.3334	15.0528	15.541	15.0731	429220	114	Q99JX6;Q3TUI1;F8WIT2;Q3UI56;P14824;Q3UDK4;Q3V2Z4;Q8CEX0	Anxa6	>tr|Q99JX6|Q99JX6_MOUSE Annexin OS=Mus musculus GN=Anxa6 PE=2 SV=1;>tr|Q3TUI1|Q3TUI1_MOUSE Annexin OS=Mus musculus GN=Anxa6 PE=2 SV=1;>tr|F8WIT2|F8WIT2_MOUSE Annexin OS=Mus musculus GN=Anxa6 PE=1 SV=1;>tr|Q3UI56|Q3UI56_MOUSE Annexin OS=Mus musculus GN=Anxa
Ezrin	Q4KML7;Q3UXR4;Q3UL48;Q3TCP5;P26040;Q8CBU4	15.6488	15.738	15.5606	15.4017	15.2032	15.3601	15.5893	14.424	15.769	15.5317	427250	165	Q4KML7;Q3UXR4;Q3UL48;Q3TCP5;P26040;Q8CBU4	Ezr	>tr|Q4KML7|Q4KML7_MOUSE Ezrin OS=Mus musculus GN=Ezr PE=2 SV=1;>tr|Q3UXR4|Q3UXR4_MOUSE Putative uncharacterized protein OS=Mus musculus GN=Ezr PE=2 SV=1;>tr|Q3UL48|Q3UL48_MOUSE Putative uncharacterized protein OS=Mus musculus GN=Ezr PE=2 SV=1;>tr|Q3TCP5|Q3
NADH dehydrogenase [ubiquinone] iron-sulfur protein 2, mitochondrial	Q91WD5;D3YXT0;A0A0A6YW30;A0A0A6YXD3	14.8773	15.3653	14.4225	15.1027	15.0288	16.0771	15.5477	15.7611	15.984	15.4831	426020	73	Q91WD5;D3YXT0	Ndufs2	>sp|Q91WD5|NDUS2_MOUSE NADH dehydrogenase [ubiquinone] iron-sulfur protein 2, mitochondrial OS=Mus musculus GN=Ndufs2 PE=1 SV=1;>tr|D3YXT0|D3YXT0_MOUSE NADH dehydrogenase [ubiquinone] iron-sulfur protein 2, mitochondrial OS=Mus musculus GN=Ndufs2 PE=1 SV=1
Indolethylamine N-methyltransferase	P40936	15.1282	15.2524	15.4467	NaN	15.9997	15.7148	14.7884	15.8103	13.9829	15.7175	422960	56	P40936	Inmt	>sp|P40936|INMT_MOUSE Indolethylamine N-methyltransferase OS=Mus musculus GN=Inmt PE=1 SV=1
Peroxiredoxin-2	Q61171;Q5M9N9;D3Z4A4	15.3319	15.1179	15.0744	15.7146	15.3386	15.6761	15.4054	15.3626	15.4161	15.5189	416590	62	Q61171;Q5M9N9;D3Z4A4	Prdx2	>sp|Q61171|PRDX2_MOUSE Peroxiredoxin-2 OS=Mus musculus GN=Prdx2 PE=1 SV=3;>tr|Q5M9N9|Q5M9N9_MOUSE Prdx2 protein OS=Mus musculus GN=Prdx2 PE=2 SV=1;>tr|D3Z4A4|D3Z4A4_MOUSE Peroxiredoxin-2 (Fragment) OS=Mus musculus GN=Prdx2 PE=1 SV=5
Glutathione peroxidase 1	P11352;A0A0A6YY34;A0A0A6YVV2	14.6545	15.5064	15.3567	15.4393	15.3688	15.5081	15.2277	15.1498	15.7478	15.4528	416060	146	P11352;A0A0A6YY34;A0A0A6YVV2	Gpx1	>sp|P11352|GPX1_MOUSE Glutathione peroxidase 1 OS=Mus musculus GN=Gpx1 PE=1 SV=2;>tr|A0A0A6YY34|A0A0A6YY34_MOUSE Glutathione peroxidase OS=Mus musculus GN=Gpx1 PE=1 SV=1;>tr|A0A0A6YVV2|A0A0A6YVV2_MOUSE Glutathione peroxidase OS=Mus musculus GN=Gpx1 PE=1 SV
Methylcrotonoyl-CoA carboxylase beta chain, mitochondrial	Q3ULD5;B2RUK5;Q6PD20;Q8K1L7;Q9D2F6	15.263	15.3476	15.2409	14.6959	14.9953	15.5887	15.7981	15.6301	15.8553	15.6284	414250	152	Q3ULD5;B2RUK5	Mccc2	>sp|Q3ULD5|MCCB_MOUSE Methylcrotonoyl-CoA carboxylase beta chain, mitochondrial OS=Mus musculus GN=Mccc2 PE=1 SV=1;>tr|B2RUK5|B2RUK5_MOUSE Methylcrotonoyl-Coenzyme A carboxylase 2 (Beta) OS=Mus musculus GN=Mccc2 PE=2 SV=1
Sulfated glycoprotein 1	Q3TWM9;Q3UAS4;E9PZ00;Q3TXJ0;Q8BFQ1;Q3U8C4;Q3U897;Q3U825;Q3U5W2;Q3TXP9;Q3TWL8;Q3TWF9;Q3TWE9;Q3TIT5;K3W4L3;B2RUD7;Q61207;Q3UFE8;J3QPG5;Q3UE29;Q3TKB2;Q3TID4;Q3TKK3	15.7725	15.4469	15.5644	15.3634	15.495	15.1097	15.1104	15.322	15.4025	15.15	412150	63	Q3TWM9;Q3UAS4;E9PZ00;Q3TXJ0;Q8BFQ1;Q3U8C4;Q3U897;Q3U825;Q3U5W2;Q3TXP9;Q3TWL8;Q3TWF9;Q3TWE9;Q3TIT5;K3W4L3;B2RUD7;Q61207;Q3UFE8;J3QPG5;Q3UE29;Q3TKB2;Q3TID4;Q3TKK3	Psap	>tr|Q3TWM9|Q3TWM9_MOUSE Putative uncharacterized protein (Fragment) OS=Mus musculus GN=Psap PE=2 SV=1;>tr|Q3UAS4|Q3UAS4_MOUSE Putative uncharacterized protein OS=Mus musculus GN=Psap PE=2 SV=1;>tr|E9PZ00|E9PZ00_MOUSE Prosaposin OS=Mus musculus GN=Psap PE=1
Protein disulfide-isomerase A4	P08003	16.0745	15.8294	15.6108	15.4267	16.0972	14.443	14.541	14.6914	15.0218	14.7679	411860	70	P08003	Pdia4	>sp|P08003|PDIA4_MOUSE Protein disulfide-isomerase A4 OS=Mus musculus GN=Pdia4 PE=1 SV=3
40S ribosomal protein S8	Q5M9L9;Q497E9;P62242;Q3UJU6;Q9CQW4;Q3UA25;Q9CRJ5	15.3676	15.0233	15.4115	15.3628	15.3798	15.4988	15.5686	15.2308	15.2183	15.2296	410540	50	Q5M9L9;Q497E9;P62242;Q3UJU6;Q9CQW4;Q3UA25;Q9CRJ5	Rps8	>tr|Q5M9L9|Q5M9L9_MOUSE 40S ribosomal protein S8 OS=Mus musculus GN=Rps8 PE=2 SV=1;>tr|Q497E9|Q497E9_MOUSE 40S ribosomal protein S8 OS=Mus musculus GN=Rps8 PE=2 SV=1;>sp|P62242|RS8_MOUSE 40S ribosomal protein S8 OS=Mus musculus GN=Rps8 PE=1 SV=2;>tr|Q3UJU6
	CON__P04258	16.3508	15.0976	16.1084	15.6803	15.8594	NaN	13.8857	14.7978	14.5875	15.1541	410300	79	CON__P04258		>P04258 SWISS-PROT:P04258 (Bos taurus) Similar to Collagen alpha 1(III) chain
Cytochrome b-c1 complex subunit 9	Q8R1I1;Q5NCJ9	14.7865	NaN	14.9656	15.3133	14.9236	16.3814	15.8096	15.24	15.4556	15.6666	405790	75	Q8R1I1;Q5NCJ9	Uqcr10	>sp|Q8R1I1|QCR9_MOUSE Cytochrome b-c1 complex subunit 9 OS=Mus musculus GN=Uqcr10 PE=1 SV=1;>tr|Q5NCJ9|Q5NCJ9_MOUSE RIKEN cDNA 1110020P15, isoform CRA_b OS=Mus musculus GN=Uqcr10 PE=2 SV=1
Short/branched chain specific acyl-CoA dehydrogenase, mitochondrial	Q9DBL1;Q7TMY2;E9Q5L3;Q3V2R9	14.6299	15.6241	NaN	15.7165	15.0795	15.2087	15.6189	14.7699	15.9717	15.6292	398640	30	Q9DBL1;Q7TMY2;E9Q5L3;Q3V2R9	Acadsb	>sp|Q9DBL1|ACDSB_MOUSE Short/branched chain specific acyl-CoA dehydrogenase, mitochondrial OS=Mus musculus GN=Acadsb PE=1 SV=1;>tr|Q7TMY2|Q7TMY2_MOUSE Acyl-Coenzyme A dehydrogenase, short/branched chain OS=Mus musculus GN=Acadsb PE=2 SV=1;>tr|E9Q5L3|E9Q5L3
Heterogeneous nuclear ribonucleoprotein U	G3XA10;Q8VEK3;Q8C290;Q3ULH5;Q3TXW2;Q3TVV6;O88568;Q3TS50;Q3TGN5;Q9R205	15.346	15.1213	15.6961	15.4106	15.4614	15.2935	15.0222	15.1173	15.0379	14.9621	397110	221	G3XA10;Q8VEK3;Q8C290;Q3ULH5;Q3TXW2;Q3TVV6;O88568;Q3TS50;Q3TGN5	Hnrnpu	>tr|G3XA10|G3XA10_MOUSE Heterogeneous nuclear ribonucleoprotein U, isoform CRA_b OS=Mus musculus GN=Gm28062 PE=4 SV=1;>sp|Q8VEK3|HNRPU_MOUSE Heterogeneous nuclear ribonucleoprotein U OS=Mus musculus GN=Hnrnpu PE=1 SV=1;>tr|Q8C290|Q8C290_MOUSE Putative unch
C-1-tetrahydrofolate synthase, cytoplasmic;Methylenetetrahydrofolate dehydrogenase;Methenyltetrahydrofolate cyclohydrolase;Formyltetrahydrofolate synthetase;C-1-tetrahydrofolate synthase, cytoplasmic, N-terminally processed	Q922D8;Q3TW74;Q3UZH3;Q8BXX7;Q8BY49	15.1349	15.1451	15.2962	15.035	15.0662	15.4906	15.5042	15.3492	15.4925	15.3966	396520	151	Q922D8;Q3TW74;Q3UZH3;Q8BXX7	Mthfd1	>sp|Q922D8|C1TC_MOUSE C-1-tetrahydrofolate synthase, cytoplasmic OS=Mus musculus GN=Mthfd1 PE=1 SV=4;>tr|Q3TW74|Q3TW74_MOUSE Putative uncharacterized protein OS=Mus musculus GN=Mthfd1 PE=2 SV=1;>tr|Q3UZH3|Q3UZH3_MOUSE Putative uncharacterized protein (Frag
3(2),5-bisphosphate nucleotidase 1	Q3U449;Q9Z0S1;Q3UBN8;D3Z5X0;D3Z0E6	14.5451	14.8088	14.5264	15.2701	14.7647	15.7078	15.9715	15.6986	15.9288	15.3682	395660	77	Q3U449;Q9Z0S1;Q3UBN8	Bpnt1	>tr|Q3U449|Q3U449_MOUSE Bisphosphate 3-nucleotidase 1, isoform CRA_a OS=Mus musculus GN=Bpnt1 PE=2 SV=1;>sp|Q9Z0S1|BPNT1_MOUSE 3(2),5-bisphosphate nucleotidase 1 OS=Mus musculus GN=Bpnt1 PE=1 SV=2;>tr|Q3UBN8|Q3UBN8_MOUSE Putative uncharacterized protei
Profilin;Profilin-1	Q5SX50;P62962;Q5SX49;Q8CEH8;CON__P02584;J3QMC2	15.4574	15.6902	15.2728	15.7077	15.335	15.4051	14.7771	15.3634	14.8758	14.7987	395310	78	Q5SX50;P62962;Q5SX49;Q8CEH8;CON__P02584	Pfn1	>tr|Q5SX50|Q5SX50_MOUSE Profilin OS=Mus musculus GN=Pfn1 PE=2 SV=1;>sp|P62962|PROF1_MOUSE Profilin-1 OS=Mus musculus GN=Pfn1 PE=1 SV=2;>tr|Q5SX49|Q5SX49_MOUSE Profilin OS=Mus musculus GN=Pfn1 PE=1 SV=1;>tr|Q8CEH8|Q8CEH8_MOUSE Profilin OS=Mus musculus GN=Pf
F-box only protein 50	G3X9C2;A0A0A0MQ97	13.3796	14.8169	13.6266	14.5766	11.4601	15.2021	16.365	16.0328	15.7067	16.0917	394870	78	G3X9C2;A0A0A0MQ97	Nccrp1	>sp|G3X9C2|FBX50_MOUSE F-box only protein 50 OS=Mus musculus GN=Nccrp1 PE=2 SV=2;>tr|A0A0A0MQ97|A0A0A0MQ97_MOUSE F-box only protein 50 OS=Mus musculus GN=Nccrp1 PE=1 SV=1
40S ribosomal protein S3	Q9CZP6;Q5YLW3;Q3UCL7;P62908;Q9D0A2;Q3UK56;D3YV43;O89068	15.6569	15.3226	15.7286	15.2149	15.305	14.7906	15.0935	15.1639	15.2697	15.4453	393750	67	Q9CZP6;Q5YLW3;Q3UCL7;P62908;Q9D0A2;Q3UK56;D3YV43	Rps3	>tr|Q9CZP6|Q9CZP6_MOUSE Putative uncharacterized protein OS=Mus musculus GN=Rps3 PE=2 SV=1;>tr|Q5YLW3|Q5YLW3_MOUSE Ribosomal protein S3 OS=Mus musculus GN=Rps3 PE=2 SV=1;>tr|Q3UCL7|Q3UCL7_MOUSE Putative uncharacterized protein OS=Mus musculus GN=Rps3 PE=2
CDGSH iron-sulfur domain-containing protein 1	Q91WS0	14.7958	15.3861	15.4341	15.0674	15.1025	14.7644	15.6484	14.8734	15.8186	15.9184	391080	58	Q91WS0	Cisd1	>sp|Q91WS0|CISD1_MOUSE CDGSH iron-sulfur domain-containing protein 1 OS=Mus musculus GN=Cisd1 PE=1 SV=1
Aflatoxin B1 aldehyde reductase member 2	Q8CG76	14.8609	14.9656	15.2762	15.3657	15.2349	15.312	15.3399	14.8167	15.4388	15.892	390630	121	Q8CG76	Akr7a2	>sp|Q8CG76|ARK72_MOUSE Aflatoxin B1 aldehyde reductase member 2 OS=Mus musculus GN=Akr7a2 PE=1 SV=3
Bifunctional epoxide hydrolase 2;Cytosolic epoxide hydrolase 2;Lipid-phosphate phosphatase	Q3UQ71;P34914;A8JYK8	15.1745	15.1308	15.0531	15.2567	15.0554	15.7108	15.2035	15.2709	15.5317	15.1639	388800	103	Q3UQ71;P34914;A8JYK8	Ephx2	>tr|Q3UQ71|Q3UQ71_MOUSE Putative uncharacterized protein OS=Mus musculus GN=Ephx2 PE=2 SV=1;>sp|P34914|HYES_MOUSE Bifunctional epoxide hydrolase 2 OS=Mus musculus GN=Ephx2 PE=1 SV=2;>tr|A8JYK8|A8JYK8_MOUSE Epoxide hydrolase 2C OS=Mus musculus GN=Ephx2 PE=2
Aminopeptidase N	Q3UP74;P97449;Q3TB69	14.7739	14.7701	15.2342	14.7236	14.9678	14.9693	15.6839	15.1828	15.7734	15.9207	387330	179	Q3UP74;P97449;Q3TB69	Anpep	>tr|Q3UP74|Q3UP74_MOUSE Putative uncharacterized protein OS=Mus musculus GN=Anpep PE=2 SV=1;>sp|P97449|AMPN_MOUSE Aminopeptidase N OS=Mus musculus GN=Anpep PE=1 SV=4;>tr|Q3TB69|Q3TB69_MOUSE Putative uncharacterized protein OS=Mus musculus GN=Anpep PE=2 SV=
60S ribosomal protein L12	Q5BLK0;Q3TIQ2;P35979;Q8C2K0;Q6DI58;F8VQK7	15.5549	15.7667	15.543	15.4133	15.3656	14.8808	14.9728	14.8782	15.2747	14.8015	385120	150	Q5BLK0;Q3TIQ2;P35979;Q8C2K0;Q6DI58	Rpl12	>tr|Q5BLK0|Q5BLK0_MOUSE MCG18564, isoform CRA_a OS=Mus musculus GN=Rpl12 PE=2 SV=1;>tr|Q3TIQ2|Q3TIQ2_MOUSE Putative uncharacterized protein OS=Mus musculus PE=2 SV=1;>sp|P35979|RL12_MOUSE 60S ribosomal protein L12 OS=Mus musculus GN=Rpl12 PE=1 SV=2;>tr|Q8C
Dehydrogenase/reductase SDR family member 4	Q3UIB5;Q99LB2;Q9D2U3;Q9DCL1	15.007	14.907	14.8559	15.3259	15.1605	15.3256	15.6286	15.5068	15.2834	15.6001	383400	46	Q3UIB5;Q99LB2;Q9D2U3	Dhrs4	>tr|Q3UIB5|Q3UIB5_MOUSE Putative uncharacterized protein OS=Mus musculus GN=Dhrs4 PE=2 SV=1;>sp|Q99LB2|DHRS4_MOUSE Dehydrogenase/reductase SDR family member 4 OS=Mus musculus GN=Dhrs4 PE=1 SV=3;>tr|Q9D2U3|Q9D2U3_MOUSE Dehydrogenase/reductase (SDR family) m
Ribonuclease inhibitor	Q91VI7;Q3UM23	15.687	15.3214	15.5655	14.8408	15.1784	14.9322	15.1162	15.014	15.4125	15.329	382620	100	Q91VI7;Q3UM23	Rnh1	>sp|Q91VI7|RINI_MOUSE Ribonuclease inhibitor OS=Mus musculus GN=Rnh1 PE=1 SV=1;>tr|Q3UM23|Q3UM23_MOUSE Putative uncharacterized protein OS=Mus musculus GN=Rnh1 PE=2 SV=1
Hydroxyacyl-coenzyme A dehydrogenase, mitochondrial	Q61425	14.6907	15.0748	14.9228	15.2217	15.0835	15.473	15.7241	15.5126	15.4761	15.5384	382420	121	Q61425	Hadh	>sp|Q61425|HCDH_MOUSE Hydroxyacyl-coenzyme A dehydrogenase, mitochondrial OS=Mus musculus GN=Hadh PE=1 SV=2
Pyruvate dehydrogenase E1 component subunit alpha, somatic form, mitochondrial	Q3UFJ3;P35486	14.7118	14.7772	15.037	14.991	14.8401	15.1149	15.539	15.224	16.1017	15.4128	381760	69	Q3UFJ3;P35486	Pdha1	>tr|Q3UFJ3|Q3UFJ3_MOUSE Pyruvate dehydrogenase E1 component subunit alpha OS=Mus musculus GN=Pdha1 PE=2 SV=1;>sp|P35486|ODPA_MOUSE Pyruvate dehydrogenase E1 component subunit alpha, somatic form, mitochondrial OS=Mus musculus GN=Pdha1 PE=1 SV=1
3-ketoacyl-CoA thiolase A, peroxisomal	Q921H8;Q3UPU8;H3BKL5;H3BJZ9;Q8BLD7;Q8R343;H3BKA1;H3BJG8;H3BJC1	15.3214	15.5027	15.3736	15.1803	15.3604	15.2239	15.1337	15.0149	14.7103	15.4751	381490	91	Q921H8;Q3UPU8;H3BKL5;H3BJZ9;Q8BLD7	Acaa1a	>sp|Q921H8|THIKA_MOUSE 3-ketoacyl-CoA thiolase A, peroxisomal OS=Mus musculus GN=Acaa1a PE=1 SV=1;>tr|Q3UPU8|Q3UPU8_MOUSE Putative uncharacterized protein OS=Mus musculus GN=Acaa1a PE=2 SV=1;>tr|H3BKL5|H3BKL5_MOUSE 3-ketoacyl-CoA thiolase A, peroxisomal OS
Aldehyde dehydrogenase family 8 member A1	Q8BH00;F6T4U0	15.4179	15.4539	15.3596	15.3968	15.1367	14.8204	15.3869	15.2159	15.0294	15.356	377540	81	Q8BH00	Aldh8a1	>sp|Q8BH00|AL8A1_MOUSE Aldehyde dehydrogenase family 8 member A1 OS=Mus musculus GN=Aldh8a1 PE=1 SV=1
Alcohol dehydrogenase 1	Q3UKA4;P00329	15.5473	13.9558	15.4129	15.0161	15.0632	15.6212	14.8818	15.7149	14.926	15.1519	375160	81	Q3UKA4;P00329	Adh1	>tr|Q3UKA4|Q3UKA4_MOUSE Alcohol dehydrogenase 1 (Class I), isoform CRA_c OS=Mus musculus GN=Adh1 PE=2 SV=1;>sp|P00329|ADH1_MOUSE Alcohol dehydrogenase 1 OS=Mus musculus GN=Adh1 PE=1 SV=2
Aquaporin-1	Q3TLW5;Q02013	15.0886	15.3321	15.4958	14.6485	14.9357	15.0688	14.7372	15.9115	NaN	15.6137	374500	97	Q3TLW5;Q02013	Aqp1	>tr|Q3TLW5|Q3TLW5_MOUSE Putative uncharacterized protein OS=Mus musculus GN=Aqp1 PE=2 SV=1;>sp|Q02013|AQP1_MOUSE Aquaporin-1 OS=Mus musculus GN=Aqp1 PE=1 SV=3
Ornithine aminotransferase, mitochondrial	Q3TG75;P29758;Q3UKT3;Q3UJK5	14.5433	15.2474	15.3432	15.1622	15.0857	15.113	15.2227	15.5686	15.3256	15.2188	373160	88	Q3TG75;P29758;Q3UKT3;Q3UJK5	Oat	>tr|Q3TG75|Q3TG75_MOUSE Ornithine aminotransferase, isoform CRA_b OS=Mus musculus GN=Oat PE=2 SV=1;>sp|P29758|OAT_MOUSE Ornithine aminotransferase, mitochondrial OS=Mus musculus GN=Oat PE=1 SV=1;>tr|Q3UKT3|Q3UKT3_MOUSE Putative uncharacterized protein OS=M
Propionyl-CoA carboxylase beta chain, mitochondrial	A0PJE6;Q99MN9;Q8CFZ3;Q7TMF4;E9Q1J7;Q3UYS0;Q9CT71;D3YZC1	15.0473	15.5569	14.5901	15.1697	14.6308	15.8846	15.3823	15.6687	14.733	14.8487	369670	149	A0PJE6;Q99MN9;Q8CFZ3;Q7TMF4;E9Q1J7;Q3UYS0	Pccb	>tr|A0PJE6|A0PJE6_MOUSE Pccb protein (Fragment) OS=Mus musculus GN=Pccb PE=2 SV=1;>sp|Q99MN9|PCCB_MOUSE Propionyl-CoA carboxylase beta chain, mitochondrial OS=Mus musculus GN=Pccb PE=1 SV=2;>tr|Q8CFZ3|Q8CFZ3_MOUSE Propionyl Coenzyme A carboxylase, beta pol
Nidogen-1	P10493	15.4033	15.3756	15.5221	15.3575	15.1398	15.2006	14.9279	15.0889	14.8968	14.9236	367880	181	P10493	Nid1	>sp|P10493|NID1_MOUSE Nidogen-1 OS=Mus musculus GN=Nid1 PE=1 SV=2
Valacyclovir hydrolase	Q8R164;Q3TDN8	15.2211	15.1887	15.1466	15.6923	15.14	15.2421	15.1064	15.4095	14.4923	14.7461	367740	86	Q8R164;Q3TDN8	Bphl	>sp|Q8R164|BPHL_MOUSE Valacyclovir hydrolase OS=Mus musculus GN=Bphl PE=1 SV=1;>tr|Q3TDN8|Q3TDN8_MOUSE Putative uncharacterized protein OS=Mus musculus GN=Bphl PE=2 SV=1
Cystatin-B	Q62426	15.5347	NaN	15.6648	15.3436	15.5296	14.9505	15.0521	14.9988	15.4979	14.7663	366200	55	Q62426	Cstb	>sp|Q62426|CYTB_MOUSE Cystatin-B OS=Mus musculus GN=Cstb PE=2 SV=1
Heat shock 70 kDa protein 1A;Heat shock 70 kDa protein 1B	Q61696;Q3TU85;A1E2B8;P17879;Q3TAI8	14.9341	15.5029	14.829	15.1637	14.7191	15.3779	15.3563	15.1456	15.5744	15.0582	364710	115	Q61696;Q3TU85;A1E2B8;P17879;Q3TAI8	Hspa1a;Hspa1b	>sp|Q61696|HS71A_MOUSE Heat shock 70 kDa protein 1A OS=Mus musculus GN=Hspa1a PE=1 SV=2;>tr|Q3TU85|Q3TU85_MOUSE Heat shock protein 1B OS=Mus musculus GN=Hspa1b PE=2 SV=1;>tr|A1E2B8|A1E2B8_MOUSE Inducible heat shock protein 70 OS=Mus musculus PE=3 SV=1;>sp|
2,4-dienoyl-CoA reductase, mitochondrial	Q9CQ62;Q4FJK0	14.9759	15.1056	15.0619	14.9432	14.8822	15.1702	15.3515	15.174	15.1568	15.4614	361030	80	Q9CQ62;Q4FJK0	Decr1	>sp|Q9CQ62|DECR_MOUSE 2,4-dienoyl-CoA reductase, mitochondrial OS=Mus musculus GN=Decr1 PE=1 SV=1;>tr|Q4FJK0|Q4FJK0_MOUSE Decr1 protein OS=Mus musculus GN=Decr1 PE=2 SV=1
Glycerol-3-phosphate dehydrogenase [NAD(+)], cytoplasmic	E0CXN5;P13707	15.1773	15.6772	15.0228	14.1731	14.875	14.965	15.2258	15.4709	15.1616	15.4128	360340	76	E0CXN5;P13707	Gpd1	>tr|E0CXN5|E0CXN5_MOUSE Glycerol-3-phosphate dehydrogenase [NAD(+)] OS=Mus musculus GN=Gpd1 PE=1 SV=1;>sp|P13707|GPDA_MOUSE Glycerol-3-phosphate dehydrogenase [NAD(+)], cytoplasmic OS=Mus musculus GN=Gpd1 PE=1 SV=3
Coiled-coil-helix-coiled-coil-helix domain-containing protein 3, mitochondrial	Q9CRB9;Q91VG6;S4R238;Q9D9P1;D3Z0L4;F6QFL0	15.0059	14.9272	15.0087	14.6697	14.6806	15.2824	15.4955	15.2478	15.8957	15.4794	359660	95	Q9CRB9;Q91VG6;S4R238;Q9D9P1;D3Z0L4	Chchd3	>sp|Q9CRB9|MIC19_MOUSE MICOS complex subunit Mic19 OS=Mus musculus GN=Chchd3 PE=1 SV=1;>tr|Q91VG6|Q91VG6_MOUSE Chchd3 protein (Fragment) OS=Mus musculus GN=Chchd3 PE=2 SV=1;>tr|S4R238|S4R238_MOUSE MICOS complex subunit Mic19 OS=Mus musculus GN=Chchd3 PE=1
Sarcoplasmic/endoplasmic reticulum calcium ATPase 2	J3KMM5;O55143;Q5DTI2;O54994;Q8C213;B1ATS4;Q8R0X5;Q3U1K2;B1ATS5;E9Q559;Q64518;Q8R429	15.588	15.4911	15.3961	15.0663	15.3026	15.1283	14.977	14.8106	15.1657	14.8727	358280	82	J3KMM5;O55143;Q5DTI2;O54994	Atp2a2	>tr|J3KMM5|J3KMM5_MOUSE Calcium-transporting ATPase OS=Mus musculus GN=Atp2a2 PE=1 SV=1;>sp|O55143|AT2A2_MOUSE Sarcoplasmic/endoplasmic reticulum calcium ATPase 2 OS=Mus musculus GN=Atp2a2 PE=1 SV=2;>tr|Q5DTI2|Q5DTI2_MOUSE ATPase, Ca++ transporting, cardia
Isocitrate dehydrogenase [NAD] subunit, mitochondrial	Q91VA7;V9GXV0	14.4087	15.2235	15.0524	14.6921	14.9309	14.9984	15.5946	15.3759	15.9083	15.6693	357300	61	Q91VA7	Idh3b	>tr|Q91VA7|Q91VA7_MOUSE Isocitrate dehydrogenase [NAD] subunit, mitochondrial OS=Mus musculus GN=Idh3b PE=1 SV=1
Glutathione S-transferase Mu 2	P15626;D3YX76;Q7M0F4;Q8R5I6	15.105	15.4139	15.7069	15.1974	15.0156	14.9814	15.0406	14.5014	15.3959	15.1329	356010	98	P15626;D3YX76;Q7M0F4	Gstm2	>sp|P15626|GSTM2_MOUSE Glutathione S-transferase Mu 2 OS=Mus musculus GN=Gstm2 PE=1 SV=2;>tr|D3YX76|D3YX76_MOUSE Glutathione S-transferase Mu 2 OS=Mus musculus GN=Gstm2 PE=1 SV=1;>tr|Q7M0F4|Q7M0F4_MOUSE Glutathione transferase class mu chain Yb2 (Fragments
Calcium-binding mitochondrial carrier protein Aralar1	Q8BH59;V9GXX9	14.9052	14.605	14.821	14.7401	14.5537	15.5692	15.3256	15.5815	15.4874	15.4522	353760	80	Q8BH59	Slc25a12	>sp|Q8BH59|CMC1_MOUSE Calcium-binding mitochondrial carrier protein Aralar1 OS=Mus musculus GN=Slc25a12 PE=1 SV=1
Retinal dehydrogenase 1	P24549;G3UWP3;Q9JHW9;Q3UIA4;Q62148;Q9CZS1	15.0117	15.4547	15.1488	15.5123	15.1901	14.9303	14.6083	15.1457	14.2524	14.7266	352860	71	P24549	Aldh1a1	>sp|P24549|AL1A1_MOUSE Retinal dehydrogenase 1 OS=Mus musculus GN=Aldh1a1 PE=1 SV=5
Acyl-coenzyme A thioesterase 2, mitochondrial	Q9QYR9;Q6P2K2;Q32Q92;B2RTE4;Q91YQ6;Q6Q2Z6;Q9QYR7;Q53YL1	15.0621	15.4277	15.333	15.3757	15.1483	15.1003	15.011	14.9712	14.4526	14.7619	352230	125	Q9QYR9;Q6P2K2	Acot2	>sp|Q9QYR9|ACOT2_MOUSE Acyl-coenzyme A thioesterase 2, mitochondrial OS=Mus musculus GN=Acot2 PE=1 SV=2;>tr|Q6P2K2|Q6P2K2_MOUSE Acyl-CoA thioesterase 2 OS=Mus musculus GN=Acot2 PE=2 SV=1
3-hydroxybutyrate dehydrogenase type 2	Q8JZV9;G3UWD3;F6UPJ1	15.0356	15.2558	15.0738	15.0252	15.0709	15.1545	15.3349	15.3709	14.8298	15.3336	347860	52	Q8JZV9;G3UWD3;F6UPJ1	Bdh2	>sp|Q8JZV9|BDH2_MOUSE 3-hydroxybutyrate dehydrogenase type 2 OS=Mus musculus GN=Bdh2 PE=1 SV=1;>tr|G3UWD3|G3UWD3_MOUSE 3-hydroxybutyrate dehydrogenase type 2 OS=Mus musculus GN=Bdh2 PE=1 SV=1;>tr|F6UPJ1|F6UPJ1_MOUSE 3-hydroxybutyrate dehydrogenase type 2 (
Heat shock protein 75 kDa, mitochondrial	Q922Z3;Q922R9;Q9CQN1;Q3UPJ8;Q3TSG8;Q3TK29	15.3713	15.1289	15.4223	14.8162	15.1935	14.8949	15.1547	14.8356	15.1871	15.2416	347670	90	Q922Z3;Q922R9;Q9CQN1;Q3UPJ8;Q3TSG8;Q3TK29	Trap1	>tr|Q922Z3|Q922Z3_MOUSE Trap1 protein (Fragment) OS=Mus musculus GN=Trap1 PE=2 SV=1;>tr|Q922R9|Q922R9_MOUSE Trap1 protein (Fragment) OS=Mus musculus GN=Trap1 PE=2 SV=1;>sp|Q9CQN1|TRAP1_MOUSE Heat shock protein 75 kDa, mitochondrial OS=Mus musculus GN=Trap1
Sodium/potassium-transporting ATPase subunit gamma	Q6ITT2;Q04646;Q6ITT1;Q6ITT0	15.0578	15.3045	15.7267	13.6697	15.1164	15.2583	15.8689	14.6479	15.438	15.1996	345680	31	Q6ITT2;Q04646;Q6ITT1;Q6ITT0	Fxyd2	>tr|Q6ITT2|Q6ITT2_MOUSE FXYD domain-containing ion transport regulator 2, isoform CRA_b OS=Mus musculus GN=Fxyd2 PE=2 SV=1;>sp|Q04646|ATNG_MOUSE Sodium/potassium-transporting ATPase subunit gamma OS=Mus musculus GN=Fxyd2 PE=2 SV=2;>tr|Q6ITT1|Q6ITT1_MOUSE F
40S ribosomal protein S12	Q6ZWZ6;P63323;Q497F4	15.3506	15.3343	15.2308	15.4839	15.3486	13.8498	15.085	14.7064	15.3918	14.9191	345170	47	Q6ZWZ6;P63323	Rps12	>tr|Q6ZWZ6|Q6ZWZ6_MOUSE 40S ribosomal protein S12 OS=Mus musculus GN=Rps12 PE=1 SV=1;>sp|P63323|RS12_MOUSE 40S ribosomal protein S12 OS=Mus musculus GN=Rps12 PE=1 SV=2
Lon protease homolog, mitochondrial	Q8CGK3;Q3V2D0;Q56A16	15.0885	15.4388	15.4898	15.3474	15.4657	15.2521	14.8237	14.6071	14.3803	14.6544	344470	89	Q8CGK3;Q3V2D0	Lonp1	>sp|Q8CGK3|LONM_MOUSE Lon protease homolog, mitochondrial OS=Mus musculus GN=Lonp1 PE=1 SV=2;>tr|Q3V2D0|Q3V2D0_MOUSE Lon protease homolog, mitochondrial OS=Mus musculus GN=Lonp1 PE=2 SV=1
EH domain-containing protein 4	Q9EQP2;Q3TM70;Q1MWP9;Q3TWP9;Q91VL7;Q1MWP8;Q3TQ74	15.0553	15.3345	15.0586	15.2292	15.0804	15.4808	15.1744	15.0139	14.6465	15.0028	344450	101	Q9EQP2;Q3TM70;Q1MWP9;Q3TWP9;Q91VL7;Q1MWP8;Q3TQ74	Ehd4	>sp|Q9EQP2|EHD4_MOUSE EH domain-containing protein 4 OS=Mus musculus GN=Ehd4 PE=1 SV=1;>tr|Q3TM70|Q3TM70_MOUSE EH-domain containing 4 OS=Mus musculus GN=Ehd4 PE=2 SV=1;>tr|Q1MWP9|Q1MWP9_MOUSE EH-domain containing 4 (Fragment) OS=Mus musculus GN=Ehd4 PE=2 S
Sarcosine dehydrogenase, mitochondrial	Q3TQD9;Q99LB7;Q3TWI2;Q8BU72;A2AH52;A2AH53	15.2226	15.1938	15.1465	15.1433	15.2298	14.7437	15.0381	14.8663	15.1559	15.3063	343900	92	Q3TQD9;Q99LB7;Q3TWI2	Sardh	>tr|Q3TQD9|Q3TQD9_MOUSE Putative uncharacterized protein (Fragment) OS=Mus musculus GN=Sardh PE=2 SV=1;>sp|Q99LB7|SARDH_MOUSE Sarcosine dehydrogenase, mitochondrial OS=Mus musculus GN=Sardh PE=1 SV=1;>tr|Q3TWI2|Q3TWI2_MOUSE Sarcosine dehydrogenase OS=Mus m
Elongation factor 1-delta	E9QN08;Q80T06;P57776;D3YUQ9;D3YZT9;Q91VK2;Q8BW50;D3YY68	15.1642	15.0521	15.3966	15.2332	15.1328	14.7581	15.0283	14.7946	15.2701	15.0447	343760	67	E9QN08;Q80T06;P57776;D3YUQ9;D3YZT9;Q91VK2	Eef1d	>tr|E9QN08|E9QN08_MOUSE Elongation factor 1-delta (Fragment) OS=Mus musculus GN=Eef1d PE=1 SV=1;>tr|Q80T06|Q80T06_MOUSE Elongation factor 1-delta OS=Mus musculus GN=Eef1d PE=1 SV=1;>sp|P57776|EF1D_MOUSE Elongation factor 1-delta OS=Mus musculus GN=Eef1d PE
Dihydropyrimidinase-related protein 2	O08553;P97427;Q3TXY0;Q6P1J1;Q71H75;Q3TY94	15.2759	15.2627	15.1825	14.9428	14.9277	15.0126	15.1358	15.2878	14.7523	15.0426	343710	104	O08553	Dpysl2	>sp|O08553|DPYL2_MOUSE Dihydropyrimidinase-related protein 2 OS=Mus musculus GN=Dpysl2 PE=1 SV=2
Cystathionine gamma-lyase	Q8VCN5	15.1026	14.9296	14.8322	14.9553	15.186	15.0949	15.1337	15.3309	13.9841	15.0031	342650	96	Q8VCN5	Cth	>sp|Q8VCN5|CGL_MOUSE Cystathionine gamma-lyase OS=Mus musculus GN=Cth PE=1 SV=1
Poly(rC)-binding protein 1	P60335	15.2742	14.8522	15.531	14.7827	15.0961	15.0852	14.8861	15.4549	14.9754	14.9712	342600	90	P60335	Pcbp1	>sp|P60335|PCBP1_MOUSE Poly(rC)-binding protein 1 OS=Mus musculus GN=Pcbp1 PE=1 SV=1
Caldesmon 1	Q8VCQ8;S4R1T7;E9Q0M9;E9QA16;D3Z6I7;E9QA15;Q3UGC3;Q3TUS1;E9Q9F3;Q7TMN5;F6ZAW1;F6QLP8;F6RGN9;Q8VD79;F6T2Z7	15.5623	15.2554	15.6595	15.0482	15.2606	14.5776	14.9582	14.5479	15.4309	14.8448	341520	86	Q8VCQ8;S4R1T7;E9Q0M9;E9QA16;D3Z6I7;E9QA15;Q3UGC3	Cald1	>tr|Q8VCQ8|Q8VCQ8_MOUSE Caldesmon 1 OS=Mus musculus GN=Cald1 PE=1 SV=1;>tr|S4R1T7|S4R1T7_MOUSE Protein Cald1 OS=Mus musculus GN=Cald1 PE=1 SV=1;>tr|E9Q0M9|E9Q0M9_MOUSE Protein Cald1 OS=Mus musculus GN=Cald1 PE=1 SV=1;>tr|E9QA16|E9QA16_MOUSE Protein Cald1 O
Glyoxylate reductase/hydroxypyruvate reductase	Q91Z53;Q3T9Z2;D6REG4;B1AXQ0	14.9938	14.9811	15.1613	14.6895	14.8809	14.7736	15.1853	15.4958	15.4122	15.2843	337210	78	Q91Z53;Q3T9Z2;D6REG4	Grhpr	>sp|Q91Z53|GRHPR_MOUSE Glyoxylate reductase/hydroxypyruvate reductase OS=Mus musculus GN=Grhpr PE=1 SV=1;>tr|Q3T9Z2|Q3T9Z2_MOUSE Glyoxylate reductase/hydroxypyruvate reductase OS=Mus musculus GN=Grhpr PE=2 SV=1;>tr|D6REG4|D6REG4_MOUSE Glyoxylate reductase/
Ubiquitin-40S ribosomal protein S27a;Ubiquitin;40S ribosomal protein S27a;Ubiquitin-60S ribosomal protein L40;Ubiquitin;60S ribosomal protein L40;Polyubiquitin-B;Ubiquitin;Polyubiquitin-C;Ubiquitin;Ubiquitin-related 1;Ubiquitin-related 2	Q642L7;P62983;A5JUZ1;A0A0A6YW67;E9Q9J0;Q66JP1;P62984;Q8C2K3;E9Q4P0;E9Q5F6;Q922B0;E9QNP0;Q5SX22;Q3TH47;Q78XY9;Q6NZC5;P0CG49;Q8R0Z9;Q922Z8;Q8VC46;P0CG50;J3QK04;B0LAC2;Q3TWD1;D3YYZ2	15.0313	14.941	14.9471	15.431	14.9275	14.7893	14.8632	14.9468	14.6378	14.9379	335620	93	Q642L7;P62983;A5JUZ1;A0A0A6YW67;E9Q9J0;Q66JP1;P62984;Q8C2K3;E9Q4P0;E9Q5F6;Q922B0;E9QNP0;Q5SX22;Q3TH47;Q78XY9;Q6NZC5;P0CG49;Q8R0Z9;Q922Z8;Q8VC46;P0CG50;J3QK04	Rps27a;Ubc;Uba52;Gm1821;Kxd1;Ubb;Gm7808	>tr|Q642L7|Q642L7_MOUSE MCG13441 OS=Mus musculus GN=Rps27a PE=2 SV=1;>sp|P62983|RS27A_MOUSE Ubiquitin-40S ribosomal protein S27a OS=Mus musculus GN=Rps27a PE=1 SV=2;>tr|A5JUZ1|A5JUZ1_MOUSE Ubiqutin subunit 1 (Fragment) OS=Mus musculus GN=Ubc PE=2 SV=1;>tr|
Heterogeneous nuclear ribonucleoprotein H;Heterogeneous nuclear ribonucleoprotein H, N-terminally processed	Q811L7;O35737;Q8C2Q7;Q3TNG9	15.0252	15.4223	15.1984	14.8981	15.1738	14.5855	14.7856	15.3757	15.2167	14.735	331120	123	Q811L7;O35737;Q8C2Q7	Hnrnph1	>tr|Q811L7|Q811L7_MOUSE Heterogeneous nuclear ribonucleoprotein H1 OS=Mus musculus GN=Hnrnph1 PE=2 SV=2;>sp|O35737|HNRH1_MOUSE Heterogeneous nuclear ribonucleoprotein H OS=Mus musculus GN=Hnrnph1 PE=1 SV=3;>tr|Q8C2Q7|Q8C2Q7_MOUSE Heterogeneous nuclear ribo
Eukaryotic initiation factor 4A-I	Q4FZL1;Q5F2A7;Q3UXC2;Q3TFG3;P60843;Q3TLL6;Q3TGK7;Q3U8I0;Q3TSJ4;Q78WR5;Q99LR0	15.1819	14.4682	15.4725	14.8595	15.1618	15.0977	14.7561	15.1229	14.8261	15.1111	330710	111	Q4FZL1;Q5F2A7;Q3UXC2;Q3TFG3;P60843;Q3TLL6;Q3TGK7;Q3U8I0;Q3TSJ4;Q78WR5	Eif4a1	>tr|Q4FZL1|Q4FZL1_MOUSE Eif4a1 protein (Fragment) OS=Mus musculus GN=Eif4a1 PE=2 SV=1;>tr|Q5F2A7|Q5F2A7_MOUSE Putative uncharacterized protein OS=Mus musculus GN=Eif4a1 PE=2 SV=1;>tr|Q3UXC2|Q3UXC2_MOUSE Putative uncharacterized protein OS=Mus musculus GN=E
Branched-chain-amino-acid aminotransferase;Branched-chain-amino-acid aminotransferase, mitochondrial	O88374;D3Z7C8;Q3ULU3;O35855;Q8CAX1	14.0495	13.1033	14.024	15.1445	14.0354	15.8239	15.7035	15.6901	14.7876	15.3974	329670	54	O88374;D3Z7C8;Q3ULU3;O35855	Bcat2	>tr|O88374|O88374_MOUSE Branched-chain-amino-acid aminotransferase OS=Mus musculus GN=Bcat2 PE=1 SV=1;>tr|D3Z7C8|D3Z7C8_MOUSE Branched-chain-amino-acid aminotransferase OS=Mus musculus GN=Bcat2 PE=1 SV=1;>tr|Q3ULU3|Q3ULU3_MOUSE Branched-chain-amino-acid am
NADH dehydrogenase [ubiquinone] 1 alpha subcomplex subunit 9, mitochondrial	Q9DC69	14.4814	14.5043	14.5892	13.9059	14.4748	15.5297	15.2693	15.375	15.7497	15.4332	329440	68	Q9DC69	Ndufa9	>sp|Q9DC69|NDUA9_MOUSE NADH dehydrogenase [ubiquinone] 1 alpha subcomplex subunit 9, mitochondrial OS=Mus musculus GN=Ndufa9 PE=1 SV=2
Nesprin-1	Q6ZWR6;Q6ZWR5;Q6ZWS6;Q80T95	15.3588	NaN	15.3435	15.4384	15.5295	NaN	NaN	NaN	NaN	NaN	329090	39	Q6ZWR6	Syne1	>sp|Q6ZWR6|SYNE1_MOUSE Nesprin-1 OS=Mus musculus GN=Syne1 PE=1 SV=2
V-type proton ATPase catalytic subunit A	P50516;D3YWH3;D3Z1B9;D3YZ23	14.6887	15.3179	15.0565	15.2246	15.1785	14.7774	15.2768	14.9474	14.7056	15.365	327790	69	P50516	Atp6v1a	>sp|P50516|VATA_MOUSE V-type proton ATPase catalytic subunit A OS=Mus musculus GN=Atp6v1a PE=1 SV=2
Voltage-dependent anion-selective channel protein 3	Q60931;Q3TX38;Q3TTN3;Q5EBQ0;J3QMG3;Q3UFA8	14.8783	14.7159	14.7326	15.3389	14.9985	15.1961	14.9829	15.4685	14.8248	15.0291	327630	86	Q60931;Q3TX38;Q3TTN3;Q5EBQ0;J3QMG3	Vdac3	>sp|Q60931|VDAC3_MOUSE Voltage-dependent anion-selective channel protein 3 OS=Mus musculus GN=Vdac3 PE=1 SV=1;>tr|Q3TX38|Q3TX38_MOUSE Putative uncharacterized protein OS=Mus musculus GN=Vdac3 PE=2 SV=1;>tr|Q3TTN3|Q3TTN3_MOUSE Putative uncharacterized prote
Keratin, type II cytoskeletal 7	Q9DCV7;CON__Q9DCV7;D3Z6N5;CON__Q3KNV1;CON__P08729;CON__Q3SY84	15.6648	15.3168	15.6151	15.0427	15.0721	14.8969	14.4217	14.5614	14.8144	14.1634	327390	95	Q9DCV7;CON__Q9DCV7	Krt7	>sp|Q9DCV7|K2C7_MOUSE Keratin, type II cytoskeletal 7 OS=Mus musculus GN=Krt7 PE=1 SV=1;>Q9DCV7 SWISS-PROT:Q9DCV7 Tax_Id=10090 Gene_Symbol=Krt7 Keratin, type II cytoskeletal 7
Glutathione peroxidase;Phospholipid hydroperoxide glutathione peroxidase, mitochondrial;Phospholipid hydroperoxide glutathione peroxidase, nuclear	S4R1E5;Q3TI34;Q5XJZ8;O70325;Q76LV0;Q3TIF2;Q91XR9;Q8K4U7	14.7405	15.0259	14.7867	14.8832	15.1433	14.9011	15.3007	15.0559	15.3329	15.0571	327000	49	S4R1E5;Q3TI34;Q5XJZ8;O70325;Q76LV0;Q3TIF2;Q91XR9;Q8K4U7	Gpx4;Hnrpll	>tr|S4R1E5|S4R1E5_MOUSE Glutathione peroxidase OS=Mus musculus GN=Gpx4 PE=1 SV=1;>tr|Q3TI34|Q3TI34_MOUSE Glutathione peroxidase OS=Mus musculus GN=Gpx4 PE=2 SV=2;>tr|Q5XJZ8|Q5XJZ8_MOUSE Glutathione peroxidase (Fragment) OS=Mus musculus GN=Gpx4 PE=2 SV=3;>s
Glutathione reductase, mitochondrial	Q3U9R7;Q3UB84;Q3UAS7;Q3TXK9;P47791;Q91Z57;Q3TWI5;Q3U9P5	15.157	14.0555	15.094	15.2416	15.6235	15.1204	14.6118	14.8407	15.2935	14.9988	324980	69	Q3U9R7;Q3UB84;Q3UAS7;Q3TXK9;P47791;Q91Z57;Q3TWI5	Gsr	>tr|Q3U9R7|Q3U9R7_MOUSE Putative uncharacterized protein (Fragment) OS=Mus musculus GN=Gsr PE=2 SV=1;>tr|Q3UB84|Q3UB84_MOUSE Putative uncharacterized protein (Fragment) OS=Mus musculus GN=Gsr PE=2 SV=1;>tr|Q3UAS7|Q3UAS7_MOUSE Putative uncharacterized prote
Complement C3;Complement C3 beta chain;Complement C3 alpha chain;C3a anaphylatoxin;Acylation stimulating protein;Complement C3b alpha chain;Complement C3c alpha chain fragment 1;Complement C3dg fragment;Complement C3g fragment;Complement C3d fragment;Complement C3f fragment;Complement C3c alpha chain fragment 2	P01027;H3BKW9;CON__Q2UVX4;H3BL60;B5APU1;Q207D2;E1APH6	14.7668	14.8782	14.9132	14.7435	14.8756	15.6727	14.4039	15.2205	14.1417	15.0814	323610	112	P01027	C3	>sp|P01027|CO3_MOUSE Complement C3 OS=Mus musculus GN=C3 PE=1 SV=3
Adenylyl cyclase-associated protein;Adenylyl cyclase-associated protein 1	Q3UVJ2;Q3U0U5;P40124;Q3TC53;Q3UNQ0;B1ARS0	15.4034	15.3773	15.2048	15.1989	14.949	14.6577	14.7011	14.9465	14.7813	14.6475	322620	102	Q3UVJ2;Q3U0U5;P40124;Q3TC53;Q3UNQ0	Cap1	>tr|Q3UVJ2|Q3UVJ2_MOUSE Adenylyl cyclase-associated protein OS=Mus musculus GN=Cap1 PE=2 SV=1;>tr|Q3U0U5|Q3U0U5_MOUSE Adenylyl cyclase-associated protein OS=Mus musculus GN=Cap1 PE=2 SV=1;>sp|P40124|CAP1_MOUSE Adenylyl cyclase-associated protein 1 OS=Mus m
Methylmalonyl-CoA mutase, mitochondrial	Q8VED0;P16332;Q9CSI4;Q8BMR7;Q3UFU2	14.5497	14.7795	14.7609	14.4633	14.5674	15.0962	15.3271	15.3489	15.3101	15.1957	319170	117	Q8VED0;P16332	Mut	>tr|Q8VED0|Q8VED0_MOUSE Mut protein OS=Mus musculus GN=Mut PE=2 SV=1;>sp|P16332|MUTA_MOUSE Methylmalonyl-CoA mutase, mitochondrial OS=Mus musculus GN=Mut PE=1 SV=2
Quinone oxidoreductase-like protein 2	Q3UNZ8;A0A0A6YWV6;Q3UZ08;A0A0A6YXW5;A0A0A6YWZ0	14.7484	15.1175	14.9142	14.7561	14.9708	14.5899	15.0606	14.7778	15.5088	15.4062	317670	63	Q3UNZ8;A0A0A6YWV6		>sp|Q3UNZ8|QORL2_MOUSE Quinone oxidoreductase-like protein 2 OS=Mus musculus PE=1 SV=1;>tr|A0A0A6YWV6|A0A0A6YWV6_MOUSE Protein BC026585 OS=Mus musculus GN=BC026585 PE=1 SV=1
Heterogeneous nuclear ribonucleoprotein D0	F6ZV59;G5E8G0;G3X9W0;Q60668;E9Q5B6;F6SHF3;Q3UXC8	15.0468	14.925	15.2401	14.9702	14.942	14.3606	14.3855	14.3444	14.5941	14.2766	310530	53	F6ZV59;G5E8G0;G3X9W0;Q60668;E9Q5B6;F6SHF3;Q3UXC8	Hnrnpd	>tr|F6ZV59|F6ZV59_MOUSE Heterogeneous nuclear ribonucleoprotein D0 (Fragment) OS=Mus musculus GN=Hnrnpd PE=1 SV=1;>tr|G5E8G0|G5E8G0_MOUSE Heterogeneous nuclear ribonucleoprotein D, isoform CRA_b OS=Mus musculus GN=Hnrnpd PE=1 SV=1;>tr|G3X9W0|G3X9W0_MOUSE H
GTP:AMP phosphotransferase AK3, mitochondrial	Q9WTP7;Q9D8W6;F6RP11	14.4339	15.268	14.7091	14.5997	14.6609	15.0248	15.0295	15.1648	14.9515	15.172	310250	170	Q9WTP7;Q9D8W6	Ak3	>sp|Q9WTP7|KAD3_MOUSE GTP:AMP phosphotransferase AK3, mitochondrial OS=Mus musculus GN=Ak3 PE=1 SV=3;>tr|Q9D8W6|Q9D8W6_MOUSE GTP:AMP phosphotransferase AK3, mitochondrial OS=Mus musculus GN=Ak3 PE=2 SV=1
Guanine nucleotide-binding protein G(I)/G(S)/G(T) subunit beta-2;Guanine nucleotide-binding protein subunit beta-4	D3Z1M1;Q3U9V4;P62880;D3Z1T4;E9QKR0;D3YZX3;Q3U2F9;Q3THF3;P29387;Q3TY18;E9PWM7;A0A0A6YVN9;V9GWY1;Q8BMQ1;Q61011;Q54AE3	15.1079	14.9318	15.0979	14.3927	14.7594	14.5556	14.7977	14.7965	14.9629	14.8122	305260	93	D3Z1M1;Q3U9V4;P62880;D3Z1T4;E9QKR0;D3YZX3;Q3U2F9;Q3THF3;P29387	Gnb2;Gnb4	>tr|D3Z1M1|D3Z1M1_MOUSE Guanine nucleotide-binding protein G(I)/G(S)/G(T) subunit beta-2 (Fragment) OS=Mus musculus GN=Gnb2 PE=1 SV=1;>tr|Q3U9V4|Q3U9V4_MOUSE Guanine nucleotide binding protein, beta 2, isoform CRA_a OS=Mus musculus GN=Gnb2 PE=2 SV=1;>sp|P6
Serine protease inhibitor A3K;Serine protease inhibitor A3M	P07759;Q03734	14.6754	14.4944	14.4415	15.1251	14.5985	15.1661	14.8362	14.675	14.3767	15.6478	305210	79	P07759;Q03734	Serpina3k;Serpina3m	>sp|P07759|SPA3K_MOUSE Serine protease inhibitor A3K OS=Mus musculus GN=Serpina3k PE=1 SV=2;>sp|Q03734|SPA3M_MOUSE Serine protease inhibitor A3M OS=Mus musculus GN=Serpina3m PE=1 SV=2
Sulfotransferase 1 family member D1	Q3UZZ6;Q8BT67;Q3TV15	14.6218	15.37	14.5163	15.512	14.8591	14.8529	15.0032	14.1674	14.3396	15.1299	304580	97	Q3UZZ6;Q8BT67	Sult1d1	>sp|Q3UZZ6|ST1D1_MOUSE Sulfotransferase 1 family member D1 OS=Mus musculus GN=Sult1d1 PE=1 SV=1;>tr|Q8BT67|Q8BT67_MOUSE Sulfotransferase (Fragment) OS=Mus musculus GN=Sult1d1 PE=2 SV=1
Cytochrome c oxidase subunit 7A2, mitochondrial	P48771	14.5012	14.4862	NaN	14.8955	14.7213	NaN	NaN	14.9166	15.8681	NaN	303120	69	P48771	Cox7a2	>sp|P48771|CX7A2_MOUSE Cytochrome c oxidase subunit 7A2, mitochondrial OS=Mus musculus GN=Cox7a2 PE=1 SV=2
Guanine nucleotide-binding protein G(I)/G(S)/G(T) subunit beta-1	H3BKR2;Q3U1B1;Q3TQ70;P62874;H3BLF7;Q61621	15.0001	14.7197	14.8744	14.7152	14.5666	15.8028	14.9886	14.8137	14.1288	14.6468	302960	80	H3BKR2;Q3U1B1;Q3TQ70;P62874;H3BLF7	Gnb1	>tr|H3BKR2|H3BKR2_MOUSE Guanine nucleotide-binding protein G(I)/G(S)/G(T) subunit beta-1 (Fragment) OS=Mus musculus GN=Gnb1 PE=1 SV=5;>tr|Q3U1B1|Q3U1B1_MOUSE Putative uncharacterized protein OS=Mus musculus GN=Gnb1 PE=2 SV=1;>tr|Q3TQ70|Q3TQ70_MOUSE Beta1 s
Acyl-coenzyme A synthetase ACSM3, mitochondrial	Q3UNX5	14.4962	14.794	14.4417	15.1093	14.9474	15.1191	15.182	15.2261	14.7147	14.8284	299020	122	Q3UNX5	Acsm3	>sp|Q3UNX5|ACSM3_MOUSE Acyl-coenzyme A synthetase ACSM3, mitochondrial OS=Mus musculus GN=Acsm3 PE=1 SV=2
Isocitrate dehydrogenase [NAD] subunit gamma 1, mitochondrial	Q684I8;Q3TKM5;Q3TGZ3;P70404;Q9CW65	14.384	14.5349	14.4729	14.7447	14.2964	14.7793	15.2575	15.1474	15.6248	15.3671	298380	84	Q684I8;Q3TKM5;Q3TGZ3;P70404	Idh3g	>tr|Q684I8|Q684I8_MOUSE Isocitrate dehydrogenase [NAD] subunit, mitochondrial (Fragment) OS=Mus musculus GN=Idh3g PE=2 SV=1;>tr|Q3TKM5|Q3TKM5_MOUSE Isocitrate dehydrogenase [NAD] subunit, mitochondrial OS=Mus musculus GN=Idh3g PE=2 SV=1;>tr|Q3TGZ3|Q3TGZ3_M
Fibronectin;Anastellin	B7ZNJ1;Q3UH17;A0A087WS56;B9EHT6;Q3TCF1;A0A087WSN6;Q3UHL6;Q3UGY5;A0A087WR50;P11276;Q3TBB4;Q3UHR1;Q3TCL7;Q3UZF9;Q8R3F3;Q4KL80;A0A087WS99;Q99KD0;A0A087WQE0	15.0122	14.9712	15.0579	14.7829	15.0772	14.9634	14.6475	14.7681	14.8861	15.0037	293700	107	B7ZNJ1;Q3UH17;A0A087WS56;B9EHT6;Q3TCF1;A0A087WSN6;Q3UHL6;Q3UGY5;A0A087WR50;P11276;Q3TBB4;Q3UHR1;Q3TCL7	Fn1	>tr|B7ZNJ1|B7ZNJ1_MOUSE Fibronectin OS=Mus musculus GN=Fn1 PE=1 SV=1;>tr|Q3UH17|Q3UH17_MOUSE Putative uncharacterized protein OS=Mus musculus GN=Fn1 PE=2 SV=1;>tr|A0A087WS56|A0A087WS56_MOUSE Fibronectin OS=Mus musculus GN=Fn1 PE=1 SV=1;>tr|B9EHT6|B9EHT6_MO
Ras GTPase-activating-like protein IQGAP1	Q9JKF1;Q6ZQK2;Q80UW7;Q8CGH5;Q05CQ4;Q3TU98;Q8CDT3;Q3TPD2;Q8BPA6;Q9D408;Q8CDW9;Q3TR56;Q8CC64	14.7649	15.0627	14.9716	14.7444	14.7075	15.0028	14.3742	14.9923	15.1819	14.5671	289980	71	Q9JKF1;Q6ZQK2;Q80UW7;Q8CGH5;Q05CQ4;Q3TU98;Q8CDT3	Iqgap1	>sp|Q9JKF1|IQGA1_MOUSE Ras GTPase-activating-like protein IQGAP1 OS=Mus musculus GN=Iqgap1 PE=1 SV=2;>tr|Q6ZQK2|Q6ZQK2_MOUSE MKIAA0051 protein (Fragment) OS=Mus musculus GN=Iqgap1 PE=2 SV=1;>tr|Q80UW7|Q80UW7_MOUSE IQ motif containing GTPase activating prot
Long-chain-fatty-acid--CoA ligase 1	P41216;D3Z041;D3Z457;D3YVF6;F6WNZ2;Q9D9S0;Q8JZR0;Q3UKS0;Q3UC67	14.09	14.5075	14.0696	13.6339	14.2625	14.8161	15.6606	15.5163	15.7442	15.3507	289740	84	P41216;D3Z041	Acsl1	>sp|P41216|ACSL1_MOUSE Long-chain-fatty-acid--CoA ligase 1 OS=Mus musculus GN=Acsl1 PE=1 SV=2;>tr|D3Z041|D3Z041_MOUSE Long-chain-fatty-acid--CoA ligase 1 OS=Mus musculus GN=Acsl1 PE=1 SV=1
Guanine nucleotide-binding protein G(i) subunit alpha-2	P08752;A0A0A6YWA9;Q8JZT4;Q543S2;P18872;Q922Y6;Q61018;Q9JJ21;A2A610;A2AE31;Q8C040;Q9WUC0;D3Z2M7;Q8BHK8;P20612;Q3V3I2;B2RVZ3;Q8CGK7;Q3TY78;Q66L47	15.152	14.8572	15.3261	14.4183	14.6821	14.6801	14.5697	15.0659	14.6198	14.8887	288900	106	P08752;A0A0A6YWA9	Gnai2	>sp|P08752|GNAI2_MOUSE Guanine nucleotide-binding protein G(i) subunit alpha-2 OS=Mus musculus GN=Gnai2 PE=1 SV=5;>tr|A0A0A6YWA9|A0A0A6YWA9_MOUSE Guanine nucleotide-binding protein G(i) subunit alpha-2 (Fragment) OS=Mus musculus GN=Gnai2 PE=1 SV=1
Glutamate--cysteine ligase catalytic subunit	Q3UNA7;Q3TEF1;P97494;Q9QZG5	14.9134	15.0308	15.0868	14.5801	14.9101	14.5909	14.8471	15.2708	13.7451	14.2625	287850	76	Q3UNA7;Q3TEF1;P97494	Gclc	>tr|Q3UNA7|Q3UNA7_MOUSE Putative uncharacterized protein OS=Mus musculus GN=Gclc PE=2 SV=1;>tr|Q3TEF1|Q3TEF1_MOUSE Glutamate-cysteine ligase, catalytic subunit, isoform CRA_c OS=Mus musculus GN=Gclc PE=2 SV=1;>sp|P97494|GSH1_MOUSE Glutamate--cysteine ligas
Protein-glutamine gamma-glutamyltransferase 2	P21981;G3UXE8	15.1066	15.0293	15.4465	14.6807	14.7016	14.2999	14.715	14.8908	14.256	14.7985	285840	71	P21981	Tgm2	>sp|P21981|TGM2_MOUSE Protein-glutamine gamma-glutamyltransferase 2 OS=Mus musculus GN=Tgm2 PE=1 SV=4
Annexin;Annexin A4	Q7TMN7;P97429;D3Z0S1;Q8BSL2;F7ANV6;S4R1F2;Q9R0V2	15.2437	14.3646	14.9595	14.7169	14.8131	15.0769	14.6598	15.0686	14.9122	13.9801	285350	100	Q7TMN7;P97429;D3Z0S1;Q8BSL2;F7ANV6;S4R1F2	Anxa4	>tr|Q7TMN7|Q7TMN7_MOUSE Annexin OS=Mus musculus GN=Anxa4 PE=2 SV=1;>sp|P97429|ANXA4_MOUSE Annexin A4 OS=Mus musculus GN=Anxa4 PE=2 SV=4;>tr|D3Z0S1|D3Z0S1_MOUSE Annexin (Fragment) OS=Mus musculus GN=Anxa4 PE=1 SV=1;>tr|Q8BSL2|Q8BSL2_MOUSE Annexin OS=Mus mus
Glutathione S-transferase theta-2	Q61133	14.8342	14.344	14.9638	14.5911	14.9633	14.8085	14.7704	14.9782	14.8433	15.2588	284540	49	Q61133	Gstt2	>sp|Q61133|GSTT2_MOUSE Glutathione S-transferase theta-2 OS=Mus musculus GN=Gstt2 PE=2 SV=4
Copper transport protein ATOX1	O08997	15.0833	14.2699	15.0623	15.1231	15.1631	14.8599	14.4395	14.8118	14.3896	14.8359	284510	51	O08997	Atox1	>sp|O08997|ATOX1_MOUSE Copper transport protein ATOX1 OS=Mus musculus GN=Atox1 PE=1 SV=1
Polyadenylate-binding protein 1	Q8BN32;Q3U8U8;P29341;Q99KL3;Q9D4E6;Q9DBE3;Q05DT1;Q792Y0;Q91YZ8;D3Z5M2;Q62029;A3KFU5;A3KFU8;Q99LF8;Q6PHQ9;F6ZAX1;V9GXG3;Q3V2M1;Q3UX16;B2RXY9;A2A5N3	15.2494	14.7751	15.1542	14.9477	15.0728	14.7954	14.1166	14.7651	14.5134	14.4178	284500	83	Q8BN32;Q3U8U8;P29341;Q99KL3;Q9D4E6	Pabpc1;Pabpc6	>tr|Q8BN32|Q8BN32_MOUSE Polyadenylate-binding protein OS=Mus musculus GN=Pabpc1 PE=2 SV=1;>tr|Q3U8U8|Q3U8U8_MOUSE Polyadenylate-binding protein OS=Mus musculus GN=Pabpc1 PE=2 SV=1;>sp|P29341|PABP1_MOUSE Polyadenylate-binding protein 1 OS=Mus musculus GN=Pa
Hemopexin	Q91X72;Q8K1U6	14.6798	15.0694	14.8632	14.6788	14.7112	15.3084	14.2703	14.1085	14.6193	15.204	283010	68	Q91X72;Q8K1U6	Hpx	>sp|Q91X72|HEMO_MOUSE Hemopexin OS=Mus musculus GN=Hpx PE=1 SV=2;>tr|Q8K1U6|Q8K1U6_MOUSE Hemopexin (Fragment) OS=Mus musculus PE=4 SV=1
Bifunctional ATP-dependent dihydroxyacetone kinase/FAD-AMP lyase (cyclizing);ATP-dependent dihydroxyacetone kinase;FAD-AMP lyase (cyclizing)	Q3UTZ4;Q8VC30	14.7822	14.7046	14.7879	14.6671	14.8593	14.3613	14.9241	14.578	15.1783	15.0175	281610	145	Q3UTZ4;Q8VC30	Dak	>tr|Q3UTZ4|Q3UTZ4_MOUSE Putative uncharacterized protein OS=Mus musculus GN=Tkfc PE=2 SV=1;>sp|Q8VC30|DHAK_MOUSE Bifunctional ATP-dependent dihydroxyacetone kinase/FAD-AMP lyase (cyclizing) OS=Mus musculus GN=Dak PE=2 SV=1
NADH dehydrogenase [ubiquinone] flavoprotein 2, mitochondrial	Q9D6J6;M0QWP9;D6RGN4	14.1393	14.9461	14.1759	14.6603	14.2204	15.4568	14.9638	15.5898	14.0626	14.2881	279640	104	Q9D6J6	Ndufv2	>sp|Q9D6J6|NDUV2_MOUSE NADH dehydrogenase [ubiquinone] flavoprotein 2, mitochondrial OS=Mus musculus GN=Ndufv2 PE=1 SV=2
Probable ATP-dependent RNA helicase DDX5	Q61656;Q8BTS0;A1L333;Q5U222;Q3V0Z8;Q3UXW3;S4R1I6;Q9CSD9;B1ARB9;S4R1E3;B1ARC0;O35662	15.4453	14.6809	15.2727	15.0752	15.0823	14.4122	14.2769	14.3673	14.4677	14.3971	278990	55	Q61656;Q8BTS0;A1L333;Q5U222;Q3V0Z8;Q3UXW3;S4R1I6	Ddx5	>sp|Q61656|DDX5_MOUSE Probable ATP-dependent RNA helicase DDX5 OS=Mus musculus GN=Ddx5 PE=1 SV=2;>tr|Q8BTS0|Q8BTS0_MOUSE DEAD (Asp-Glu-Ala-Asp) box polypeptide 5 OS=Mus musculus GN=Ddx5 PE=1 SV=1;>tr|A1L333|A1L333_MOUSE DEAD (Asp-Glu-Ala-Asp) box polypepti
N(G),N(G)-dimethylarginine dimethylaminohydrolase 1	Q9CWS0;D3YU15;Q3UF01;G3UZR0	14.7095	14.9972	15.0064	15.2947	14.7883	14.4997	14.816	14.6387	14.533	14.7195	275310	44	Q9CWS0;D3YU15;Q3UF01	Ddah1	>sp|Q9CWS0|DDAH1_MOUSE N(G),N(G)-dimethylarginine dimethylaminohydrolase 1 OS=Mus musculus GN=Ddah1 PE=1 SV=3;>tr|D3YU15|D3YU15_MOUSE Dimethylarginine dimethylaminohydrolase 1, isoform CRA_a OS=Mus musculus GN=Ddah1 PE=1 SV=1;>tr|Q3UF01|Q3UF01_MOUSE Putati
3-mercaptopyruvate sulfurtransferase;Sulfurtransferase	Q99J99;Q505N7;Q3UW66	14.7692	14.6628	14.7605	14.7235	14.7899	15.0926	14.6188	14.7928	14.4301	14.7277	271800	136	Q99J99;Q505N7;Q3UW66	Mpst	>sp|Q99J99|THTM_MOUSE 3-mercaptopyruvate sulfurtransferase OS=Mus musculus GN=Mpst PE=1 SV=3;>tr|Q505N7|Q505N7_MOUSE Sulfurtransferase OS=Mus musculus GN=Mpst PE=2 SV=1;>tr|Q3UW66|Q3UW66_MOUSE Sulfurtransferase OS=Mus musculus GN=Mpst PE=1 SV=1
Cytochrome b5 type B	Q9CQX2;Q3TH64;Q3TN44;Q3TLE8	14.8592	NaN	14.4198	14.8016	15.3825	14.3414	14.9286	14.4176	15.6988	15.1071	271070	45	Q9CQX2;Q3TH64;Q3TN44	Cyb5b	>sp|Q9CQX2|CYB5B_MOUSE Cytochrome b5 type B OS=Mus musculus GN=Cyb5b PE=1 SV=1;>tr|Q3TH64|Q3TH64_MOUSE Putative uncharacterized protein OS=Mus musculus GN=Cyb5b PE=2 SV=1;>tr|Q3TN44|Q3TN44_MOUSE Putative uncharacterized protein OS=Mus musculus GN=Cyb5b PE=
Adenylate kinase 2, mitochondrial;Adenylate kinase 2, mitochondrial, N-terminally processed	Q9WTP6;F7BP55	14.8667	15.0247	14.637	14.7617	14.8772	14.5267	14.8712	14.52	14.603	14.9777	270590	76	Q9WTP6	Ak2	>sp|Q9WTP6|KAD2_MOUSE Adenylate kinase 2, mitochondrial OS=Mus musculus GN=Ak2 PE=1 SV=5
Prothymosin alpha;Prothymosin alpha, N-terminally processed;Thymosin alpha	Q3U6E4;Q0VGU2;P26350;A0A087WP98;A0A087WPN6;A0A087WQN2;Q8C2T3;Q3U8X6;Q3UA54;Q8CAQ5;J3QPK6	15.4827	15.3689	15.4193	14.7324	14.4269	14.2685	14.4679	NaN	14.3141	13.9679	269080	35	Q3U6E4;Q0VGU2;P26350;A0A087WP98;A0A087WPN6;A0A087WQN2;Q8C2T3;Q3U8X6;Q3UA54	Ptma	>tr|Q3U6E4|Q3U6E4_MOUSE Putative uncharacterized protein OS=Mus musculus GN=Ptma PE=2 SV=1;>tr|Q0VGU2|Q0VGU2_MOUSE Prothymosin alpha OS=Mus musculus GN=Ptma PE=2 SV=1;>sp|P26350|PTMA_MOUSE Prothymosin alpha OS=Mus musculus GN=Ptma PE=1 SV=2;>tr|A0A087WP98|
Ketohexokinase	E9Q1Q9;P97328;Q9CPP1;D3YVB6	14.6356	14.8195	14.6641	14.4297	14.7055	14.8022	14.2868	15.176	15.0679	14.6413	266490	68	E9Q1Q9;P97328;Q9CPP1;D3YVB6	Khk	>tr|E9Q1Q9|E9Q1Q9_MOUSE Ketohexokinase OS=Mus musculus GN=Khk PE=1 SV=1;>sp|P97328|KHK_MOUSE Ketohexokinase OS=Mus musculus GN=Khk PE=2 SV=1;>tr|Q9CPP1|Q9CPP1_MOUSE Putative uncharacterized protein (Fragment) OS=Mus musculus GN=Khk PE=2 SV=1;>tr|D3YVB6|D3Y
NADH dehydrogenase [ubiquinone] iron-sulfur protein 4, mitochondrial	Q923F9;Q9CXZ1;E9QPX3;Q9CTT4	14.2564	14.6662	14.1296	14.9466	14.1947	14.847	15.1269	14.9131	15.2982	14.7254	265810	66	Q923F9;Q9CXZ1;E9QPX3;Q9CTT4	Ndufs4	>tr|Q923F9|Q923F9_MOUSE NADH dehydrogenase (Ubiquinone) Fe-S protein 4 OS=Mus musculus GN=Ndufs4 PE=2 SV=1;>sp|Q9CXZ1|NDUS4_MOUSE NADH dehydrogenase [ubiquinone] iron-sulfur protein 4, mitochondrial OS=Mus musculus GN=Ndufs4 PE=1 SV=3;>tr|E9QPX3|E9QPX3_MOU
Inorganic pyrophosphatase 2, mitochondrial	D3Z636;Q91VM9;G8JL76;D3Z096	14.5715	14.5603	14.6639	14.6617	14.6308	14.1219	14.7524	14.679	15.3585	14.7835	264560	81	D3Z636;Q91VM9;G8JL76	Ppa2	>tr|D3Z636|D3Z636_MOUSE Inorganic pyrophosphatase 2, mitochondrial OS=Mus musculus GN=Ppa2 PE=1 SV=1;>sp|Q91VM9|IPYR2_MOUSE Inorganic pyrophosphatase 2, mitochondrial OS=Mus musculus GN=Ppa2 PE=1 SV=1;>tr|G8JL76|G8JL76_MOUSE Inorganic pyrophosphatase 2, mi
Isobutyryl-CoA dehydrogenase, mitochondrial	Q9D7B6;D3YTT4	13.7818	14.5665	14.2961	14.8627	14.7907	14.0368	15.3881	14.6765	14.8202	15.3381	264440	70	Q9D7B6;D3YTT4	Acad8	>sp|Q9D7B6|ACAD8_MOUSE Isobutyryl-CoA dehydrogenase, mitochondrial OS=Mus musculus GN=Acad8 PE=1 SV=2;>tr|D3YTT4|D3YTT4_MOUSE Isobutyryl-CoA dehydrogenase, mitochondrial OS=Mus musculus GN=Acad8 PE=1 SV=1
UDP-glucuronosyltransferase 3A2	Q8JZZ0;Q8BRY7	14.2091	13.9539	14.0376	15.6685	15.0585	14.6793	14.4173	14.6891	14.8736	14.8504	263480	51	Q8JZZ0;Q8BRY7	Ugt3a2	>sp|Q8JZZ0|UD3A2_MOUSE UDP-glucuronosyltransferase 3A2 OS=Mus musculus GN=Ugt3a2 PE=2 SV=2;>tr|Q8BRY7|Q8BRY7_MOUSE Putative uncharacterized protein OS=Mus musculus GN=Ugt3a2 PE=2 SV=1
Macrophage migration inhibitory factor	Q545F0;P34884	13.8578	NaN	14.3259	14.1644	14.296	15.2275	14.5986	15.2095	14.905	15.1143	263240	33	Q545F0;P34884	Mif	>tr|Q545F0|Q545F0_MOUSE MCG3124, isoform CRA_b OS=Mus musculus GN=Mif PE=2 SV=1;>sp|P34884|MIF_MOUSE Macrophage migration inhibitory factor OS=Mus musculus GN=Mif PE=1 SV=2
Chloride intracellular channel protein 1	Q9Z1Q5;Q542F1;Q3TIP8	14.8151	15.0971	14.7813	14.3836	14.655	14.6219	14.2753	15.1547	14.7798	14.6182	263210	61	Q9Z1Q5;Q542F1;Q3TIP8	Clic1	>sp|Q9Z1Q5|CLIC1_MOUSE Chloride intracellular channel protein 1 OS=Mus musculus GN=Clic1 PE=1 SV=3;>tr|Q542F1|Q542F1_MOUSE Chloride intracellular channel protein OS=Mus musculus GN=Clic1 PE=2 SV=1;>tr|Q3TIP8|Q3TIP8_MOUSE Chloride intracellular channel prot
Carnitine O-palmitoyltransferase 2, mitochondrial	Q3UN55;Q3UDA8;P52825;A2A8E7;A2A8E8;Q9CU20;A2A8E9	14.7499	14.6733	14.7885	14.4335	14.6382	14.7256	14.8822	14.8854	14.7608	14.8253	262380	91	Q3UN55;Q3UDA8;P52825	Cpt2	>tr|Q3UN55|Q3UN55_MOUSE Putative uncharacterized protein OS=Mus musculus GN=Cpt2 PE=2 SV=1;>tr|Q3UDA8|Q3UDA8_MOUSE Putative uncharacterized protein OS=Mus musculus GN=Cpt2 PE=2 SV=1;>sp|P52825|CPT2_MOUSE Carnitine O-palmitoyltransferase 2, mitochondrial OS
Collagen alpha-1(I) chain	P11087;Q99LL6;Q61022	15.8857	15.8797	14.4531	15.3459	14.6125	13.2397	NaN	13.987	13.5173	NaN	261230	28	P11087;Q99LL6	Col1a1	>sp|P11087|CO1A1_MOUSE Collagen alpha-1(I) chain OS=Mus musculus GN=Col1a1 PE=1 SV=4;>tr|Q99LL6|Q99LL6_MOUSE Col1a1 protein (Fragment) OS=Mus musculus GN=Col1a1 PE=2 SV=1
Carboxylesterase 1D	Q8VCT4	14.673	15.111	15.1669	14.3573	14.6776	15.0552	14.3621	14.3159	14.1455	14.7244	260640	47	Q8VCT4	Ces1d	>sp|Q8VCT4|CES1D_MOUSE Carboxylesterase 1D OS=Mus musculus GN=Ces1d PE=1 SV=1
NADH dehydrogenase [ubiquinone] iron-sulfur protein 3, mitochondrial	Q9DCT2	14.3904	14.57	14.1736	14.7414	14.3216	15.0949	14.8635	15.3178	14.2205	14.3449	259990	94	Q9DCT2	Ndufs3	>sp|Q9DCT2|NDUS3_MOUSE NADH dehydrogenase [ubiquinone] iron-sulfur protein 3, mitochondrial OS=Mus musculus GN=Ndufs3 PE=1 SV=2
Eukaryotic translation initiation factor 5A-1;Eukaryotic translation initiation factor 5A-2	A0A0A0MQM0;P63242;Q8BGY2;J3QPS8	14.2207	15.1674	14.874	15.2418	14.8166	13.7628	14.5643	13.0853	15.2165	14.7071	259950	63	A0A0A0MQM0;P63242;Q8BGY2	Eif5a;Eif5a2	>tr|A0A0A0MQM0|A0A0A0MQM0_MOUSE Eukaryotic translation initiation factor 5A (Fragment) OS=Mus musculus GN=Eif5a PE=1 SV=1;>sp|P63242|IF5A1_MOUSE Eukaryotic translation initiation factor 5A-1 OS=Mus musculus GN=Eif5a PE=1 SV=2;>sp|Q8BGY2|IF5A2_MOUSE Eukaryo
NADH-cytochrome b5 reductase 3;NADH-cytochrome b5 reductase 3 membrane-bound form;NADH-cytochrome b5 reductase 3 soluble form	Q9DCN2;Q9CY59;F2Z456;A0A0A0MQM3	15.246	14.7494	15.1829	14.6435	14.8161	14.165	14.2176	14.6327	14.1619	14.4717	257820	68	Q9DCN2;Q9CY59;F2Z456;A0A0A0MQM3	Cyb5r3	>sp|Q9DCN2|NB5R3_MOUSE NADH-cytochrome b5 reductase 3 OS=Mus musculus GN=Cyb5r3 PE=1 SV=3;>tr|Q9CY59|Q9CY59_MOUSE NADH-cytochrome b5 reductase OS=Mus musculus GN=Cyb5r3 PE=2 SV=1;>tr|F2Z456|F2Z456_MOUSE NADH-cytochrome b5 reductase OS=Mus musculus GN=Cyb5r
Fibrinogen gamma chain	Q8VCM7;Q3UEM7;Q3UER8	14.2085	15.1293	14.2641	14.3945	14.288	15.2653	14.4713	14.2926	14.7957	14.768	256860	72	Q8VCM7;Q3UEM7;Q3UER8	Fgg	>sp|Q8VCM7|FIBG_MOUSE Fibrinogen gamma chain OS=Mus musculus GN=Fgg PE=1 SV=1;>tr|Q3UEM7|Q3UEM7_MOUSE Putative uncharacterized protein OS=Mus musculus GN=Fgg PE=2 SV=1;>tr|Q3UER8|Q3UER8_MOUSE Fibrinogen gamma chain OS=Mus musculus GN=Fgg PE=1 SV=1
4-aminobutyrate aminotransferase, mitochondrial	Q3V1S0;P61922;Q3U0M2;Q3TUE8;F7C9G3;F6RN86	14.5793	15.1324	14.7177	14.3489	14.4721	14.7941	14.5174	13.9805	14.7908	14.8604	253430	45	Q3V1S0;P61922	Abat	>tr|Q3V1S0|Q3V1S0_MOUSE Putative uncharacterized protein OS=Mus musculus GN=Abat PE=2 SV=1;>sp|P61922|GABT_MOUSE 4-aminobutyrate aminotransferase, mitochondrial OS=Mus musculus GN=Abat PE=1 SV=1
6-phosphogluconate dehydrogenase, decarboxylating	Q9DCD0;Q91V28;Q3UAG2;Q91YT9	15.4007	14.8907	14.8533	15.0679	14.9469	13.8346	14.1977	14.3462	14.0305	14.1857	252340	56	Q9DCD0;Q91V28;Q3UAG2;Q91YT9	Pgd	>sp|Q9DCD0|6PGD_MOUSE 6-phosphogluconate dehydrogenase, decarboxylating OS=Mus musculus GN=Pgd PE=1 SV=3;>tr|Q91V28|Q91V28_MOUSE 6-phosphogluconate dehydrogenase, decarboxylating OS=Mus musculus GN=Pgd PE=2 SV=1;>tr|Q3UAG2|Q3UAG2_MOUSE 6-phosphogluconate d
Ras-related protein Rab-11B;Ras-related protein Rab-11A	Q78ZJ8;P46638;A0A068BFR3;G3UY29;E9Q3P9;F8WGS1;Q3UZ37;G3UZD3;Q0PD45;P62492;G3UZL4;Q9QWU0;E9Q6B3	14.2701	14.6531	14.7948	14.9546	14.6398	14.2624	14.6115	14.8338	13.9724	15.1351	250620	60	Q78ZJ8;P46638;A0A068BFR3;G3UY29;E9Q3P9;F8WGS1;Q3UZ37;G3UZD3;Q0PD45;P62492;G3UZL4	Rab11b;Rab11a	>tr|Q78ZJ8|Q78ZJ8_MOUSE MCG22989, isoform CRA_b OS=Mus musculus GN=Rab11b PE=2 SV=1;>sp|P46638|RB11B_MOUSE Ras-related protein Rab-11B OS=Mus musculus GN=Rab11b PE=1 SV=3;>tr|A0A068BFR3|A0A068BFR3_MOUSE RAS oncogene family protein OS=Mus musculus GN=Rab11b
Thioredoxin-dependent peroxide reductase, mitochondrial	P20108;Q8K4K8	14.0121	14.7555	14.4437	15.4076	14.4105	14.8576	14.7935	14.9844	14.0254	NaN	249990	52	P20108;Q8K4K8	Prdx3	>sp|P20108|PRDX3_MOUSE Thioredoxin-dependent peroxide reductase, mitochondrial OS=Mus musculus GN=Prdx3 PE=1 SV=1;>tr|Q8K4K8|Q8K4K8_MOUSE Antioxidant protein OS=Mus musculus PE=4 SV=1
Alcohol dehydrogenase class-3	Q6P5I3;P28474	14.1662	14.2914	14.2217	14.8782	14.7504	14.9475	14.5357	14.94	13.9622	14.7132	249750	93	Q6P5I3;P28474	Adh5	>tr|Q6P5I3|Q6P5I3_MOUSE S-(hydroxymethyl)glutathione dehydrogenase OS=Mus musculus GN=Adh5 PE=2 SV=2;>sp|P28474|ADHX_MOUSE Alcohol dehydrogenase class-3 OS=Mus musculus GN=Adh5 PE=1 SV=3
Histidine triad nucleotide-binding protein 1	P70349;B0R1E3	14.6103	15.0212	14.7122	14.9902	NaN	14.7238	14.3601	14.5243	14.4996	NaN	249300	11	P70349;B0R1E3	Hint1	>sp|P70349|HINT1_MOUSE Histidine triad nucleotide-binding protein 1 OS=Mus musculus GN=Hint1 PE=1 SV=3;>tr|B0R1E3|B0R1E3_MOUSE Histidine triad nucleotide-binding protein 1 OS=Mus musculus GN=Hint1 PE=1 SV=1
Cordon-bleu protein-like 1	B1AZ15;B1AZ14;Q3UMF0	14.3617	14.8412	14.7606	14.2285	14.5906	14.6358	14.9147	14.5115	14.8987	14.7584	247360	94	B1AZ15;B1AZ14;Q3UMF0	Cobll1	>tr|B1AZ15|B1AZ15_MOUSE Cordon-bleu protein-like 1 OS=Mus musculus GN=Cobll1 PE=1 SV=1;>tr|B1AZ14|B1AZ14_MOUSE Cordon-bleu protein-like 1 OS=Mus musculus GN=Cobll1 PE=1 SV=1;>sp|Q3UMF0|COBL1_MOUSE Cordon-bleu protein-like 1 OS=Mus musculus GN=Cobll1 PE=1 S
Ras-related protein Rab-14	Q91V41;Q50HX4;Q50HX2;Q50HX3;Q50HX1;A2AL34	14.5418	14.7018	14.5796	14.7836	14.5272	14.4976	14.3365	14.4613	14.4465	14.4117	247310	90	Q91V41;Q50HX4;Q50HX2;Q50HX3;Q50HX1;A2AL34	Rab14	>sp|Q91V41|RAB14_MOUSE Ras-related protein Rab-14 OS=Mus musculus GN=Rab14 PE=1 SV=3;>tr|Q50HX4|Q50HX4_MOUSE RAB14 protein OS=Mus musculus GN=Rab14 PE=2 SV=1;>tr|Q50HX2|Q50HX2_MOUSE RAB14 protein OS=Mus musculus GN=Rab14 PE=2 SV=1;>tr|Q50HX3|Q50HX3_MOUSE R
UDP-glucose 6-dehydrogenase	Q3TS38;Q3TJ71;O70475;D3Z3F7;Q3TJE8;Q3UIZ1;Q3TI06;D3YXP9;F6ZQT4	14.8175	14.4851	14.7766	14.3914	14.4357	14.9303	14.4323	14.7373	14.7766	14.3981	245710	51	Q3TS38;Q3TJ71;O70475;D3Z3F7;Q3TJE8;Q3UIZ1;Q3TI06	Ugdh	>tr|Q3TS38|Q3TS38_MOUSE UDP-glucose 6-dehydrogenase OS=Mus musculus GN=Ugdh PE=2 SV=1;>tr|Q3TJ71|Q3TJ71_MOUSE UDP-glucose 6-dehydrogenase OS=Mus musculus GN=Ugdh PE=2 SV=1;>sp|O70475|UGDH_MOUSE UDP-glucose 6-dehydrogenase OS=Mus musculus GN=Ugdh PE=1 SV=1;
Alpha-2-HS-glycoprotein	Q3UEK9;Q3UEK5;Q3TIU3;P29699;O35399	14.569	14.7071	14.6708	14.7624	14.912	14.6328	14.3458	13.7361	15.0234	14.8709	245630	76	Q3UEK9;Q3UEK5;Q3TIU3;P29699	Ahsg	>tr|Q3UEK9|Q3UEK9_MOUSE Alpha-2-HS-glycoprotein, isoform CRA_a OS=Mus musculus GN=Ahsg PE=2 SV=1;>tr|Q3UEK5|Q3UEK5_MOUSE Putative uncharacterized protein OS=Mus musculus GN=Ahsg PE=2 SV=1;>tr|Q3TIU3|Q3TIU3_MOUSE Putative uncharacterized protein OS=Mus musc
Calnexin	Q5SUC3;Q3TXE5;P35564	14.945	15.1145	14.8601	14.412	14.6411	14.5393	14.1957	14.601	14.352	14.3969	245580	63	Q5SUC3;Q3TXE5;P35564	Canx	>tr|Q5SUC3|Q5SUC3_MOUSE Calnexin, isoform CRA_a OS=Mus musculus GN=Canx PE=2 SV=1;>tr|Q3TXE5|Q3TXE5_MOUSE Putative uncharacterized protein OS=Mus musculus GN=Canx PE=2 SV=1;>sp|P35564|CALX_MOUSE Calnexin OS=Mus musculus GN=Canx PE=1 SV=1
F-actin-capping protein subunit beta	Q923G3;P47757;F7CAZ6;Q3TRH8;A2AMW0;Q3TVK4;A0A0A0MQI9;F6YHZ8;P97856	15.0306	14.9616	14.9878	14.5344	14.8639	14.0278	14.525	13.9515	14.8036	14.5751	243340	58	Q923G3;P47757;F7CAZ6;Q3TRH8;A2AMW0;Q3TVK4;A0A0A0MQI9;F6YHZ8	Capzb	>tr|Q923G3|Q923G3_MOUSE Capping protein (Actin filament) muscle Z-line, beta OS=Mus musculus GN=Capzb PE=2 SV=1;>sp|P47757|CAPZB_MOUSE F-actin-capping protein subunit beta OS=Mus musculus GN=Capzb PE=1 SV=3;>tr|F7CAZ6|F7CAZ6_MOUSE F-actin-capping protein s
Lactoylglutathione lyase	Q9CPU0;A5GZX3	14.5072	15.2208	14.4969	15.2678	14.5992	13.9171	14.5079	14.4023	13.9281	14.7168	242980	47	Q9CPU0;A5GZX3	Glo1	>sp|Q9CPU0|LGUL_MOUSE Lactoylglutathione lyase OS=Mus musculus GN=Glo1 PE=1 SV=3;>tr|A5GZX3|A5GZX3_MOUSE Lactoylglutathione lyase OS=Mus musculus GN=Glo1 PE=2 SV=1
Dimethylglycine dehydrogenase, mitochondrial	Q9DBT9;Q5EBH4	14.6057	14.7064	14.5218	14.8393	14.8126	14.6066	14.41	14.5035	14.4721	14.4254	242970	86	Q9DBT9;Q5EBH4	Dmgdh	>sp|Q9DBT9|M2GD_MOUSE Dimethylglycine dehydrogenase, mitochondrial OS=Mus musculus GN=Dmgdh PE=1 SV=1;>tr|Q5EBH4|Q5EBH4_MOUSE Dimethylglycine dehydrogenase OS=Mus musculus GN=Dmgdh PE=2 SV=1
Citrate lyase subunit beta-like protein, mitochondrial	Q8R4N0;Q9DCJ6	14.6537	14.3954	14.5966	14.3898	14.402	14.6658	14.8918	14.7408	14.8884	14.6068	242660	75	Q8R4N0	Clybl	>sp|Q8R4N0|CLYBL_MOUSE Citrate lyase subunit beta-like protein, mitochondrial OS=Mus musculus GN=Clybl PE=1 SV=2
Alpha-aminoadipic semialdehyde dehydrogenase	Q9DBF1;G3UYR8;G3UY72;E9Q1H3;E9Q1G1	14.7133	14.2958	14.4661	14.6709	14.6872	14.597	14.5496	14.6161	13.6306	14.8059	242130	81	Q9DBF1;G3UYR8	Aldh7a1	>sp|Q9DBF1|AL7A1_MOUSE Alpha-aminoadipic semialdehyde dehydrogenase OS=Mus musculus GN=Aldh7a1 PE=1 SV=4;>tr|G3UYR8|G3UYR8_MOUSE Alpha-aminoadipic semialdehyde dehydrogenase OS=Mus musculus GN=Aldh7a1 PE=1 SV=1
Mitochondrial peptide methionine sulfoxide reductase	Q9D6Y7	14.7513	14.4584	14.9167	13.915	14.58	14.8165	14.4056	14.4943	14.6346	14.7307	242060	53	Q9D6Y7	Msra	>sp|Q9D6Y7|MSRA_MOUSE Mitochondrial peptide methionine sulfoxide reductase OS=Mus musculus GN=Msra PE=1 SV=1
Enoyl-CoA hydratase domain-containing protein 2, mitochondrial	Q3TLP5;F6Z5N5;Q8R3H3;F6YTG0	14.6549	14.4299	14.9382	14.199	14.6765	14.1025	14.8618	14.5473	15.0506	14.8315	240290	62	Q3TLP5;F6Z5N5;Q8R3H3;F6YTG0	Echdc2	>sp|Q3TLP5|ECHD2_MOUSE Enoyl-CoA hydratase domain-containing protein 2, mitochondrial OS=Mus musculus GN=Echdc2 PE=1 SV=2;>tr|F6Z5N5|F6Z5N5_MOUSE Enoyl-CoA hydratase domain-containing protein 2, mitochondrial (Fragment) OS=Mus musculus GN=Echdc2 PE=1 SV=1;
Ldhb protein	Q5M8R7	NaN	NaN	NaN	NaN	NaN	12.841	NaN	NaN	NaN	NaN	238200	5	Q5M8R7	Ldhb	>tr|Q5M8R7|Q5M8R7_MOUSE Ldhb protein OS=Mus musculus GN=Ldhb PE=2 SV=1
Actin, alpha cardiac muscle 1;Actin, aortic smooth muscle;Actin, alpha skeletal muscle	Q9CXK3;Q497E4;Q3TG92;P68033;Q3UIJ3;P62737;P68134;Q61275;Q3U122;Q61264;Q61272;Q61274;Q61273;F6WX90;Q7M0E4;Q8CF71;V9GXQ2;Q6GQT3;E9Q3M9	14.293	15.1472	15.5432	13.4748	14.1625	14.1873	13.734	15.3064	13.8969	14.5137	237010	103	Q9CXK3;Q497E4;Q3TG92;P68033;Q3UIJ3;P62737;P68134;Q61275;Q3U122;Q61264;Q61272;Q61274;Q61273	Actc1;Acta2;Acta1	>tr|Q9CXK3|Q9CXK3_MOUSE Putative uncharacterized protein OS=Mus musculus GN=Actc1 PE=2 SV=1;>tr|Q497E4|Q497E4_MOUSE Actin, alpha, cardiac muscle 1 OS=Mus musculus GN=Actc1 PE=2 SV=1;>tr|Q3TG92|Q3TG92_MOUSE Putative uncharacterized protein OS=Mus musculus G
60S ribosomal protein L13	P47963;Q5RKP3	14.7091	14.5419	14.9652	14.7248	14.4377	14.7371	14.3999	NaN	14.6118	14.8596	236200	22	P47963;Q5RKP3	Rpl13	>sp|P47963|RL13_MOUSE 60S ribosomal protein L13 OS=Mus musculus GN=Rpl13 PE=2 SV=3;>tr|Q5RKP3|Q5RKP3_MOUSE 60S ribosomal protein L13 OS=Mus musculus GN=Rpl13 PE=2 SV=1
Tubulointerstitial nephritis antigen-like	Q99JR5;Q4FJX7;H3BJ97;H3BKM8	14.6556	14.6261	14.7395	14.3311	14.4002	14.1276	14.8952	14.4644	14.7433	14.2381	235830	51	Q99JR5;Q4FJX7;H3BJ97	Tinagl1	>sp|Q99JR5|TINAL_MOUSE Tubulointerstitial nephritis antigen-like OS=Mus musculus GN=Tinagl1 PE=1 SV=1;>tr|Q4FJX7|Q4FJX7_MOUSE Lcn7 protein OS=Mus musculus GN=Tinagl1 PE=2 SV=1;>tr|H3BJ97|H3BJ97_MOUSE Tubulointerstitial nephritis antigen-like OS=Mus musculu
Glyoxalase domain-containing protein 4	Q9CPV4;E9Q197;F6ZTG3;Q7TMP4;E9Q055;E9Q2R6	14.4679	14.6092	14.3652	14.7378	14.5202	15.0482	14.4167	14.8933	13.8393	14.0804	234550	61	Q9CPV4;E9Q197;F6ZTG3	Glod4	>sp|Q9CPV4|GLOD4_MOUSE Glyoxalase domain-containing protein 4 OS=Mus musculus GN=Glod4 PE=1 SV=1;>tr|E9Q197|E9Q197_MOUSE Glyoxalase domain-containing protein 4 OS=Mus musculus GN=Glod4 PE=1 SV=1;>tr|F6ZTG3|F6ZTG3_MOUSE Glyoxalase domain-containing protein
Ubiquitin-like modifier-activating enzyme 1	Q02053;B9EHN0;P31254;Q61341	14.8896	15.0944	14.8373	14.3438	14.0806	14.2816	14.4683	14.6233	14.0339	14.5282	233680	72	Q02053;B9EHN0	Uba1	>sp|Q02053|UBA1_MOUSE Ubiquitin-like modifier-activating enzyme 1 OS=Mus musculus GN=Uba1 PE=1 SV=1;>tr|B9EHN0|B9EHN0_MOUSE Ubiquitin-activating enzyme E1, Chr X OS=Mus musculus GN=Uba1 PE=2 SV=1
UMP-CMP kinase	Q9DBP5	14.1312	14.2305	13.5399	14.5266	14.6903	14.6477	15.3716	14.2848	15.1546	14.4431	233410	31	Q9DBP5	Cmpk1	>sp|Q9DBP5|KCY_MOUSE UMP-CMP kinase OS=Mus musculus GN=Cmpk1 PE=1 SV=1
Endoplasmic reticulum metallopeptidase 1	Q3UVK0;Q8K2F9	NaN	NaN	NaN	NaN	NaN	15.66	NaN	NaN	NaN	NaN	232920	8	Q3UVK0;Q8K2F9	Ermp1	>sp|Q3UVK0|ERMP1_MOUSE Endoplasmic reticulum metallopeptidase 1 OS=Mus musculus GN=Ermp1 PE=2 SV=2;>tr|Q8K2F9|Q8K2F9_MOUSE Ermp1 protein OS=Mus musculus GN=Ermp1 PE=2 SV=1
Transforming protein RhoA;Rho-related GTP-binding protein RhoC	Q9QUI0;Q4VAE6;Q3TN61;A0A0A6YXF6;Q62159;H3BL56;Q9CR99;C0IQA7;A0A0A6YWJ1;Q4FJM5;Q3TIC2;P62746	14.4318	14.5533	14.5589	14.3527	14.6654	14.0714	15.1146	14.5118	14.894	14.5521	232140	56	Q9QUI0;Q4VAE6;Q3TN61;A0A0A6YXF6;Q62159;H3BL56;Q9CR99;C0IQA7	Rhoa;Rhoc;4930544G11Rik	>sp|Q9QUI0|RHOA_MOUSE Transforming protein RhoA OS=Mus musculus GN=Rhoa PE=1 SV=1;>tr|Q4VAE6|Q4VAE6_MOUSE Ras family member A OS=Mus musculus GN=Rhoa PE=2 SV=1;>tr|Q3TN61|Q3TN61_MOUSE Putative uncharacterized protein OS=Mus musculus GN=Rhoa PE=2 SV=1;>tr|A
NADH dehydrogenase [ubiquinone] 1 beta subcomplex subunit 8, mitochondrial	Q9D6J5;E9Q9J5;Q3V406;F6VCY0	14.6941	14.0838	14.1244	14.6838	13.8789	14.847	14.748	15.0004	14.5961	14.9543	231960	65	Q9D6J5;E9Q9J5;Q3V406	Ndufb8	>sp|Q9D6J5|NDUB8_MOUSE NADH dehydrogenase [ubiquinone] 1 beta subcomplex subunit 8, mitochondrial OS=Mus musculus GN=Ndufb8 PE=1 SV=1;>tr|E9Q9J5|E9Q9J5_MOUSE NADH dehydrogenase [ubiquinone] 1 beta subcomplex subunit 8, mitochondrial (Fragment) OS=Mus muscu
Unconventional myosin-VI	E9Q175;E9PVU0;E9Q3L1;E9Q174;V9GXM4;V9GX76;B2RWR8;Q64331;Q8BK95;Q6A077	14.7675	14.5043	14.6982	14.3378	14.4289	14.5137	14.6198	14.648	14.3595	14.537	231030	107	E9Q175;E9PVU0;E9Q3L1;E9Q174;V9GXM4;V9GX76;B2RWR8;Q64331;Q8BK95	Myo6	>tr|E9Q175|E9Q175_MOUSE Unconventional myosin-VI OS=Mus musculus GN=Myo6 PE=1 SV=1;>tr|E9PVU0|E9PVU0_MOUSE Unconventional myosin-VI OS=Mus musculus GN=Myo6 PE=1 SV=1;>tr|E9Q3L1|E9Q3L1_MOUSE Unconventional myosin-VI OS=Mus musculus GN=Myo6 PE=1 SV=1;>tr|E9Q
Thioredoxin domain-containing protein 5	E9PXX7;Q91W90;Q3TEE8;Q3UBW8;Q3UWX1	15.6054	15.4523	15.462	15.1441	13.9962	13.2994	12.926	12.7449	13.4685	13.2081	230850	49	E9PXX7;Q91W90;Q3TEE8;Q3UBW8;Q3UWX1	Txndc5	>tr|E9PXX7|E9PXX7_MOUSE Thioredoxin domain-containing protein 5 OS=Mus musculus GN=Txndc5 PE=1 SV=1;>sp|Q91W90|TXND5_MOUSE Thioredoxin domain-containing protein 5 OS=Mus musculus GN=Txndc5 PE=1 SV=2;>tr|Q3TEE8|Q3TEE8_MOUSE Putative uncharacterized protein
Catenin alpha-1	Q545R0;Q3TGQ3;P26231;Q6NV50;Q61301;E0CXB9;Q8BS72;A4GE65;Q65CL1;Q14DP5;A4GE64	14.6441	14.9196	14.6011	14.4925	14.3421	14.5184	14.611	14.4136	14.4952	14.2365	230330	113	Q545R0;Q3TGQ3;P26231;Q6NV50	Ctnna1	>tr|Q545R0|Q545R0_MOUSE Catenin (Cadherin associated protein), alpha 1 OS=Mus musculus GN=Ctnna1 PE=2 SV=1;>tr|Q3TGQ3|Q3TGQ3_MOUSE Putative uncharacterized protein OS=Mus musculus GN=Ctnna1 PE=2 SV=1;>sp|P26231|CTNA1_MOUSE Catenin alpha-1 OS=Mus musculus G
Carbonyl reductase [NADPH] 1	P48758;B2RXY7	15.0152	14.3168	14.8459	14.4274	14.2043	14.6214	14.3525	14.4487	14.647	14.178	230050	38	P48758;B2RXY7	Cbr1	>sp|P48758|CBR1_MOUSE Carbonyl reductase [NADPH] 1 OS=Mus musculus GN=Cbr1 PE=1 SV=3;>tr|B2RXY7|B2RXY7_MOUSE Carbonyl reductase 1 OS=Mus musculus GN=Cbr1 PE=2 SV=1
WD repeat-containing protein 1	Q3TE06;Q9DBM8;Q3TJY2;O88342;Q3TNK2;Q9DC08;Q3U136;Q80ZI9	14.6873	14.7994	14.9561	14.5854	14.3372	14.6406	14.3955	14.4215	13.921	13.7799	229950	76	Q3TE06;Q9DBM8;Q3TJY2;O88342;Q3TNK2;Q9DC08;Q3U136;Q80ZI9	Wdr1	>tr|Q3TE06|Q3TE06_MOUSE Putative uncharacterized protein (Fragment) OS=Mus musculus GN=Wdr1 PE=2 SV=1;>tr|Q9DBM8|Q9DBM8_MOUSE Putative uncharacterized protein OS=Mus musculus GN=Wdr1 PE=2 SV=1;>tr|Q3TJY2|Q3TJY2_MOUSE WD repeat domain 1 OS=Mus musculus GN=W
60S ribosomal protein L5	Q58EU6;Q3U850;P47962;Q3THE1;Q3TKR5;D3YYV8	14.6967	14.706	14.5783	14.5386	14.5552	13.8729	14.1637	14.0715	15.1532	14.4404	229920	46	Q58EU6;Q3U850;P47962;Q3THE1;Q3TKR5;D3YYV8	Rpl5	>tr|Q58EU6|Q58EU6_MOUSE MCG13589 OS=Mus musculus GN=Rpl5 PE=2 SV=1;>tr|Q3U850|Q3U850_MOUSE Putative uncharacterized protein OS=Mus musculus GN=Rpl5 PE=2 SV=1;>sp|P47962|RL5_MOUSE 60S ribosomal protein L5 OS=Mus musculus GN=Rpl5 PE=1 SV=3;>tr|Q3THE1|Q3THE1_
V-type proton ATPase subunit B, brain isoform	P62814;B0LAC8	14.5378	14.6461	14.6019	14.0859	14.5456	14.404	14.3904	14.8114	14.5494	14.4338	229150	77	P62814	Atp6v1b2	>sp|P62814|VATB2_MOUSE V-type proton ATPase subunit B, brain isoform OS=Mus musculus GN=Atp6v1b2 PE=1 SV=1
Keratin, type I cytoskeletal 18	P05784;CON__P05784	15.1295	14.8271	14.8475	14.5277	14.5519	14.6072	13.6063	13.8935	14.0598	13.9957	228570	69	P05784;CON__P05784	Krt18	>sp|P05784|K1C18_MOUSE Keratin, type I cytoskeletal 18 OS=Mus musculus GN=Krt18 PE=1 SV=5;>P05784 SWISS-PROT:P05784 Tax_Id=10090 Gene_Symbol=Krt18 Keratin, type I cytoskeletal 18
14-3-3 protein gamma;14-3-3 protein gamma, N-terminally processed	P61982;A8IP69	15.101	14.5697	14.9466	14.4246	14.6784	14.6668	14.5674	NaN	14.5754	14.1614	225770	36	P61982;A8IP69	Ywhag	>sp|P61982|1433G_MOUSE 14-3-3 protein gamma OS=Mus musculus GN=Ywhag PE=1 SV=2;>tr|A8IP69|A8IP69_MOUSE 14-3-3 protein gamma subtype OS=Mus musculus GN=Ywhag PE=2 SV=1
Collectrin	Q9ESG4	NaN	NaN	NaN	15.217	NaN	NaN	NaN	NaN	15.4807	15.6681	225140	6	Q9ESG4	Tmem27	>sp|Q9ESG4|TMM27_MOUSE Collectrin OS=Mus musculus GN=Tmem27 PE=1 SV=1
Keratin, type II cytoskeletal 8	P11679;CON__P05787;CON__H-INV:HIT000292931;CON__H-INV:HIT000016045;CON__REFSEQ:XP_092267;CON__Q9H552	14.8118	14.4642	15.1372	14.7483	14.5693	14.3387	13.7861	14.5396	14.0844	13.6715	224910	87	P11679;CON__P05787	Krt8	>sp|P11679|K2C8_MOUSE Keratin, type II cytoskeletal 8 OS=Mus musculus GN=Krt8 PE=1 SV=4;>P05787 SWISS-PROT:P05787 Tax_Id=9606 Gene_Symbol=KRT8 Keratin, type II cytoskeletal 8
Glutathione synthetase	Q541E2;P51855;Q8R436;Q3TWM2;Q3UEE2;A2AQN9;A2AQN7;Q3TF63;H3BKH4	14.1773	15.0607	13.9927	14.8605	13.5051	14.775	14.4637	14.9018	14.2156	14.1945	224900	121	Q541E2;P51855;Q8R436;Q3TWM2;Q3UEE2;A2AQN9;A2AQN7	Gss	>tr|Q541E2|Q541E2_MOUSE Glutathione synthetase (Fragment) OS=Mus musculus GN=Gss PE=2 SV=1;>sp|P51855|GSHB_MOUSE Glutathione synthetase OS=Mus musculus GN=Gss PE=2 SV=1;>tr|Q8R436|Q8R436_MOUSE Glutathione synthetase (Fragment) OS=Mus musculus PE=4 SV=1;>tr
Sideroflexin-1	Q99JR1;Q8BPC9	14.5297	14.2388	14.7008	14.1488	14.4475	14.506	14.1489	14.7661	14.8883	14.6954	224700	76	Q99JR1	Sfxn1	>sp|Q99JR1|SFXN1_MOUSE Sideroflexin-1 OS=Mus musculus GN=Sfxn1 PE=1 SV=3
Histone H1.0;Histone H1.0, N-terminally processed	Q8C1Y3;Q3U4Y0;P10922	15.8271	NaN	14.8067	14.4522	13.8475	13.3288	12.627	NaN	NaN	15.6279	224300	52	Q8C1Y3;Q3U4Y0;P10922	H1f0	>tr|Q8C1Y3|Q8C1Y3_MOUSE Putative uncharacterized protein OS=Mus musculus GN=H1f0 PE=2 SV=1;>tr|Q3U4Y0|Q3U4Y0_MOUSE Putative uncharacterized protein OS=Mus musculus GN=H1f0 PE=2 SV=1;>sp|P10922|H10_MOUSE Histone H1.0 OS=Mus musculus GN=H1f0 PE=2 SV=4
Serpin H1	Q8BVU9;Q8BV87;Q3TWG9;Q3TJK3;P19324;Q3TMD2	15.4594	14.9249	14.9707	14.7622	14.9556	13.6441	13.3333	14.1826	12.8577	13.246	223910	62	Q8BVU9;Q8BV87;Q3TWG9;Q3TJK3;P19324;Q3TMD2	Serpinh1	>tr|Q8BVU9|Q8BVU9_MOUSE Putative uncharacterized protein OS=Mus musculus GN=Serpinh1 PE=2 SV=1;>tr|Q8BV87|Q8BV87_MOUSE Putative uncharacterized protein OS=Mus musculus GN=Serpinh1 PE=2 SV=1;>tr|Q3TWG9|Q3TWG9_MOUSE Putative uncharacterized protein OS=Mus mu
5-oxoprolinase	Q8K010;E9Q484;Q3TYS9;Q3TPB5;E9PZB8	14.6683	14.4805	14.5881	14.206	14.4539	14.3452	14.6788	14.1951	14.5371	14.7077	223020	80	Q8K010;E9Q484;Q3TYS9	Oplah	>sp|Q8K010|OPLA_MOUSE 5-oxoprolinase OS=Mus musculus GN=Oplah PE=2 SV=1;>tr|E9Q484|E9Q484_MOUSE 5-oxoprolinase (Fragment) OS=Mus musculus GN=Oplah PE=1 SV=5;>tr|Q3TYS9|Q3TYS9_MOUSE Putative uncharacterized protein (Fragment) OS=Mus musculus GN=Oplah PE=2 S
Ribosomal protein;60S ribosomal protein L10a	Q5XJF6;Q3U561;P53026;Q99JL6;D6RE43	15.0076	14.502	15.0561	14.4369	14.6098	14.1653	14.1846	14.3195	13.9806	14.3426	222980	61	Q5XJF6;Q3U561;P53026;Q99JL6	Rpl10a	>tr|Q5XJF6|Q5XJF6_MOUSE Ribosomal protein OS=Mus musculus GN=Rpl10a PE=1 SV=1;>tr|Q3U561|Q3U561_MOUSE Ribosomal protein OS=Mus musculus GN=Rpl10a PE=2 SV=1;>sp|P53026|RL10A_MOUSE 60S ribosomal protein L10a OS=Mus musculus GN=Rpl10a PE=1 SV=3;>tr|Q99JL6|Q99
Phosphoglucomutase-1	Q9D0F9;Q5RJV4;Q7TNU0;Q66JR7;A2CEK3;Q3U6X6;Q99JW6;B0LAB9	15.0029	14.9728	14.8128	14.1647	14.0875	14.025	14.2654	14.2804	14.5256	14.4459	222840	73	Q9D0F9;Q5RJV4;Q7TNU0;Q66JR7;A2CEK3;Q3U6X6	Pgm1;Pgm2	>sp|Q9D0F9|PGM1_MOUSE Phosphoglucomutase-1 OS=Mus musculus GN=Pgm1 PE=1 SV=4;>tr|Q5RJV4|Q5RJV4_MOUSE Phosphoglucomutase 2 OS=Mus musculus GN=Pgm2 PE=2 SV=1;>tr|Q7TNU0|Q7TNU0_MOUSE Pgm2 protein (Fragment) OS=Mus musculus GN=Pgm2 PE=2 SV=1;>tr|Q66JR7|Q66JR7_
Acyl-coenzyme A thioesterase 13	Q9CQR4;Q4VA32	14.0129	13.5342	14.0793	NaN	14.1717	14.8827	14.6242	15.1056	15.0691	15.0424	222420	21	Q9CQR4;Q4VA32	Acot13	>sp|Q9CQR4|ACO13_MOUSE Acyl-coenzyme A thioesterase 13 OS=Mus musculus GN=Acot13 PE=1 SV=1;>tr|Q4VA32|Q4VA32_MOUSE Thioesterase superfamily member 2 OS=Mus musculus GN=Acot13 PE=2 SV=1
NADH dehydrogenase [ubiquinone] 1 alpha subcomplex subunit 4	Q62425	13.2037	NaN	13.3742	14.0052	13.692	16.0094	13.8999	15.6552	13.4897	13.9086	221830	27	Q62425	Ndufa4	>sp|Q62425|NDUA4_MOUSE Cytochrome c oxidase subunit NDUFA4 OS=Mus musculus GN=Ndufa4 PE=1 SV=2
Bifunctional 3-phosphoadenosine 5-phosphosulfate synthase 2;Sulfate adenylyltransferase;Adenylyl-sulfate kinase	O88428;Q9QYS0	14.6544	14.745	14.6874	14.4251	14.384	14.4661	14.4108	13.6835	14.7072	14.5777	220910	40	O88428;Q9QYS0	Papss2	>sp|O88428|PAPS2_MOUSE Bifunctional 3-phosphoadenosine 5-phosphosulfate synthase 2 OS=Mus musculus GN=Papss2 PE=1 SV=2;>tr|Q9QYS0|Q9QYS0_MOUSE ATP sulfurylase/APS kinase isoform SK2 OS=Mus musculus PE=3 SV=1
Omega-amidase NIT2	Q9JHW2	14.2232	14.1603	14.0034	14.5631	14.3369	14.841	14.5243	14.6295	14.6416	13.9755	220300	62	Q9JHW2	Nit2	>sp|Q9JHW2|NIT2_MOUSE Omega-amidase NIT2 OS=Mus musculus GN=Nit2 PE=1 SV=1
40S ribosomal protein S18	Q561N5;Q3TW65;P62270;F6YVP7;S4R1N6	14.8526	14.0935	14.6573	14.0164	14.0062	14.6721	14.2076	14.7526	14.3057	14.3654	219960	65	Q561N5;Q3TW65;P62270;F6YVP7;S4R1N6	Rps18;Gm10260	>tr|Q561N5|Q561N5_MOUSE MCG23000, isoform CRA_b OS=Mus musculus GN=Rps18 PE=2 SV=1;>tr|Q3TW65|Q3TW65_MOUSE Putative uncharacterized protein OS=Mus musculus GN=Rps18 PE=2 SV=1;>sp|P62270|RS18_MOUSE 40S ribosomal protein S18 OS=Mus musculus GN=Rps18 PE=1 SV=
GTP:AMP phosphotransferase AK4, mitochondrial	Q9WUR9;Q3U489;A2ARF6;Q3UYL0;A2ARF5;F6TEU8	14.1058	14.1604	14.572	13.9929	13.7637	15.1536	NaN	14.6411	14.1701	14.6689	219580	22	Q9WUR9;Q3U489;A2ARF6;Q3UYL0	Ak4	>sp|Q9WUR9|KAD4_MOUSE Adenylate kinase 4, mitochondrial OS=Mus musculus GN=Ak4 PE=1 SV=1;>tr|Q3U489|Q3U489_MOUSE Adenylate kinase 4, mitochondrial OS=Mus musculus GN=Ak4 PE=2 SV=1;>tr|A2ARF6|A2ARF6_MOUSE Adenylate kinase 4, mitochondrial (Fragment) OS=Mus
Agrin;Agrin N-terminal 110 kDa subunit;Agrin C-terminal 110 kDa subunit;Agrin C-terminal 90 kDa fragment;Agrin C-terminal 22 kDa fragment	M0QWP1;Z4YK85;A2ASQ1;Z4YJS5;Q6PCM6;Q5EBX5;O08860;Q52L98;Q99KT4;Q80V56;Q8K326;Q91XS3	14.9162	14.8925	14.795	14.4777	14.5776	14.1064	14.0679	13.9905	14.0788	13.9624	219420	84	M0QWP1;Z4YK85;A2ASQ1;Z4YJS5	Agrn	>tr|M0QWP1|M0QWP1_MOUSE Agrin OS=Mus musculus GN=Agrn PE=1 SV=1;>tr|Z4YK85|Z4YK85_MOUSE Agrin OS=Mus musculus GN=Agrn PE=1 SV=1;>sp|A2ASQ1|AGRIN_MOUSE Agrin OS=Mus musculus GN=Agrn PE=1 SV=1;>tr|Z4YJS5|Z4YJS5_MOUSE Agrin OS=Mus musculus GN=Agrn PE=1 SV=1
Dihydrolipoyllysine-residue acetyltransferase component of pyruvate dehydrogenase complex, mitochondrial	Q8BMF4;Q99LL2	13.6912	14.7499	13.4009	15.0018	14.1333	14.8613	14.1044	15.0391	14.2111	13.8053	218750	118	Q8BMF4	Dlat	>sp|Q8BMF4|ODP2_MOUSE Dihydrolipoyllysine-residue acetyltransferase component of pyruvate dehydrogenase complex, mitochondrial OS=Mus musculus GN=Dlat PE=1 SV=2
NADH dehydrogenase [ubiquinone] 1 alpha subcomplex subunit 6	Q9CQZ5	13.8416	13.3283	13.8592	13.5358	13.6532	14.8068	14.8258	14.5358	15.3084	14.7666	218010	114	Q9CQZ5	Ndufa6	>sp|Q9CQZ5|NDUA6_MOUSE NADH dehydrogenase [ubiquinone] 1 alpha subcomplex subunit 6 OS=Mus musculus GN=Ndufa6 PE=1 SV=1
NADH dehydrogenase [ubiquinone] 1 beta subcomplex subunit 4	Q9CQC7;Q4VAE8;Q9DBH2	14.6336	13.7972	14.5903	13.6512	14.0895	14.5619	14.7869	14.4553	14.6757	14.8073	217740	26	Q9CQC7;Q4VAE8	Ndufb4	>sp|Q9CQC7|NDUB4_MOUSE NADH dehydrogenase [ubiquinone] 1 beta subcomplex subunit 4 OS=Mus musculus GN=Ndufb4 PE=1 SV=3;>tr|Q4VAE8|Q4VAE8_MOUSE Ndufb4 protein (Fragment) OS=Mus musculus GN=Ndufb4 PE=2 SV=1
Protein Tns1	A0A087WQM0;A0A087WQS0;E9Q0S6;A0A087WRU0;A0A087WQ94;Q9DBT6;Q7TPM8;Q7TSV1;Q3U0Q9;A0A087WPC7;A0A087WP40;Q8C6V6;A0A087WSC8;Q8C323;A0A087WRZ8;A0A087WR29;A0A087WS32;Q5SSZ5	14.6298	14.4122	14.4195	14.4297	14.1479	14.3593	14.4357	14.6123	14.6286	14.2881	216610	98	A0A087WQM0;A0A087WQS0;E9Q0S6;A0A087WRU0;A0A087WQ94	Tns1	>tr|A0A087WQM0|A0A087WQM0_MOUSE Protein Tns1 OS=Mus musculus GN=Tns1 PE=1 SV=1;>tr|A0A087WQS0|A0A087WQS0_MOUSE Protein Tns1 OS=Mus musculus GN=Tns1 PE=1 SV=1;>tr|E9Q0S6|E9Q0S6_MOUSE Protein Tns1 OS=Mus musculus GN=Tns1 PE=1 SV=1;>tr|A0A087WRU0|A0A087WRU0_M
Dolichyl-diphosphooligosaccharide--protein glycosyltransferase subunit 1	Q5RKP4;Q91YQ5;Q8BMR3;Q3U900;Q99LY0	14.7074	14.6226	14.8527	14.0699	14.3443	14.3722	14.2415	14.82	14.3401	14.2619	216280	53	Q5RKP4;Q91YQ5;Q8BMR3;Q3U900	Rpn1	>tr|Q5RKP4|Q5RKP4_MOUSE Dolichyl-diphosphooligosaccharide--protein glycosyltransferase subunit 1 (Fragment) OS=Mus musculus GN=Rpn1 PE=2 SV=1;>sp|Q91YQ5|RPN1_MOUSE Dolichyl-diphosphooligosaccharide--protein glycosyltransferase subunit 1 OS=Mus musculus GN=
Nascent polypeptide-associated complex subunit alpha;Nascent polypeptide-associated complex subunit alpha, muscle-specific form	Q3UK68;Q60817;P70670	14.1608	14.6206	14.6986	14.5803	14.7303	14.4539	13.9358	13.5929	15.1094	14.0138	216040	85	Q3UK68;Q60817;P70670	Naca	>tr|Q3UK68|Q3UK68_MOUSE Putative uncharacterized protein OS=Mus musculus GN=Naca PE=2 SV=1;>sp|Q60817|NACA_MOUSE Nascent polypeptide-associated complex subunit alpha OS=Mus musculus GN=Naca PE=1 SV=1;>sp|P70670|NACAM_MOUSE Nascent polypeptide-associated co
Glycerol-3-phosphate dehydrogenase, mitochondrial	Q64521;A2AQR0	14.2204	14.2157	14.293	14.5644	14.2145	14.6251	14.686	14.682	14.1025	14.4074	214300	60	Q64521;A2AQR0	Gpd2	>sp|Q64521|GPDM_MOUSE Glycerol-3-phosphate dehydrogenase, mitochondrial OS=Mus musculus GN=Gpd2 PE=1 SV=2;>tr|A2AQR0|A2AQR0_MOUSE Glycerol-3-phosphate dehydrogenase OS=Mus musculus GN=Gpd2 PE=1 SV=1
40S ribosomal protein SA	P14206;B2CY77	14.5476	14.6551	14.0678	14.9392	14.3034	14.9883	14.1372	14.9107	12.6544	13.2933	213610	85	P14206;B2CY77	Rpsa	>sp|P14206|RSSA_MOUSE 40S ribosomal protein SA OS=Mus musculus GN=Rpsa PE=1 SV=4;>tr|B2CY77|B2CY77_MOUSE Laminin receptor (Fragment) OS=Mus musculus GN=Rpsa PE=2 SV=1
Core histone macro-H2A.1	Q9QZQ8;Q8CA90;Q9CTH9	14.4231	14.7281	14.7103	14.8651	14.2707	14.121	13.8099	14.3313	14.0729	13.3305	212540	92	Q9QZQ8	H2afy	>sp|Q9QZQ8|H2AY_MOUSE Core histone macro-H2A.1 OS=Mus musculus GN=H2afy PE=1 SV=3
Heat shock 70 kDa protein 4	Q3U2G2;Q571M2;Q99L75;Q61316;Q8C6R3	14.5407	14.5172	14.0444	14.0861	14.3208	14.4809	14.236	14.5082	14.0816	14.2331	211110	86	Q3U2G2;Q571M2;Q99L75;Q61316	Hspa4	>tr|Q3U2G2|Q3U2G2_MOUSE Heat shock 70 kDa protein 4 OS=Mus musculus GN=Hspa4 PE=1 SV=1;>tr|Q571M2|Q571M2_MOUSE MKIAA4025 protein (Fragment) OS=Mus musculus GN=Hspa4 PE=2 SV=1;>tr|Q99L75|Q99L75_MOUSE Heat shock protein 4 OS=Mus musculus GN=Hspa4 PE=2 SV=1;>
Actin-related protein 2/3 complex subunit 4	Q9D3C4;Q7TPD9;P59999;Q8BVW6;Q3TX55;E9PWA7	14.7682	14.415	14.6878	14.1562	14.3139	14.2106	14.1137	14.5585	14.4247	14.4416	211000	19	Q9D3C4;Q7TPD9;P59999;Q8BVW6	Arpc4	>tr|Q9D3C4|Q9D3C4_MOUSE Putative uncharacterized protein OS=Mus musculus GN=Arpc4 PE=2 SV=1;>tr|Q7TPD9|Q7TPD9_MOUSE Arpc4 protein OS=Mus musculus GN=Arpc4 PE=2 SV=1;>sp|P59999|ARPC4_MOUSE Actin-related protein 2/3 complex subunit 4 OS=Mus musculus GN=Arpc4
Succinate-semialdehyde dehydrogenase, mitochondrial	Q8BWF0;B2RS41	14.0067	14.1286	14.2556	14.1505	14.7503	14.3058	14.696	14.2366	14.7181	14.634	210570	45	Q8BWF0;B2RS41	Aldh5a1	>sp|Q8BWF0|SSDH_MOUSE Succinate-semialdehyde dehydrogenase, mitochondrial OS=Mus musculus GN=Aldh5a1 PE=1 SV=1;>tr|B2RS41|B2RS41_MOUSE Aldhehyde dehydrogenase family 5, subfamily A1 OS=Mus musculus GN=Aldh5a1 PE=2 SV=1
Glycine N-acyltransferase	Q91XE0	13.9614	14.3511	14.0318	14.168	14.5045	14.5175	14.1808	14.7983	14.1484	14.7688	207660	102	Q91XE0	Glyat	>sp|Q91XE0|GLYAT_MOUSE Glycine N-acyltransferase OS=Mus musculus GN=Glyat PE=1 SV=1
Cytochrome P450 4B1	Q64462;Q3TNA0;F6X6A4	14.3988	13.3183	14.3507	13.8694	14.7678	14.4303	14.1206	14.8297	14.2623	15.0746	206990	63	Q64462;Q3TNA0;F6X6A4	Cyp4b1	>sp|Q64462|CP4B1_MOUSE Cytochrome P450 4B1 OS=Mus musculus GN=Cyp4b1 PE=1 SV=1;>tr|Q3TNA0|Q3TNA0_MOUSE MCG1260 OS=Mus musculus GN=Cyp4b1 PE=2 SV=1;>tr|F6X6A4|F6X6A4_MOUSE Cytochrome P450 4B1 (Fragment) OS=Mus musculus GN=Cyp4b1 PE=1 SV=1
Calcium-binding protein 39-like	Q9DB16	NaN	NaN	NaN	NaN	NaN	10.0798	NaN	NaN	NaN	NaN	206590	7	Q9DB16	Cab39l	>sp|Q9DB16|CB39L_MOUSE Calcium-binding protein 39-like OS=Mus musculus GN=Cab39l PE=2 SV=3
Septin-11	Q8C1B7;Q3UUU4;Q9R1T4;A2A3W1;Q8CHH9;B7ZC46;B1AQY9;B1AQZ0	14.0927	14.3988	14.7935	14.2262	14.5411	14.1769	14.0369	14.231	14.5239	13.8383	204360	59	Q8C1B7	2016-09-11	>sp|Q8C1B7|SEP11_MOUSE Septin-11 OS=Mus musculus GN=Sept11 PE=1 SV=4
ATP-binding cassette sub-family G member 2	S4R2E1;Q7TMS5;W8DLN2;D3Z150;Q3UQE4;D3YZX5;D3YVG8;S4R2M4	14.5393	14.2839	14.6681	13.9117	14.4624	14.2106	14.5202	14.1625	14.1442	14.725	203200	47	S4R2E1;Q7TMS5;W8DLN2;D3Z150;Q3UQE4	Abcg2	>tr|S4R2E1|S4R2E1_MOUSE ATP-binding cassette sub-family G member 2 OS=Mus musculus GN=Abcg2 PE=1 SV=1;>sp|Q7TMS5|ABCG2_MOUSE ATP-binding cassette sub-family G member 2 OS=Mus musculus GN=Abcg2 PE=2 SV=1;>tr|W8DLN2|W8DLN2_MOUSE ATP-binding cassette sub-fami
Acyl-coenzyme A synthetase ACSM1, mitochondrial	Q91VA0;D3Z106;D3YV36	14.3977	14.6045	13.9879	14.4812	14.3758	14.5343	14.2741	14.598	14.2019	14.4396	201910	116	Q91VA0;D3Z106	Acsm1	>sp|Q91VA0|ACSM1_MOUSE Acyl-coenzyme A synthetase ACSM1, mitochondrial OS=Mus musculus GN=Acsm1 PE=1 SV=1;>tr|D3Z106|D3Z106_MOUSE Acyl-coenzyme A synthetase ACSM1, mitochondrial (Fragment) OS=Mus musculus GN=Acsm1 PE=1 SV=1
Calcium-binding mitochondrial carrier protein Aralar2	Q8C140;Q9QXX4;Q91YK1	13.7324	14.0695	13.8645	14.4269	14.1291	14.4	14.158	14.2989	14.1253	14.2547	201760	85	Q8C140;Q9QXX4;Q91YK1	Slc25a13	>tr|Q8C140|Q8C140_MOUSE Putative uncharacterized protein OS=Mus musculus GN=Slc25a13 PE=2 SV=1;>sp|Q9QXX4|CMC2_MOUSE Calcium-binding mitochondrial carrier protein Aralar2 OS=Mus musculus GN=Slc25a13 PE=1 SV=1;>tr|Q91YK1|Q91YK1_MOUSE Slc25a13 protein OS=Mus
40S ribosomal protein S14	P62264;O70569;D3YVF4;D3Z7I1;Q3UJS5	14.7827	14.1965	14.6553	14.6263	14.0967	13.8044	14.4213	13.9781	14.4255	14.2248	200620	44	P62264;O70569;D3YVF4;D3Z7I1;Q3UJS5	Rps14	>sp|P62264|RS14_MOUSE 40S ribosomal protein S14 OS=Mus musculus GN=Rps14 PE=2 SV=3;>tr|O70569|O70569_MOUSE Ribosomal protein S14 OS=Mus musculus GN=rps14 PE=3 SV=1;>tr|D3YVF4|D3YVF4_MOUSE 40S ribosomal protein S14 (Fragment) OS=Mus musculus GN=Rps14 PE=1 S
Gamma actin-like protein	Q9QZ83	13.4082	13.9025	NaN	15.3736	14.7144	14.3402	14.0995	14.4312	13.3959	13.4804	200150	114	Q9QZ83	Actg1	>tr|Q9QZ83|Q9QZ83_MOUSE Gamma actin-like protein OS=Mus musculus GN=Actg1 PE=2 SV=1
40S ribosomal protein S3a	Q564F3;Q3UJU5;Q3UAC2;Q3U5P8;P97351;Q9D1S3	14.0814	14.4318	13.3902	14.2134	14.6249	14.2075	14.1923	14.5594	15.0434	14.4295	199980	74	Q564F3;Q3UJU5;Q3UAC2;Q3U5P8;P97351;Q9D1S3	Rps3a1;Rps3a	>tr|Q564F3|Q564F3_MOUSE 40S ribosomal protein S3a OS=Mus musculus GN=Rps3a1 PE=2 SV=1;>tr|Q3UJU5|Q3UJU5_MOUSE 40S ribosomal protein S3a OS=Mus musculus GN=Rps3a1 PE=2 SV=1;>tr|Q3UAC2|Q3UAC2_MOUSE 40S ribosomal protein S3a OS=Mus musculus GN=Rps3a1 PE=2 SV=
Homogentisate 1,2-dioxygenase	O09173;Q05BJ1;Q8CI38	13.1333	14.8886	13.7689	14.1968	14.4244	14.188	14.2936	14.3944	14.4697	14.2257	199660	84	O09173;Q05BJ1;Q8CI38	Hgd	>sp|O09173|HGD_MOUSE Homogentisate 1,2-dioxygenase OS=Mus musculus GN=Hgd PE=1 SV=2;>tr|Q05BJ1|Q05BJ1_MOUSE Hgd protein OS=Mus musculus GN=Hgd PE=2 SV=1;>tr|Q8CI38|Q8CI38_MOUSE Homogentisate 1, 2-dioxygenase OS=Mus musculus GN=Hgd PE=2 SV=2
3-alpha-hydroxysteroid dehydrogenase type 1	Q91WT7	13.9952	14.8369	13.6658	14.3622	13.9374	14.3567	14.33	14.495	14.3374	14.6113	199650	45	Q91WT7	Akr1c14	>tr|Q91WT7|Q91WT7_MOUSE 3-alpha-hydroxysteroid dehydrogenase type 1 OS=Mus musculus GN=Akr1c14 PE=1 SV=1
Keratin, type I cytoskeletal 19	P19001;CON__P19001;B1AQ78;CON__P08727;CON__Q04695;Q9QWL7;CON__Q9QWL7;Q61781	14.9745	14.8784	15.339	14.419	14.4753	14.4007	13.5214	13.8689	NaN	NaN	199610	69	P19001;CON__P19001;B1AQ78	Krt19	>sp|P19001|K1C19_MOUSE Keratin, type I cytoskeletal 19 OS=Mus musculus GN=Krt19 PE=1 SV=1;>P19001 SWISS-PROT:P19001 Tax_Id=10090 Gene_Symbol=Krt19 Keratin, type I cytoskeletal 19;>tr|B1AQ78|B1AQ78_MOUSE Keratin 19 OS=Mus musculus GN=Krt19 PE=2 SV=1
Neprilysin	Q61391;Q8BNU9;A0A0A6YWB9;A0A0A6YW93;A0A0A6YY36;A0A0A6YWA6	14.4025	14.7359	14.2536	14.3719	14.7127	NaN	14.181	14.3668	14.7466	14.4822	199200	54	Q61391	Mme	>sp|Q61391|NEP_MOUSE Neprilysin OS=Mus musculus GN=Mme PE=1 SV=3
NADH dehydrogenase [ubiquinone] 1 alpha subcomplex subunit 13	Q9ERS2	13.3436	13.6984	13.9847	14.0943	13.6398	14.842	14.7965	14.3248	14.5278	14.8208	199030	22	Q9ERS2	Ndufa13	>sp|Q9ERS2|NDUAD_MOUSE NADH dehydrogenase [ubiquinone] 1 alpha subcomplex subunit 13 OS=Mus musculus GN=Ndufa13 PE=1 SV=3
Enoyl-CoA delta isomerase 2, mitochondrial	E9Q7A8;E9PYC6;E9Q858;E9PUY9;E9PYA9;E9PVM6;Q3TCD4;Q9WUR2	13.8222	13.9485	14.4916	14.2467	14.498	13.9947	14.1553	14.3799	14.4309	14.9294	198420	52	E9Q7A8;E9PYC6;E9Q858;E9PUY9;E9PYA9;E9PVM6;Q3TCD4;Q9WUR2	Eci2	>tr|E9Q7A8|E9Q7A8_MOUSE Enoyl-CoA delta isomerase 2, mitochondrial (Fragment) OS=Mus musculus GN=Eci2 PE=1 SV=1;>tr|E9PYC6|E9PYC6_MOUSE Enoyl-CoA delta isomerase 2, mitochondrial (Fragment) OS=Mus musculus GN=Eci2 PE=1 SV=1;>tr|E9Q858|E9Q858_MOUSE Enoyl-Co
ATP synthase protein 8	Q7JD02;Q7JCZ0;Q5GA80;P03930;D2J4F9;A3R456;A3R404;A3E4B1;A0A075DCI0;A0A067XKW5;A0A023J6C2;A0A023J653;A0A023J5Y9	NaN	NaN	NaN	NaN	NaN	15.8709	NaN	NaN	NaN	NaN	198320	8	Q7JD02;Q7JCZ0;Q5GA80;P03930;D2J4F9;A3R456;A3R404;A3E4B1;A0A075DCI0;A0A067XKW5;A0A023J6C2;A0A023J653;A0A023J5Y9	ATP8;mt-Atp8;Mtatp8	>tr|Q7JD02|Q7JD02_MOUSE ATP synthase protein 8 OS=Mus musculus domesticus GN=Atp8 PE=3 SV=1;>tr|Q7JCZ0|Q7JCZ0_MOUSE ATP synthase protein 8 OS=Mus musculus GN=mt-Atp8 PE=3 SV=1;>tr|Q5GA80|Q5GA80_MUSMM ATP synthase protein 8 OS=Mus musculus molossinus GN=ATP
60S acidic ribosomal protein P0	Q5M8R8;Q5FWB6;P14869;E9Q070;D3YVM5;S4R1N1;O89073	14.2111	14.2839	13.7627	14.9181	14.3962	14.6266	13.8167	14.4222	13.8735	13.8214	197840	62	Q5M8R8;Q5FWB6;P14869;E9Q070;D3YVM5;S4R1N1	Rplp0;Gm8730	>tr|Q5M8R8|Q5M8R8_MOUSE Ribosomal protein, large, P0 OS=Mus musculus GN=Rplp0 PE=2 SV=1;>tr|Q5FWB6|Q5FWB6_MOUSE MCG17387, isoform CRA_a OS=Mus musculus GN=Rplp0 PE=2 SV=1;>sp|P14869|RLA0_MOUSE 60S acidic ribosomal protein P0 OS=Mus musculus GN=Rplp0 PE=1 S
60S ribosomal protein L30	Q497D7;Q58DZ3;P62889;Q5PR15	14.3902	14.5148	14.3688	14.0494	14.1018	14.204	13.863	15.0003	13.9318	14.1428	197660	71	Q497D7;Q58DZ3;P62889;Q5PR15	Rpl30	>tr|Q497D7|Q497D7_MOUSE Rpl30 protein OS=Mus musculus GN=Rpl30 PE=2 SV=1;>tr|Q58DZ3|Q58DZ3_MOUSE MCG20799 OS=Mus musculus GN=Rpl30 PE=2 SV=1;>sp|P62889|RL30_MOUSE 60S ribosomal protein L30 OS=Mus musculus GN=Rpl30 PE=3 SV=2;>tr|Q5PR15|Q5PR15_MOUSE Rpl30 pr
Murinoglobulin-1;Murinoglobulin-2	P28665;P28666;V9GZF6	14.0468	13.5751	13.8947	14.0027	14.1994	14.7442	13.9319	14.2095	14.4589	14.9563	195750	62	P28665;P28666	Mug1;Mug2	>sp|P28665|MUG1_MOUSE Murinoglobulin-1 OS=Mus musculus GN=Mug1 PE=1 SV=3;>sp|P28666|MUG2_MOUSE Murinoglobulin-2 OS=Mus musculus GN=Mug2 PE=2 SV=2
60S ribosomal protein L27a	P14115	14.334	14.2792	13.2608	14.2042	14.3865	14.9325	14.8035	12.9388	14.9653	13.508	194960	34	P14115	Rpl27a	>sp|P14115|RL27A_MOUSE 60S ribosomal protein L27a OS=Mus musculus GN=Rpl27a PE=2 SV=5
Transthyretin	Q5M9K1;P07309;Q9D6A4	14.1066	13.5772	NaN	14.4817	14.8299	14.415	14.6295	13.2033	14.6662	NaN	194820	27	Q5M9K1;P07309;Q9D6A4	Ttr	>tr|Q5M9K1|Q5M9K1_MOUSE Transthyretin OS=Mus musculus GN=Ttr PE=2 SV=1;>sp|P07309|TTHY_MOUSE Transthyretin OS=Mus musculus GN=Ttr PE=1 SV=1;>tr|Q9D6A4|Q9D6A4_MOUSE Transthyretin OS=Mus musculus GN=Ttr PE=2 SV=1
Neutral alpha-glucosidase AB	Q8BHN3;A1A4T2;Q3UE86	14.3682	14.1538	14.3916	14.0336	14.3226	14.4451	13.7489	14.328	13.9618	14.0452	194450	55	Q8BHN3;A1A4T2;Q3UE86	Ganab	>sp|Q8BHN3|GANAB_MOUSE Neutral alpha-glucosidase AB OS=Mus musculus GN=Ganab PE=1 SV=1;>tr|A1A4T2|A1A4T2_MOUSE Alpha glucosidase 2 alpha neutral subunit OS=Mus musculus GN=Ganab PE=2 SV=1;>tr|Q3UE86|Q3UE86_MOUSE Putative uncharacterized protein (Fragment)
14-3-3 protein eta	P68510;Q8BJH3	14.761	14.7589	NaN	14.0172	14.4221	14.0106	14.2548	13.7661	14.4856	14.15	193550	27	P68510	Ywhah	>sp|P68510|1433F_MOUSE 14-3-3 protein eta OS=Mus musculus GN=Ywhah PE=1 SV=2
60S ribosomal protein L11	Q9CXW4;E9PYL9;Q8VC94;E9PZB3;A2BH06	13.7631	14.0746	14.592	14.6901	14.987	13.5423	14.5887	13.66	NaN	14.2825	193300	63	Q9CXW4;E9PYL9;Q8VC94;E9PZB3	Rpl11;Gm10036;Gm5093	>sp|Q9CXW4|RL11_MOUSE 60S ribosomal protein L11 OS=Mus musculus GN=Rpl11 PE=1 SV=4;>tr|E9PYL9|E9PYL9_MOUSE Uncharacterized protein OS=Mus musculus GN=Gm10036 PE=3 SV=1;>tr|Q8VC94|Q8VC94_MOUSE Rpl11 protein OS=Mus musculus GN=Rpl11 PE=2 SV=1;>tr|E9PZB3|E9PZ
Septin-7	Q5DTS3;Q8C2A3;Q3UNN1;O55131;E9Q9F5;E9Q1G8;Q8C752;Q3UGE0	14.6935	14.2981	14.3905	14.0425	14.1894	13.9735	13.9025	14.3876	14.1432	13.6875	192490	34	Q5DTS3;Q8C2A3;Q3UNN1;O55131;E9Q9F5;E9Q1G8	2016-09-07	>tr|Q5DTS3|Q5DTS3_MOUSE MKIAA4020 protein (Fragment) OS=Mus musculus GN=Sept7 PE=2 SV=1;>tr|Q8C2A3|Q8C2A3_MOUSE Putative uncharacterized protein OS=Mus musculus GN=Sept7 PE=2 SV=1;>tr|Q3UNN1|Q3UNN1_MOUSE Putative uncharacterized protein OS=Mus musculus GN=
Collagen alpha-1(XVIII) chain;Endostatin	P39061;E9QPX1;D3Z556	14.5398	14.4761	14.4012	14.0849	14.2005	13.8375	14.282	14.0532	NaN	14.3339	191980	50	P39061;E9QPX1	Col18a1	>sp|P39061|COIA1_MOUSE Collagen alpha-1(XVIII) chain OS=Mus musculus GN=Col18a1 PE=1 SV=4;>tr|E9QPX1|E9QPX1_MOUSE Collagen alpha-1(XVIII) chain OS=Mus musculus GN=Col18a1 PE=1 SV=1
NADH dehydrogenase [ubiquinone] 1 beta subcomplex subunit 7	Q9CR61	14.185	14.0997	14.1961	13.4243	13.5003	14.3729	14.5053	14.222	14.9924	14.6689	190770	49	Q9CR61	Ndufb7	>sp|Q9CR61|NDUB7_MOUSE NADH dehydrogenase [ubiquinone] 1 beta subcomplex subunit 7 OS=Mus musculus GN=Ndufb7 PE=1 SV=3
Delta(3,5)-Delta(2,4)-dienoyl-CoA isomerase, mitochondrial	O35459;F7B227	13.8355	14.4069	13.5566	14.5232	14.1567	13.9971	14.444	14.2202	13.8825	14.5344	190560	84	O35459;F7B227	Ech1	>sp|O35459|ECH1_MOUSE Delta(3,5)-Delta(2,4)-dienoyl-CoA isomerase, mitochondrial OS=Mus musculus GN=Ech1 PE=1 SV=1;>tr|F7B227|F7B227_MOUSE Delta(3,5)-Delta(2,4)-dienoyl-CoA isomerase, mitochondrial (Fragment) OS=Mus musculus GN=Ech1 PE=1 SV=1
V-type proton ATPase subunit G 1	Q9CR51;Q5HZY7;Q3U7E0	14.0482	14.5277	14.6633	13.6705	14.0855	14.41	14.3604	12.5805	14.8965	14.6536	190420	132	Q9CR51;Q5HZY7;Q3U7E0	Atp6v1g1	>sp|Q9CR51|VATG1_MOUSE V-type proton ATPase subunit G 1 OS=Mus musculus GN=Atp6v1g1 PE=2 SV=3;>tr|Q5HZY7|Q5HZY7_MOUSE ATPase, H+ transporting, lysosomal V1 subunit G1 OS=Mus musculus GN=Atp6v1g1 PE=2 SV=1;>tr|Q3U7E0|Q3U7E0_MOUSE Putative uncharacterized pr
NADH dehydrogenase [ubiquinone] 1 alpha subcomplex subunit 8	Q9DCJ5	13.9595	14.2167	13.0944	14.1507	13.6921	14.5775	15.2814	NaN	14.9224	14.887	190390	48	Q9DCJ5	Ndufa8	>sp|Q9DCJ5|NDUA8_MOUSE NADH dehydrogenase [ubiquinone] 1 alpha subcomplex subunit 8 OS=Mus musculus GN=Ndufa8 PE=1 SV=3
Cytochrome c oxidase subunit 6A1, mitochondrial;Cytochrome c oxidase subunit 6A, mitochondrial	P43024;Q9DCW5	13.6603	NaN	14.5048	14.0733	14.2248	13.8171	14.5057	13.316	15.1759	14.4369	189330	58	P43024;Q9DCW5	Cox6a1	>sp|P43024|CX6A1_MOUSE Cytochrome c oxidase subunit 6A1, mitochondrial OS=Mus musculus GN=Cox6a1 PE=1 SV=2;>tr|Q9DCW5|Q9DCW5_MOUSE Cytochrome c oxidase subunit 6A, mitochondrial OS=Mus musculus GN=Cox6a1 PE=1 SV=1
60S ribosomal protein L4	Q9D8E6;Q564E8;Q9CSM5;Q5ZEY2	14.2042	14.1715	14.3827	14.6111	13.6169	14.4707	13.613	13.8197	13.8144	14.9151	189290	36	Q9D8E6;Q564E8;Q9CSM5	Rpl4	>sp|Q9D8E6|RL4_MOUSE 60S ribosomal protein L4 OS=Mus musculus GN=Rpl4 PE=1 SV=3;>tr|Q564E8|Q564E8_MOUSE Ribosomal protein L4 OS=Mus musculus GN=Rpl4 PE=2 SV=1;>tr|Q9CSM5|Q9CSM5_MOUSE Putative uncharacterized protein OS=Mus musculus GN=Rpl4 PE=2 SV=2
Hsc70-interacting protein	F8WJK8;Q99L47;Q3U9V1;Q3U8D2;Q3U3N7;Q3TGW8;E9Q1V0;E9Q1X9	14.5331	14.2109	14.6208	14.5509	14.3536	13.8945	14.1007	14.0046	14.2073	14.0439	188470	30	F8WJK8;Q99L47;Q3U9V1;Q3U8D2;Q3U3N7;Q3TGW8	St13	>tr|F8WJK8|F8WJK8_MOUSE Hsc70-interacting protein OS=Mus musculus GN=St13 PE=1 SV=1;>sp|Q99L47|F10A1_MOUSE Hsc70-interacting protein OS=Mus musculus GN=St13 PE=1 SV=1;>tr|Q3U9V1|Q3U9V1_MOUSE Putative uncharacterized protein OS=Mus musculus GN=St13 PE=2 SV=
Ladinin-1	Q8R3D5;P57016	14.6567	14.5229	14.2945	14.4712	14.2614	13.783	13.8072	13.8218	14.3619	13.8564	187760	77	Q8R3D5;P57016	Lad1	>tr|Q8R3D5|Q8R3D5_MOUSE Lad1 protein OS=Mus musculus GN=Lad1 PE=2 SV=1;>sp|P57016|LAD1_MOUSE Ladinin-1 OS=Mus musculus GN=Lad1 PE=2 SV=1
Cytidine deaminase	P56389;Q8R219	14.4231	14.0314	13.6131	14.428	14.4472	13.9952	13.6755	14.2039	14.63	14.3444	187030	42	P56389	Cda	>sp|P56389|CDD_MOUSE Cytidine deaminase OS=Mus musculus GN=Cda PE=1 SV=2
T-complex protein 1 subunit theta	Q9WVS5;Q3UL22;P42932;Q6A0F1;Q8BVY8;Q3UKQ2;Q9CS06;H3BL49;Q9CRW7;H3BJB6;H3BLL1;H3BKG2	14.4264	14.1562	14.5475	13.8101	14.0428	14.312	14.2418	14.1795	14.2003	14.2432	186620	58	Q9WVS5;Q3UL22;P42932;Q6A0F1;Q8BVY8;Q3UKQ2;Q9CS06;H3BL49;Q9CRW7;H3BJB6	Cct8	>tr|Q9WVS5|Q9WVS5_MOUSE Chaperonin containing TCP-1 theta subunit OS=Mus musculus GN=Cctq PE=3 SV=1;>tr|Q3UL22|Q3UL22_MOUSE Chaperonin subunit 8 (Theta), isoform CRA_a OS=Mus musculus GN=Cct8 PE=2 SV=1;>sp|P42932|TCPQ_MOUSE T-complex protein 1 subunit thet
40S ribosomal protein S19	D3YUT3;D3YUG3;Q9CZX8;Q5M9P3;D3Z5R8;D3Z722;S4R223	14.6451	14.4264	13.8622	14.1351	14.294	15.171	13.7629	14.6917	13.585	NaN	186130	37	D3YUT3;D3YUG3;Q9CZX8;Q5M9P3;D3Z5R8;D3Z722;S4R223	Rps19	>tr|D3YUT3|D3YUT3_MOUSE 40S ribosomal protein S19 (Fragment) OS=Mus musculus GN=Rps19 PE=1 SV=2;>tr|D3YUG3|D3YUG3_MOUSE 40S ribosomal protein S19 (Fragment) OS=Mus musculus GN=Rps19 PE=1 SV=5;>sp|Q9CZX8|RS19_MOUSE 40S ribosomal protein S19 OS=Mus musculus
Maleylacetoacetate isomerase	Q9WVL0;Q9JJA0	13.497	14.8806	13.514	15.1881	14.3849	13.5436	13.4348	14.1929	14.6353	13.9298	186010	102	Q9WVL0;Q9JJA0	Gstz1	>sp|Q9WVL0|MAAI_MOUSE Maleylacetoacetate isomerase OS=Mus musculus GN=Gstz1 PE=1 SV=1;>tr|Q9JJA0|Q9JJA0_MOUSE Brain cDNA, clone MNCb-6148, similar to Mus musculus glutathione transferase zeta 1 (maleylacetoacetate isomerase) (Gstz1), mRNA OS=Mus musculus G
Plastin-2	Q61233;Q3U9M7;Q3U6Z1;Q3U6N7;Q3TJX0	14.6544	14.2129	14.3108	14.2644	14.7193	14.8944	13.7055	13.7568	12.5644	13.5064	185920	66	Q61233;Q3U9M7;Q3U6Z1;Q3U6N7;Q3TJX0	Lcp1	>sp|Q61233|PLSL_MOUSE Plastin-2 OS=Mus musculus GN=Lcp1 PE=1 SV=4;>tr|Q3U9M7|Q3U9M7_MOUSE Putative uncharacterized protein OS=Mus musculus GN=Lcp1 PE=2 SV=1;>tr|Q3U6Z1|Q3U6Z1_MOUSE Putative uncharacterized protein OS=Mus musculus GN=Lcp1 PE=2 SV=1;>tr|Q3U6
Alpha-actinin-1	A1BN54;Q7TPR4;Q99LJ3;Q9JI91;Q5FW75;Q8K3Q4;O88990;D3YY95	14.7674	14.0577	14.6006	14.5008	14.3844	13.7386	14.0956	14.0794	13.35	13.9365	185250	87	A1BN54;Q7TPR4	Actn1	>tr|A1BN54|A1BN54_MOUSE Alpha actinin 1a OS=Mus musculus GN=Actn1 PE=1 SV=1;>sp|Q7TPR4|ACTN1_MOUSE Alpha-actinin-1 OS=Mus musculus GN=Actn1 PE=1 SV=1
Radixin	P26043;Q3UJJ8;Q3TH46;Q3U111;Q3TS74;Q8C2N4;Q7TSG6;Q05CE6	14.3695	14.3655	14.3657	14.3091	14.1769	14.4261	14.0834	14.0412	13.7028	14.0282	184730	103	P26043;Q3UJJ8;Q3TH46;Q3U111;Q3TS74	Rdx	>sp|P26043|RADI_MOUSE Radixin OS=Mus musculus GN=Rdx PE=1 SV=3;>tr|Q3UJJ8|Q3UJJ8_MOUSE Putative uncharacterized protein (Fragment) OS=Mus musculus GN=Rdx PE=2 SV=1;>tr|Q3TH46|Q3TH46_MOUSE Putative uncharacterized protein (Fragment) OS=Mus musculus GN=Rdx P
Alpha-aminoadipic semialdehyde synthase, mitochondrial;Lysine ketoglutarate reductase;Saccharopine dehydrogenase	Q99K67;Q3UWN2;Q3UEQ9;F6VMP2	14.1547	14.6026	14.3373	14.429	14.3528	13.7271	13.7124	14.4884	13.9527	14.018	183480	43	Q99K67;Q3UWN2;Q3UEQ9	Aass	>sp|Q99K67|AASS_MOUSE Alpha-aminoadipic semialdehyde synthase, mitochondrial OS=Mus musculus GN=Aass PE=1 SV=1;>tr|Q3UWN2|Q3UWN2_MOUSE Putative uncharacterized protein OS=Mus musculus GN=Aass PE=2 SV=1;>tr|Q3UEQ9|Q3UEQ9_MOUSE Aminoadipate-semialdehyde synt
Glutathione S-transferase A1;Glutathione S-transferase A1, N-terminally processed;Glutathione S-transferase;Glutathione S-transferase A2	P13745;D3Z6A6;D3YZV3;P10648;Q6P8Q0;Q9DCU1;Q8K0V9;F6SC55;A0A087WQI6;E9Q6L7	15.0738	14.9854	15.1486	14.0106	14.0358	12.6694	12.9904	NaN	NaN	NaN	183390	23	P13745;D3Z6A6;D3YZV3;P10648;Q6P8Q0;Q9DCU1;Q8K0V9	Gsta1;Gsta2;Gm3776;Gsta3;Gm10639	>sp|P13745|GSTA1_MOUSE Glutathione S-transferase A1 OS=Mus musculus GN=Gsta1 PE=1 SV=2;>tr|D3Z6A6|D3Z6A6_MOUSE Glutathione S-transferase (Fragment) OS=Mus musculus GN=Gsta2 PE=3 SV=1;>tr|D3YZV3|D3YZV3_MOUSE Glutathione S-transferase (Fragment) OS=Mus muscu
NADH dehydrogenase [ubiquinone] iron-sulfur protein 6, mitochondrial	P52503	13.6374	13.1241	14.3909	13.1517	13.5212	14.1272	14.944	14.6409	15.0046	14.589	183380	57	P52503	Ndufs6	>sp|P52503|NDUS6_MOUSE NADH dehydrogenase [ubiquinone] iron-sulfur protein 6, mitochondrial OS=Mus musculus GN=Ndufs6 PE=1 SV=2
Carnitine O-acetyltransferase	H7BX88;P47934;B7ZDD7;F7BF80	13.7535	13.6633	14.0159	13.736	13.6653	14.5135	14.3625	14.5477	14.4873	14.6325	183040	37	H7BX88;P47934	Crat	>tr|H7BX88|H7BX88_MOUSE Carnitine O-acetyltransferase OS=Mus musculus GN=Crat PE=1 SV=1;>sp|P47934|CACP_MOUSE Carnitine O-acetyltransferase OS=Mus musculus GN=Crat PE=1 SV=3
Serine hydroxymethyltransferase, cytosolic;Serine hydroxymethyltransferase	Q9CWR5;P50431;G3UZ26;G3UYY1;G3UZZ9	14.0998	NaN	14.2865	13.8011	13.7909	14.4711	14.265	14.3985	14.4851	14.3831	182710	24	Q9CWR5;P50431;G3UZ26;G3UYY1	Shmt1	>tr|Q9CWR5|Q9CWR5_MOUSE Serine hydroxymethyltransferase OS=Mus musculus GN=Shmt1 PE=2 SV=1;>sp|P50431|GLYC_MOUSE Serine hydroxymethyltransferase, cytosolic OS=Mus musculus GN=Shmt1 PE=1 SV=3;>tr|G3UZ26|G3UZ26_MOUSE Serine hydroxymethyltransferase (Fragment
Ras-related protein Rab-1B	Q9D1G1;Q0PD66;Q3V3C2;Q5SW86	14.2795	NaN	14.2483	14.3612	13.8179	14.5443	13.8322	14.5447	13.8905	14.0777	182120	20	Q9D1G1;Q0PD66;Q3V3C2	Rab1b	>sp|Q9D1G1|RAB1B_MOUSE Ras-related protein Rab-1B OS=Mus musculus GN=Rab1b PE=1 SV=1;>tr|Q0PD66|Q0PD66_MOUSE RAB1B, member RAS oncogene family, isoform CRA_c OS=Mus musculus GN=Rab1b PE=2 SV=1;>tr|Q3V3C2|Q3V3C2_MOUSE Putative uncharacterized protein OS=Mus
Urocanate hydratase	Q8VC12;Q3UEL5	14.6239	14.1098	13.3989	15.0039	14.7436	13.9057	13.6449	13.176	14.1663	14.2874	181670	79	Q8VC12;Q3UEL5	Uroc1	>sp|Q8VC12|HUTU_MOUSE Urocanate hydratase OS=Mus musculus GN=Uroc1 PE=1 SV=2;>tr|Q3UEL5|Q3UEL5_MOUSE Urocanate hydratase OS=Mus musculus GN=Uroc1 PE=1 SV=1
Sepiapterin reductase	Q64105;Q91XH5;G3UXX3;G3UZ79	13.346	13.8347	13.8695	14.2079	13.688	14.7336	13.9784	14.6445	14.1614	14.2001	179460	87	Q64105;Q91XH5;G3UXX3	Spr	>sp|Q64105|SPRE_MOUSE Sepiapterin reductase OS=Mus musculus GN=Spr PE=1 SV=1;>tr|Q91XH5|Q91XH5_MOUSE Sepiapterin reductase OS=Mus musculus GN=Spr PE=1 SV=1;>tr|G3UXX3|G3UXX3_MOUSE Sepiapterin reductase OS=Mus musculus GN=Spr PE=1 SV=1
60S ribosomal protein L21	Q9CQM8;Q4VA28;O09167	14.527	13.6996	14.5661	14.322	14.5173	13.8853	13.8381	13.9866	NaN	NaN	179270	15	Q9CQM8;Q4VA28;O09167	Rpl21	>tr|Q9CQM8|Q9CQM8_MOUSE 60S ribosomal protein L21 OS=Mus musculus GN=Rpl21 PE=1 SV=1;>tr|Q4VA28|Q4VA28_MOUSE Ribosomal protein L21 OS=Mus musculus GN=Rpl21 PE=2 SV=1;>sp|O09167|RL21_MOUSE 60S ribosomal protein L21 OS=Mus musculus GN=Rpl21 PE=2 SV=3
Peptidyl-prolyl cis-trans isomerase FKBP1A	P26883;Q1JUQ7;Q1JUQ8;Q1JUQ6;Q3UBA0;Q3UKJ3;F6X9I3	13.91	14.5217	14.5044	14.3189	14.4044	13.5003	14.3263	13.3326	14.517	14.0915	177280	36	P26883	Fkbp1a	>sp|P26883|FKB1A_MOUSE Peptidyl-prolyl cis-trans isomerase FKBP1A OS=Mus musculus GN=Fkbp1a PE=1 SV=2
Apolipoprotein A-IV	Q9DBN0;P06728;Q01488;Q810I7	14.0177	14.4133	14.297	14.0696	14.1213	14.5321	13.3592	13.9709	13.5693	13.8055	176760	76	Q9DBN0;P06728;Q01488;Q810I7	Apoa4	>tr|Q9DBN0|Q9DBN0_MOUSE Putative uncharacterized protein OS=Mus musculus GN=Apoa4 PE=2 SV=1;>sp|P06728|APOA4_MOUSE Apolipoprotein A-IV OS=Mus musculus GN=Apoa4 PE=1 SV=3;>tr|Q01488|Q01488_MUSMC Apolipoprotein A-IV OS=Mus musculus castaneus GN=Apoa4 PE=2 SV
Dihydropteridine reductase	D3YWR7;Q8BVI4;D3Z099;D3Z1A1	14.1596	14.3669	14.6875	14.1252	14.2652	NaN	14.252	13.8902	14.6374	13.721	176300	63	D3YWR7;Q8BVI4	Qdpr	>tr|D3YWR7|D3YWR7_MOUSE Dihydropteridine reductase OS=Mus musculus GN=Qdpr PE=1 SV=1;>sp|Q8BVI4|DHPR_MOUSE Dihydropteridine reductase OS=Mus musculus GN=Qdpr PE=1 SV=2
Sorting nexin-2	Q9CWK8;Q91VZ1;Q3U5L3	14.9918	14.3433	14.9435	NaN	14.7016	14.0236	NaN	14.4719	13.926	13.9625	175380	28	Q9CWK8;Q91VZ1;Q3U5L3	Snx2	>sp|Q9CWK8|SNX2_MOUSE Sorting nexin-2 OS=Mus musculus GN=Snx2 PE=1 SV=2;>tr|Q91VZ1|Q91VZ1_MOUSE Snx2 protein OS=Mus musculus GN=Snx2 PE=2 SV=1;>tr|Q3U5L3|Q3U5L3_MOUSE Putative uncharacterized protein OS=Mus musculus GN=Snx2 PE=2 SV=1
Proteasome subunit alpha type-5;Proteasome subunit alpha type	Q9Z2U1;Q3UPK6;Q3TUX3;Q3TUI9;D3YX79	14.3858	14.4138	14.3581	14.4265	14.5728	13.4773	NaN	13.5954	14.6979	14.14	174950	40	Q9Z2U1;Q3UPK6;Q3TUX3;Q3TUI9;D3YX79	Psma5;Gm8394	>sp|Q9Z2U1|PSA5_MOUSE Proteasome subunit alpha type-5 OS=Mus musculus GN=Psma5 PE=1 SV=1;>tr|Q3UPK6|Q3UPK6_MOUSE Proteasome subunit alpha type OS=Mus musculus GN=Psma5 PE=2 SV=1;>tr|Q3TUX3|Q3TUX3_MOUSE Proteasome subunit alpha type OS=Mus musculus GN=Psma5
Cathepsin D	Q3U7I9;Q3UCD9;Q3U7P0;Q3U651;Q3TXL5;Q3TWR6;Q3TWD0;P18242;Q8C243;Q3UC89;Q3UAQ1;Q3TJN3;Q3U8W5;Q3UCW4;Q3TIR0;Q8VCK2;F6Y6L6;Q3TWL1;F8WIR1;Q05BF3	13.8459	14.7603	14.7673	14.6115	14.5038	13.9403	13.5593	NaN	13.4561	13.6168	174050	41	Q3U7I9;Q3UCD9;Q3U7P0;Q3U651;Q3TXL5;Q3TWR6;Q3TWD0;P18242;Q8C243;Q3UC89;Q3UAQ1;Q3TJN3;Q3U8W5;Q3UCW4;Q3TIR0;Q8VCK2;F6Y6L6;Q3TWL1;F8WIR1	Ctsd	>tr|Q3U7I9|Q3U7I9_MOUSE Putative uncharacterized protein OS=Mus musculus GN=Ctsd PE=2 SV=1;>tr|Q3UCD9|Q3UCD9_MOUSE Cathepsin D, isoform CRA_a OS=Mus musculus GN=Ctsd PE=2 SV=1;>tr|Q3U7P0|Q3U7P0_MOUSE Putative uncharacterized protein OS=Mus musculus GN=Ctsd
60S ribosomal protein L17	Q9CPR4;Q6ZWZ7;Q6PHZ1;Q505B1;Q80V08;B2RY53	14.371	13.9912	14.3169	14.1073	14.3748	13.9811	13.7792	14.2243	14.2432	13.7008	173970	46	Q9CPR4;Q6ZWZ7;Q6PHZ1;Q505B1;Q80V08	Rpl17	>sp|Q9CPR4|RL17_MOUSE 60S ribosomal protein L17 OS=Mus musculus GN=Rpl17 PE=2 SV=3;>tr|Q6ZWZ7|Q6ZWZ7_MOUSE 60S ribosomal protein L17 OS=Mus musculus GN=Rpl17 PE=1 SV=1;>tr|Q6PHZ1|Q6PHZ1_MOUSE Rpl17 protein OS=Mus musculus GN=Rpl17 PE=2 SV=1;>tr|Q505B1|Q505
Ribosome-binding protein 1	A2AVJ7;Q99PL5;Q6ZPS0;Q8CAB9;Q8C7E8	14.6751	14.2185	14.3209	14.1423	14.1221	13.4956	13.852	13.4453	14.2654	14.2479	173420	50	A2AVJ7;Q99PL5;Q6ZPS0	Rrbp1	>tr|A2AVJ7|A2AVJ7_MOUSE Ribosome-binding protein 1 OS=Mus musculus GN=Rrbp1 PE=1 SV=1;>sp|Q99PL5|RRBP1_MOUSE Ribosome-binding protein 1 OS=Mus musculus GN=Rrbp1 PE=1 SV=2;>tr|Q6ZPS0|Q6ZPS0_MOUSE MKIAA1398 protein (Fragment) OS=Mus musculus GN=Rrbp1 PE=2 SV
Laminin subunit gamma-1	F8VQJ3;P02468;Q3UNG0;Q3URV4;F6TLW1;Q3UFZ9;Q3TRH4;F6SFQ3;Q6PHM1	14.5224	14.218	14.3536	14.0412	14.0668	13.6408	13.7047	14.4773	13.8963	13.9805	173320	102	F8VQJ3;P02468	Lamc1	>tr|F8VQJ3|F8VQJ3_MOUSE Laminin subunit gamma-1 OS=Mus musculus GN=Lamc1 PE=1 SV=1;>sp|P02468|LAMC1_MOUSE Laminin subunit gamma-1 OS=Mus musculus GN=Lamc1 PE=1 SV=2
Apolipoprotein A-II	Q6LD55;P09813;A7YL62	NaN	NaN	15.1282	NaN	14.4085	NaN	NaN	NaN	14.769	15.0352	172740	51	Q6LD55;P09813;A7YL62	Apoa2	>tr|Q6LD55|Q6LD55_MOUSE APOAII OS=Mus musculus GN=Apoa2 PE=2 SV=1;>sp|P09813|APOA2_MOUSE Apolipoprotein A-II OS=Mus musculus GN=Apoa2 PE=1 SV=2;>tr|A7YL62|A7YL62_MOUSE Apolipoprotein A-II OS=Mus musculus GN=Apoa2 PE=4 SV=1
Delta-aminolevulinic acid dehydratase	Q9DD05;P10518;Q8VCZ1;O89061	14.3465	14.2864	14.1926	14.1976	14.3815	13.733	13.9599	13.5016	14.4656	14.1386	172450	58	Q9DD05;P10518;Q8VCZ1	Alad	>tr|Q9DD05|Q9DD05_MOUSE Delta-aminolevulinic acid dehydratase OS=Mus musculus GN=Alad PE=2 SV=1;>sp|P10518|HEM2_MOUSE Delta-aminolevulinic acid dehydratase OS=Mus musculus GN=Alad PE=1 SV=1;>tr|Q8VCZ1|Q8VCZ1_MOUSE Alad protein OS=Mus musculus GN=Alad PE=2
Tubulin alpha-4A chain	P68368;A0A0A0MQA5;A0A087WQS4;A0A087WRB4;A0A087WSB0;A0A087WSL5;A0A087WS35	13.9141	14.9741	13.7606	13.6992	13.4778	14.892	13.8895	NaN	14.5709	13.1674	170950	93	P68368;A0A0A0MQA5	Tuba4a	>sp|P68368|TBA4A_MOUSE Tubulin alpha-4A chain OS=Mus musculus GN=Tuba4a PE=1 SV=1;>tr|A0A0A0MQA5|A0A0A0MQA5_MOUSE Tubulin alpha-4A chain (Fragment) OS=Mus musculus GN=Tuba4a PE=1 SV=1
Cathepsin B;Cathepsin B light chain;Cathepsin B heavy chain	Q3TVS6;Q3TC17;P10605;Q6LAF6	14.3548	14.7734	14.6346	14.2059	14.5152	13.463	13.7068	13.6266	NaN	14.0899	170940	33	Q3TVS6;Q3TC17;P10605;Q6LAF6	Ctsb	>tr|Q3TVS6|Q3TVS6_MOUSE Putative uncharacterized protein OS=Mus musculus GN=Ctsb PE=2 SV=1;>tr|Q3TC17|Q3TC17_MOUSE Putative uncharacterized protein OS=Mus musculus GN=Ctsb PE=2 SV=1;>sp|P10605|CATB_MOUSE Cathepsin B OS=Mus musculus GN=Ctsb PE=1 SV=2;>tr|Q6
ATP-binding cassette sub-family D member 3	Q9DBZ6;Q91VT3;Q3U645;P55096;Q3UNS0	13.9236	14.0671	14.0316	14.2547	13.6182	14.1589	14.1673	14.1945	13.9527	14.1489	170860	71	Q9DBZ6;Q91VT3;Q3U645;P55096;Q3UNS0	Abcd3	>tr|Q9DBZ6|Q9DBZ6_MOUSE Putative uncharacterized protein OS=Mus musculus GN=Abcd3 PE=2 SV=1;>tr|Q91VT3|Q91VT3_MOUSE ATP-binding cassette, sub-family D (ALD), member 3 OS=Mus musculus GN=Abcd3 PE=2 SV=1;>tr|Q3U645|Q3U645_MOUSE Putative uncharacterized prote
Hydroxylysine kinase	Q5U5V2	14.4851	13.7414	14.0632	13.989	13.8851	14.0111	14.2383	14.1425	14.3377	14.2518	170730	41	Q5U5V2	Agphd1	>sp|Q5U5V2|HYKK_MOUSE Hydroxylysine kinase OS=Mus musculus GN=Hykk PE=2 SV=2
Methylglutaconyl-CoA hydratase, mitochondrial	Q9JLZ3;F6RT60;F6R307;Q3TEG5;E9Q6L3;E9QMT1	13.4123	13.7029	13.5999	13.7232	13.5796	14.307	14.5267	14.2483	14.7596	14.4319	170690	38	Q9JLZ3;F6RT60;F6R307	Auh	>sp|Q9JLZ3|AUHM_MOUSE Methylglutaconyl-CoA hydratase, mitochondrial OS=Mus musculus GN=Auh PE=1 SV=1;>tr|F6RT60|F6RT60_MOUSE Methylglutaconyl-CoA hydratase, mitochondrial (Fragment) OS=Mus musculus GN=Auh PE=1 SV=1;>tr|F6R307|F6R307_MOUSE Methylglutaconyl-
28S ribosomal protein S36, mitochondrial	Q9CQX8;Q9D6T9	13.9489	NaN	13.9315	14.1429	14.5234	14.0604	14.5276	14.2118	14.5706	14.2958	170640	21	Q9CQX8;Q9D6T9	Mrps36	>sp|Q9CQX8|RT36_MOUSE 28S ribosomal protein S36, mitochondrial OS=Mus musculus GN=Mrps36 PE=1 SV=1;>tr|Q9D6T9|Q9D6T9_MOUSE 28S ribosomal protein S36, mitochondrial OS=Mus musculus GN=Mrps36 PE=1 SV=1
Basigin	J3QP71;K3W4Q8;O55108;O55107;P18572	12.8765	14.0517	13.5255	13.2016	13.033	14.2956	14.6533	14.847	13.9475	15.0616	170340	38	J3QP71;K3W4Q8;O55108;O55107;P18572	Bsg	>tr|J3QP71|J3QP71_MOUSE Basigin (Fragment) OS=Mus musculus GN=Bsg PE=1 SV=1;>tr|K3W4Q8|K3W4Q8_MOUSE Basigin OS=Mus musculus GN=Bsg PE=1 SV=1;>tr|O55108|O55108_MOUSE Basigin (Fragment) OS=Mus musculus GN=Bsg PE=1 SV=1;>tr|O55107|O55107_MOUSE Basigin (Fragme
40S ribosomal protein S6	Q8BT09;Q5BLK1;P62754;Q3TL53	NaN	14.4336	14.0354	14.3676	14.2737	14.5897	14.0007	NaN	NaN	NaN	170100	36	Q8BT09;Q5BLK1;P62754;Q3TL53	Rps6	>tr|Q8BT09|Q8BT09_MOUSE 40S ribosomal protein S6 OS=Mus musculus GN=Rps6 PE=2 SV=1;>tr|Q5BLK1|Q5BLK1_MOUSE 40S ribosomal protein S6 OS=Mus musculus GN=Rps6 PE=2 SV=1;>sp|P62754|RS6_MOUSE 40S ribosomal protein S6 OS=Mus musculus GN=Rps6 PE=1 SV=1;>tr|Q3TL53
Protein SET	A2BE93;Q9EQU5;Q5U445;Q3T9S3;A2BE92	14.1713	14.5504	14.1995	13.9518	15.0317	13.2631	13.9072	NaN	14.2363	13.4746	170050	37	A2BE93;Q9EQU5;Q5U445;Q3T9S3;A2BE92	Set;BC085271	>tr|A2BE93|A2BE93_MOUSE Protein SET (Fragment) OS=Mus musculus GN=Set PE=1 SV=1;>sp|Q9EQU5|SET_MOUSE Protein SET OS=Mus musculus GN=Set PE=1 SV=1;>tr|Q5U445|Q5U445_MOUSE cDNA sequence BC085271 OS=Mus musculus GN=BC085271 PE=2 SV=1;>tr|Q3T9S3|Q3T9S3_MOUSE S
AP-2 complex subunit beta	Q9DBG3;Q5SWR1;H3BKM0;H3BIY9;H3BJ06	14.086	14.5482	14.094	14.6476	14.31	13.6566	13.6715	14.5077	12.498	13.6895	169690	56	Q9DBG3;Q5SWR1;H3BKM0;H3BIY9	Ap2b1	>sp|Q9DBG3|AP2B1_MOUSE AP-2 complex subunit beta OS=Mus musculus GN=Ap2b1 PE=1 SV=1;>tr|Q5SWR1|Q5SWR1_MOUSE AP complex subunit beta OS=Mus musculus GN=Ap2b1 PE=2 SV=1;>tr|H3BKM0|H3BKM0_MOUSE AP-2 complex subunit beta OS=Mus musculus GN=Ap2b1 PE=1 SV=1;>tr|
Peroxisomal acyl-coenzyme A oxidase 2;Acyl-coenzyme A oxidase	Q9QXD1;Q3UNF3;E9Q5T5	13.2431	14.4194	12.4713	14.4005	13.7755	14.2496	14.5554	14.2646	14.0635	14.4457	169540	67	Q9QXD1;Q3UNF3	Acox2	>sp|Q9QXD1|ACOX2_MOUSE Peroxisomal acyl-coenzyme A oxidase 2 OS=Mus musculus GN=Acox2 PE=1 SV=2;>tr|Q3UNF3|Q3UNF3_MOUSE Acyl-coenzyme A oxidase OS=Mus musculus GN=Acox2 PE=2 SV=1
Integrin beta-1	P09055;Q8BUD1	14.2731	14.2706	14.2278	14.02	14.2995	13.5035	14.2241	13.7028	14.2953	14.3856	168310	60	P09055	Itgb1	>sp|P09055|ITB1_MOUSE Integrin beta-1 OS=Mus musculus GN=Itgb1 PE=1 SV=1
Elongation factor 1-gamma	Q9D8N0;Q4FZK2;Q8R1N8	14.4502	14.149	14.5188	14.0974	14.0659	14.0577	13.7105	14.0998	13.0662	13.4286	168080	66	Q9D8N0;Q4FZK2;Q8R1N8	Eef1g	>sp|Q9D8N0|EF1G_MOUSE Elongation factor 1-gamma OS=Mus musculus GN=Eef1g PE=1 SV=3;>tr|Q4FZK2|Q4FZK2_MOUSE Eukaryotic translation elongation factor 1 gamma OS=Mus musculus GN=Eef1g PE=2 SV=1;>tr|Q8R1N8|Q8R1N8_MOUSE Eef1g protein OS=Mus musculus GN=Eef1g PE
Actin-related protein 2/3 complex subunit 2	Q9CVB6;Q3UA52;Q4FZG5;D3YXG6;A0A087WRT2	14.5627	13.9969	14.6145	13.6108	13.9423	13.933	13.6544	13.8966	14.0815	14.0113	167790	51	Q9CVB6;Q3UA52;Q4FZG5;D3YXG6	Arpc2	>sp|Q9CVB6|ARPC2_MOUSE Actin-related protein 2/3 complex subunit 2 OS=Mus musculus GN=Arpc2 PE=1 SV=3;>tr|Q3UA52|Q3UA52_MOUSE Putative uncharacterized protein (Fragment) OS=Mus musculus GN=Arpc2 PE=2 SV=1;>tr|Q4FZG5|Q4FZG5_MOUSE Arpc2 protein (Fragment) OS
Sulfide:quinone oxidoreductase, mitochondrial	Q9R112;Q3UDS4;F6ZKZ3;H3BLH2	14.4517	14.0366	14.5121	13.6387	14.0983	13.6065	13.9873	13.8633	14.1548	13.8898	167760	70	Q9R112;Q3UDS4;F6ZKZ3	Sqrdl	>sp|Q9R112|SQRD_MOUSE Sulfide:quinone oxidoreductase, mitochondrial OS=Mus musculus GN=Sqrdl PE=1 SV=3;>tr|Q3UDS4|Q3UDS4_MOUSE Putative uncharacterized protein OS=Mus musculus GN=Sqrdl PE=2 SV=1;>tr|F6ZKZ3|F6ZKZ3_MOUSE Sulfide:quinone oxidoreductase, mitoc
40S ribosomal protein S20	Q5BLK2;P60867	14.7069	14.2301	14.4728	14.2134	14.2116	13.7286	NaN	13.9817	14.2173	13.8753	166990	15	Q5BLK2;P60867	Rps20	>tr|Q5BLK2|Q5BLK2_MOUSE MCG3574 OS=Mus musculus GN=Rps20 PE=2 SV=1;>sp|P60867|RS20_MOUSE 40S ribosomal protein S20 OS=Mus musculus GN=Rps20 PE=1 SV=1
Stress-induced-phosphoprotein 1	Q60864;Q3THQ5	14.1997	13.8712	14.2782	13.9382	14.0303	14.039	13.767	14.0714	13.8324	13.5808	166850	59	Q60864;Q3THQ5	Stip1	>sp|Q60864|STIP1_MOUSE Stress-induced-phosphoprotein 1 OS=Mus musculus GN=Stip1 PE=1 SV=1;>tr|Q3THQ5|Q3THQ5_MOUSE Putative uncharacterized protein OS=Mus musculus GN=Stip1 PE=2 SV=1
Glutathione S-transferase kappa 1	Q9DCM2	14.2375	13.8957	13.6257	14.6018	14.0085	13.6299	13.8833	14.1395	14.4873	13.8364	166700	40	Q9DCM2	Gstk1	>sp|Q9DCM2|GSTK1_MOUSE Glutathione S-transferase kappa 1 OS=Mus musculus GN=Gstk1 PE=1 SV=3
Cysteine sulfinic acid decarboxylase	Q9DBE0;Q8K566	14.02	13.6313	14.0531	13.5827	13.9966	14.1205	14.2358	14.0865	14.2868	14.3973	166170	46	Q9DBE0;Q8K566	Csad	>sp|Q9DBE0|CSAD_MOUSE Cysteine sulfinic acid decarboxylase OS=Mus musculus GN=Csad PE=2 SV=1;>tr|Q8K566|Q8K566_MOUSE Cysteine sulfinic acid decarboxylase OS=Mus musculus GN=Csad PE=2 SV=1
Protein NipSnap homolog 2	Q7TMG8;Q3TD78;O55126	NaN	14.5578	13.6595	NaN	NaN	14.7649	13.8509	14.0943	14.3803	NaN	165200	35	Q7TMG8;Q3TD78;O55126	Gbas	>tr|Q7TMG8|Q7TMG8_MOUSE Glioblastoma amplified sequence OS=Mus musculus GN=Gbas PE=1 SV=1;>tr|Q3TD78|Q3TD78_MOUSE Putative uncharacterized protein OS=Mus musculus GN=Gbas PE=2 SV=1;>sp|O55126|NIPS2_MOUSE Protein NipSnap homolog 2 OS=Mus musculus GN=Gbas PE
NADH dehydrogenase [ubiquinone] 1 alpha subcomplex subunit 5	Q9CPP6;Q9CX78	NaN	NaN	NaN	NaN	NaN	NaN	NaN	14.4879	NaN	NaN	164670	23	Q9CPP6;Q9CX78	Ndufa5	>sp|Q9CPP6|NDUA5_MOUSE NADH dehydrogenase [ubiquinone] 1 alpha subcomplex subunit 5 OS=Mus musculus GN=Ndufa5 PE=1 SV=3;>tr|Q9CX78|Q9CX78_MOUSE Putative uncharacterized protein OS=Mus musculus GN=Ndufa5 PE=2 SV=1
Histidine triad nucleotide-binding protein 2, mitochondrial	Q9D0S9;Q5M9J2	13.0907	14.5958	13.1856	14.5536	13.8896	14.3427	14.2013	14.5296	12.984	NaN	164660	61	Q9D0S9;Q5M9J2	Hint2	>sp|Q9D0S9|HINT2_MOUSE Histidine triad nucleotide-binding protein 2, mitochondrial OS=Mus musculus GN=Hint2 PE=1 SV=1;>tr|Q5M9J2|Q5M9J2_MOUSE Histidine triad nucleotide binding protein 2 OS=Mus musculus GN=Hint2 PE=2 SV=1
Malic enzyme;NADP-dependent malic enzyme	Q99LF5;Q921S3;P06801;Q3TQP6;Q3TQW1;Q61829	13.2781	13.997	13.7624	14.3855	14.2438	13.2886	13.9959	14.2305	14.3784	13.8516	164150	90	Q99LF5;Q921S3;P06801;Q3TQP6	Me1	>tr|Q99LF5|Q99LF5_MOUSE Me1 protein OS=Mus musculus GN=Me1 PE=2 SV=1;>tr|Q921S3|Q921S3_MOUSE Malic enzyme OS=Mus musculus GN=Me1 PE=2 SV=1;>sp|P06801|MAOX_MOUSE NADP-dependent malic enzyme OS=Mus musculus GN=Me1 PE=1 SV=2;>tr|Q3TQP6|Q3TQP6_MOUSE Malic enzy
60S ribosomal protein L18	Q0QEW9;Q642K1;Q58EW0;P35980;G3UZJ6;G3UZK4;G3UYV6;G3UX28	14.3811	13.7669	13.9318	14.0029	13.6611	14.0935	13.2161	14.0218	13.2356	12.9877	164130	30	Q0QEW9;Q642K1;Q58EW0;P35980;G3UZJ6;G3UZK4	Rpl18	>tr|Q0QEW9|Q0QEW9_MOUSE 60S ribosomal protein L18 (Fragment) OS=Mus musculus GN=Rpl18 PE=2 SV=1;>tr|Q642K1|Q642K1_MOUSE 60S ribosomal protein L18 OS=Mus musculus GN=Rpl18 PE=2 SV=1;>tr|Q58EW0|Q58EW0_MOUSE 60S ribosomal protein L18 OS=Mus musculus GN=Rpl18
Heterogeneous nuclear ribonucleoprotein A1	Q3U7F3;Q3TIK8;P49312;Q5EBP8;Q3UK83;Q3TFB1;B7ZWG9	14.1862	14.4636	14.3684	13.7104	14.5537	13.196	13.8795	13.3621	14.1406	13.9437	162920	63	Q3U7F3;Q3TIK8;P49312;Q5EBP8;Q3UK83;Q3TFB1	Hnrnpa1	>tr|Q3U7F3|Q3U7F3_MOUSE Putative uncharacterized protein OS=Mus musculus GN=Hnrnpa1 PE=2 SV=1;>tr|Q3TIK8|Q3TIK8_MOUSE Putative uncharacterized protein OS=Mus musculus GN=Hnrnpa1 PE=2 SV=1;>sp|P49312|ROA1_MOUSE Heterogeneous nuclear ribonucleoprotein A1 OS=
Phenazine biosynthesis-like domain-containing protein 1	Q9DCG6;K3W4L7;D3Z2D7	14.3267	14.0685	14.002	13.7239	14.1474	13.4872	14.1115	13.9982	14.3475	14.2109	162550	29	Q9DCG6;K3W4L7	Pbld1	>sp|Q9DCG6|PBLD1_MOUSE Phenazine biosynthesis-like domain-containing protein 1 OS=Mus musculus GN=Pbld1 PE=2 SV=2;>tr|K3W4L7|K3W4L7_MOUSE Phenazine biosynthesis-like domain-containing protein 1 OS=Mus musculus GN=Pbld1 PE=1 SV=1
Collagen alpha-1(XIV) chain	B7ZNH7;Q80X19;K3W4R4;F7D5Y4	14.8537	14.6682	15.1198	13.951	14.5586	13.6152	NaN	NaN	12.7386	13.1031	162170	34	B7ZNH7;Q80X19;K3W4R4	Col14a1	>tr|B7ZNH7|B7ZNH7_MOUSE Collagen alpha-1(XIV) chain OS=Mus musculus GN=Col14a1 PE=1 SV=1;>sp|Q80X19|COEA1_MOUSE Collagen alpha-1(XIV) chain OS=Mus musculus GN=Col14a1 PE=2 SV=2;>tr|K3W4R4|K3W4R4_MOUSE Collagen alpha-1(XIV) chain OS=Mus musculus GN=Col14a1
Nidogen-2	Q3TPN0;O88322;Q3US45;Q8R5G0;Q8CFA3;Q8C6Z2	14.6661	14.4766	14.5584	14.3101	14.1224	13.2992	13.3019	13.9544	13.7484	13.1309	162120	58	Q3TPN0;O88322;Q3US45;Q8R5G0;Q8CFA3;Q8C6Z2	Nid2	>tr|Q3TPN0|Q3TPN0_MOUSE Putative uncharacterized protein OS=Mus musculus GN=Nid2 PE=2 SV=1;>sp|O88322|NID2_MOUSE Nidogen-2 OS=Mus musculus GN=Nid2 PE=1 SV=2;>tr|Q3US45|Q3US45_MOUSE Putative uncharacterized protein OS=Mus musculus GN=Nid2 PE=2 SV=1;>tr|Q8R5
Collagen alpha-1(VI) chain	Q04857;Q8C6Y0;Q99LW4	14.766	13.908	15.0521	14.2973	14.2114	13.4736	NaN	14.7292	15.0872	14.2162	161860	34	Q04857;Q8C6Y0;Q99LW4	Col6a1	>sp|Q04857|CO6A1_MOUSE Collagen alpha-1(VI) chain OS=Mus musculus GN=Col6a1 PE=2 SV=1;>tr|Q8C6Y0|Q8C6Y0_MOUSE Putative uncharacterized protein OS=Mus musculus GN=Col6a1 PE=2 SV=1;>tr|Q99LW4|Q99LW4_MOUSE Col6a1 protein (Fragment) OS=Mus musculus GN=Col6a1 P
Ras-related protein Rap-1A	Q3V3W9;Q3U7U8;P62835;C5H0E8;C5H0E9	NaN	13.8714	14.3788	13.9392	NaN	13.9602	14.107	NaN	14.4802	14.3128	161630	22	Q3V3W9;Q3U7U8;P62835;C5H0E8;C5H0E9	Rap1a;Gm9392	>tr|Q3V3W9|Q3V3W9_MOUSE Putative uncharacterized protein OS=Mus musculus GN=Rap1a PE=2 SV=1;>tr|Q3U7U8|Q3U7U8_MOUSE Putative uncharacterized protein OS=Mus musculus GN=Rap1a PE=2 SV=1;>sp|P62835|RAP1A_MOUSE Ras-related protein Rap-1A OS=Mus musculus GN=Rap
Histone H4	Q61667	NaN	NaN	NaN	NaN	NaN	11.0649	NaN	NaN	NaN	NaN	161140	85	Q61667	Hist2h4	>tr|Q61667|Q61667_MOUSE Histone H4 (Fragment) OS=Mus musculus PE=3 SV=1
Adenosylhomocysteinase;Putative adenosylhomocysteinase 3	F8WGT1;Q68FL4;H3BKT5;Q80TQ9;F8WI65;A0PJF2;E9PX77;Q80WX1;Q3UY76;Q3TMT7;Q3TSQ0;F7ATQ6;Q9JJF5;D3Z2Q0;H3BL31;D3YYM7	13.7569	14.3523	13.6533	13.8147	13.5982	13.7809	14.5171	13.8506	14.1952	14.3931	157830	39	F8WGT1;Q68FL4;H3BKT5;Q80TQ9;F8WI65	Ahcyl2	>tr|F8WGT1|F8WGT1_MOUSE Adenosylhomocysteinase OS=Mus musculus GN=Ahcyl2 PE=1 SV=1;>sp|Q68FL4|SAHH3_MOUSE Putative adenosylhomocysteinase 3 OS=Mus musculus GN=Ahcyl2 PE=1 SV=1;>tr|H3BKT5|H3BKT5_MOUSE Adenosylhomocysteinase OS=Mus musculus GN=Ahcyl2 PE=1 SV
Nucleophosmin	Q3UDA7;Q8BSZ3;Q9DAY9;Q5BL09;Q5SQB0;Q5SQB5;Q61937;Q5U438;Q5SQB7;Q3U536	14.6516	NaN	NaN	14.8044	14.5352	13.5984	13.3393	NaN	13.9899	NaN	156940	40	Q3UDA7;Q8BSZ3;Q9DAY9;Q5BL09;Q5SQB0;Q5SQB5;Q61937;Q5U438;Q5SQB7;Q3U536	Npm1	>tr|Q3UDA7|Q3UDA7_MOUSE Putative uncharacterized protein (Fragment) OS=Mus musculus GN=Npm1 PE=2 SV=1;>tr|Q8BSZ3|Q8BSZ3_MOUSE Putative uncharacterized protein (Fragment) OS=Mus musculus GN=Npm1 PE=2 SV=1;>tr|Q9DAY9|Q9DAY9_MOUSE Nucleophosmin OS=Mus musculu
NADH dehydrogenase [ubiquinone] iron-sulfur protein 5;NADH dehydrogenase [ubiquinone] iron-sulfur protein 5, N-terminally processed	B1ARW4;Q99LY9	14.255	13.9779	14.3993	14.0138	13.6547	14.325	14.114	14.2302	13.6884	NaN	156430	58	B1ARW4;Q99LY9	Ndufs5	>tr|B1ARW4|B1ARW4_MOUSE NADH dehydrogenase [ubiquinone] iron-sulfur protein 5 (Fragment) OS=Mus musculus GN=Ndufs5 PE=1 SV=1;>sp|Q99LY9|NDUS5_MOUSE NADH dehydrogenase [ubiquinone] iron-sulfur protein 5 OS=Mus musculus GN=Ndufs5 PE=1 SV=3
Serine/threonine-protein phosphatase PP1-alpha catalytic subunit	Q3U8W0;P62137;Q3TYF5;Q6ZWM8;Q3U7K1;P63087	14.3334	13.8714	14.1213	13.718	14.0796	13.941	13.7278	13.9054	13.9042	13.8146	155120	38	Q3U8W0;P62137;Q3TYF5	Ppp1ca	>tr|Q3U8W0|Q3U8W0_MOUSE Putative uncharacterized protein OS=Mus musculus GN=Ppp1ca PE=2 SV=1;>sp|P62137|PP1A_MOUSE Serine/threonine-protein phosphatase PP1-alpha catalytic subunit OS=Mus musculus GN=Ppp1ca PE=1 SV=1;>tr|Q3TYF5|Q3TYF5_MOUSE Serine/threonine
Enhancer of rudimentary homolog	Q4FZH7;P84089;G3UW85	14.6268	14.4459	13.9647	14.4885	14.0403	13.5068	NaN	NaN	NaN	13.8708	155060	31	Q4FZH7;P84089;G3UW85	Erh	>tr|Q4FZH7|Q4FZH7_MOUSE Enhancer of rudimentary homolog OS=Mus musculus GN=Erh PE=2 SV=1;>sp|P84089|ERH_MOUSE Enhancer of rudimentary homolog OS=Mus musculus GN=Erh PE=1 SV=1;>tr|G3UW85|G3UW85_MOUSE Enhancer of rudimentary homolog OS=Mus musculus GN=Erh PE
Desmin	Q3V2C6;Q3V1K9;P31001;Q9JJY2	14.6537	14.5003	14.5605	14.1843	14.4897	NaN	13.4907	14.2533	13.7357	NaN	154700	59	Q3V2C6;Q3V1K9;P31001	Des	>tr|Q3V2C6|Q3V2C6_MOUSE Putative uncharacterized protein OS=Mus musculus GN=Des PE=2 SV=1;>tr|Q3V1K9|Q3V1K9_MOUSE Putative uncharacterized protein OS=Mus musculus GN=Des PE=2 SV=1;>sp|P31001|DESM_MOUSE Desmin OS=Mus musculus GN=Des PE=1 SV=3
Mitochondrial dicarboxylate carrier	Q9QZD8	14.2139	13.4882	13.9172	13.7776	14.3266	13.7126	14.047	NaN	14.5604	14.5074	154670	23	Q9QZD8	Slc25a10	>sp|Q9QZD8|DIC_MOUSE Mitochondrial dicarboxylate carrier OS=Mus musculus GN=Slc25a10 PE=1 SV=2
Tetraspanin-8	Q8R3G9	14.6098	15.119	NaN	14.1167	NaN	NaN	14.8151	12.7511	14.3258	14.1857	154640	43	Q8R3G9	Tspan8	>sp|Q8R3G9|TSN8_MOUSE Tetraspanin-8 OS=Mus musculus GN=Tspan8 PE=2 SV=1
Cytochrome b-c1 complex subunit 8	Q9CQ69	13.564	13.9683	NaN	13.1338	NaN	NaN	13.771	14.3847	14.4917	14.2347	153060	66	Q9CQ69	Uqcrq	>sp|Q9CQ69|QCR8_MOUSE Cytochrome b-c1 complex subunit 8 OS=Mus musculus GN=Uqcrq PE=1 SV=3
Hepatoma-derived growth factor	P51859;E0CXA0;E0CYW7	13.9493	14.7374	13.838	13.8464	13.7416	14.1164	13.3933	13.9074	13.9459	13.5037	152910	50	P51859;E0CXA0;E0CYW7	Hdgf	>sp|P51859|HDGF_MOUSE Hepatoma-derived growth factor OS=Mus musculus GN=Hdgf PE=1 SV=2;>tr|E0CXA0|E0CXA0_MOUSE Hepatoma-derived growth factor (Fragment) OS=Mus musculus GN=Hdgf PE=1 SV=1;>tr|E0CYW7|E0CYW7_MOUSE Hepatoma-derived growth factor OS=Mus musculu
NADH dehydrogenase [ubiquinone] 1 alpha subcomplex subunit 7	Q9Z1P6;A0A068BGR9	13.0561	13.6634	13.1202	13.1892	13.3177	13.4383	13.8755	13.3228	14.628	14.1052	152780	45	Q9Z1P6;A0A068BGR9	Ndufa7	>sp|Q9Z1P6|NDUA7_MOUSE NADH dehydrogenase [ubiquinone] 1 alpha subcomplex subunit 7 OS=Mus musculus GN=Ndufa7 PE=1 SV=3;>tr|A0A068BGR9|A0A068BGR9_MOUSE NADH dehydrogenase OS=Mus musculus GN=Ndufa7 PE=2 SV=1
Heterogeneous nuclear ribonucleoproteins C1/C2	Q9Z204;Q3U6P5	14.0475	13.7728	13.7574	14.1361	14.0992	14.0632	13.5172	13.8441	13.853	13.4912	152490	30	Q9Z204;Q3U6P5	Hnrnpc	>sp|Q9Z204|HNRPC_MOUSE Heterogeneous nuclear ribonucleoproteins C1/C2 OS=Mus musculus GN=Hnrnpc PE=1 SV=1;>tr|Q3U6P5|Q3U6P5_MOUSE Putative uncharacterized protein OS=Mus musculus GN=Hnrnpc PE=2 SV=1
Angiotensin-converting enzyme;Angiotensin-converting enzyme, soluble form	Q3U3Q7;Q3TU20;P09470;Q5XK22;Q8K233;F6QCP8;Q61265;Q7TSV8	14.0782	13.7661	13.7938	13.5299	13.4924	14.0275	14.1144	14.1985	13.9114	14.1178	152110	58	Q3U3Q7;Q3TU20;P09470;Q5XK22;Q8K233;F6QCP8	Ace	>tr|Q3U3Q7|Q3U3Q7_MOUSE Putative uncharacterized protein OS=Mus musculus GN=Ace PE=2 SV=1;>tr|Q3TU20|Q3TU20_MOUSE Angiotensin I converting enzyme (Peptidyl-dipeptidase A) 1 OS=Mus musculus GN=Ace PE=2 SV=1;>sp|P09470|ACE_MOUSE Angiotensin-converting enzyme
Mitochondrial carrier homolog 2	Q791V5;Q3UA17;Q05C68;A2AFW6;Q9D050	NaN	14.0937	14.1822	13.8933	14.0284	14.2973	NaN	14.5637	14.0342	NaN	151920	38	Q791V5;Q3UA17;Q05C68;A2AFW6;Q9D050	Mtch2	>sp|Q791V5|MTCH2_MOUSE Mitochondrial carrier homolog 2 OS=Mus musculus GN=Mtch2 PE=1 SV=1;>tr|Q3UA17|Q3UA17_MOUSE Putative uncharacterized protein OS=Mus musculus GN=Mtch2 PE=2 SV=1;>tr|Q05C68|Q05C68_MOUSE Mtch2 protein (Fragment) OS=Mus musculus GN=Mtch2
26S proteasome non-ATPase regulatory subunit 11	Q8BG32;Q5BKQ9;Q497E8;Q3UWW9;Q3THG2;Q7TMI0;Q8BK73;G3UYI4;G3UYL3;G3UX67;G3UWV7;G3UYL8;G3UX15;Q8C0Z6;Q8K2N7;G3UZ28;G3UZ33;G3UWW7;G3UXL5;G3UYH2	NaN	13.9397	14.0615	14.1655	14.0005	NaN	13.9126	13.9615	14.166	13.9654	151480	13	Q8BG32;Q5BKQ9;Q497E8;Q3UWW9;Q3THG2;Q7TMI0;Q8BK73;G3UYI4;G3UYL3	Psmd11	>sp|Q8BG32|PSD11_MOUSE 26S proteasome non-ATPase regulatory subunit 11 OS=Mus musculus GN=Psmd11 PE=1 SV=3;>tr|Q5BKQ9|Q5BKQ9_MOUSE MCG19050, isoform CRA_d OS=Mus musculus GN=Psmd11 PE=2 SV=1;>tr|Q497E8|Q497E8_MOUSE Proteasome (Prosome, macropain) 26S subun
	Q3TIG8;Q3THL7;F2Z471	NaN	NaN	NaN	NaN	NaN	NaN	NaN	13.6508	NaN	NaN	151360	63	Q3TIG8;Q3THL7;F2Z471	Vdac1	>tr|Q3TIG8|Q3TIG8_MOUSE Putative uncharacterized protein OS=Mus musculus GN=Vdac1 PE=2 SV=1;>tr|Q3THL7|Q3THL7_MOUSE Putative uncharacterized protein OS=Mus musculus GN=Vdac1 PE=2 SV=1;>tr|F2Z471|F2Z471_MOUSE Voltage-dependent anion-selective channel protei
Actin-related protein 2	Q5SW83;P61161;Q8BMA4	13.9864	14.3031	13.9465	13.6651	14.0062	13.4388	13.7897	14.1326	14.1266	13.8796	150920	44	Q5SW83;P61161;Q8BMA4	Actr2	>tr|Q5SW83|Q5SW83_MOUSE ARP2 actin-related protein 2 homolog (Yeast) OS=Mus musculus GN=Actr2 PE=2 SV=1;>sp|P61161|ARP2_MOUSE Actin-related protein 2 OS=Mus musculus GN=Actr2 PE=1 SV=1;>tr|Q8BMA4|Q8BMA4_MOUSE Putative uncharacterized protein OS=Mus musculu
60S ribosomal protein L22	Q4VAG4;P67984	14.335	NaN	13.7901	13.8802	14.0036	14.2162	13.7957	14.1116	13.9807	13.8551	150300	41	Q4VAG4;P67984	Rpl22	>tr|Q4VAG4|Q4VAG4_MOUSE MCG12304 OS=Mus musculus GN=Rpl22 PE=2 SV=1;>sp|P67984|RL22_MOUSE 60S ribosomal protein L22 OS=Mus musculus GN=Rpl22 PE=1 SV=2
Ferritin;Ferritin light chain 1;Ferritin light chain 2	Q9CPX4;Q3UCL5;Q3TJJ6;P29391;Q3THE6;Q3ULW5;Q3UL79;P49945;H3BKD3;Q9CWA4;Q9CZE7	14.0716	12.3495	12.9516	14.3303	15.4581	13.4789	13.7823	13.0942	13.9692	12.17	150280	51	Q9CPX4;Q3UCL5;Q3TJJ6;P29391;Q3THE6;Q3ULW5;Q3UL79;P49945;H3BKD3	Ftl1;Ftl2	>tr|Q9CPX4|Q9CPX4_MOUSE Ferritin OS=Mus musculus GN=Ftl1 PE=1 SV=1;>tr|Q3UCL5|Q3UCL5_MOUSE Ferritin OS=Mus musculus PE=2 SV=1;>tr|Q3TJJ6|Q3TJJ6_MOUSE Ferritin OS=Mus musculus PE=2 SV=1;>sp|P29391|FRIL1_MOUSE Ferritin light chain 1 OS=Mus musculus GN=Ftl1 P
Protein Col6a3	E9PWQ3;J3QQ16;A0A087WS16;O88493;Q9Z0I9;D3YWD1;Q05504;Q66K11;Q80VJ0;Q6PES2;Q99K31	14.0503	13.7483	14.5336	14.1269	13.8098	14.2447	12.8505	14.2399	13.3825	13.2541	149840	88	E9PWQ3;J3QQ16;A0A087WS16;O88493;Q9Z0I9;D3YWD1	Col6a3	>tr|E9PWQ3|E9PWQ3_MOUSE Protein Col6a3 OS=Mus musculus GN=Col6a3 PE=1 SV=2;>tr|J3QQ16|J3QQ16_MOUSE Protein Col6a3 OS=Mus musculus GN=Col6a3 PE=1 SV=1;>tr|A0A087WS16|A0A087WS16_MOUSE Protein Col6a3 OS=Mus musculus GN=Col6a3 PE=1 SV=1;>tr|O88493|O88493_MOUSE
NADH dehydrogenase [ubiquinone] 1 beta subcomplex subunit 3	Q9D6H6;Q9CQZ6	NaN	13.4656	13.9222	13.4727	13.6677	14.0261	14.0979	14.2675	14.4254	14.2521	147210	34	Q9D6H6;Q9CQZ6	Ndufb3	>tr|Q9D6H6|Q9D6H6_MOUSE Putative uncharacterized protein OS=Mus musculus GN=Ndufb3 PE=2 SV=1;>sp|Q9CQZ6|NDUB3_MOUSE NADH dehydrogenase [ubiquinone] 1 beta subcomplex subunit 3 OS=Mus musculus GN=Ndufb3 PE=1 SV=1
Mixed lineage kinase domain-like protein	Q9D2Y4	NaN	NaN	NaN	NaN	NaN	12.9998	NaN	NaN	NaN	NaN	147120	7	Q9D2Y4	Mlkl	>sp|Q9D2Y4|MLKL_MOUSE Mixed lineage kinase domain-like protein OS=Mus musculus GN=Mlkl PE=1 SV=1
Serine hydroxymethyltransferase	Q3TFD0;Q9CZN7;Q99K87	14.1482	13.9001	13.98	13.5419	13.7924	13.8097	13.6555	14.0861	13.8943	14.0363	146320	29	Q3TFD0;Q9CZN7;Q99K87	Shmt2	>tr|Q3TFD0|Q3TFD0_MOUSE Serine hydroxymethyltransferase OS=Mus musculus GN=Shmt2 PE=2 SV=1;>tr|Q9CZN7|Q9CZN7_MOUSE Serine hydroxymethyltransferase OS=Mus musculus GN=Shmt2 PE=1 SV=1;>tr|Q99K87|Q99K87_MOUSE Serine hydroxymethyltransferase OS=Mus musculus GN
Heterogeneous nuclear ribonucleoprotein A/B	Q9D6G1;Q99020;Q544Z3;Q80XR6;Q3TMZ8;Q20BD0;Q8CIR3	NaN	13.9809	14.2378	13.9376	14.2136	13.6091	13.8417	13.3937	NaN	13.7467	146060	27	Q9D6G1;Q99020;Q544Z3;Q80XR6;Q3TMZ8;Q20BD0;Q8CIR3	Hnrnpab	>tr|Q9D6G1|Q9D6G1_MOUSE Heterogeneous nuclear ribonucleoprotein A/B, isoform CRA_b OS=Mus musculus GN=Hnrnpab PE=2 SV=1;>sp|Q99020|ROAA_MOUSE Heterogeneous nuclear ribonucleoprotein A/B OS=Mus musculus GN=Hnrnpab PE=1 SV=1;>tr|Q544Z3|Q544Z3_MOUSE Heterogen
Creatine kinase U-type, mitochondrial	Q545N7;P30275;A2ARP5;Q6P8J7;B0R0E8;B0R0E9;B0R0F0	13.3222	13.48	12.9117	14.1716	13.2757	14.6444	13.9464	14.6847	13.4484	NaN	145550	99	Q545N7;P30275	Ckmt1	>tr|Q545N7|Q545N7_MOUSE Creatine kinase, mitochondrial 1, ubiquitous, isoform CRA_a OS=Mus musculus GN=Ckmt1 PE=2 SV=1;>sp|P30275|KCRU_MOUSE Creatine kinase U-type, mitochondrial OS=Mus musculus GN=Ckmt1 PE=1 SV=1
Myosin-10	Q61879;Q5SV64;Q3UH59;Q80T68;Q4KMN4;Q6PB65;Q8BLI1;Q8BLI3;Q8BWI3;Q8BXF2	14.39	14.7238	14.6086	13.7208	13.6994	12.9326	13.3615	13.6382	13.162	13.5299	144650	74	Q61879;Q5SV64;Q3UH59;Q80T68;Q4KMN4	Myh10	>sp|Q61879|MYH10_MOUSE Myosin-10 OS=Mus musculus GN=Myh10 PE=1 SV=2;>tr|Q5SV64|Q5SV64_MOUSE Myosin-10 OS=Mus musculus GN=Myh10 PE=1 SV=1;>tr|Q3UH59|Q3UH59_MOUSE Myosin-10 OS=Mus musculus GN=Myh10 PE=1 SV=1;>tr|Q80T68|Q80T68_MOUSE MKIAA3005 protein (Fragmen
Ferritin heavy chain	P09528	14.0071	NaN	13.8375	14.237	14.7444	13.079	13.7914	13.3211	14.6278	14.0906	144640	35	P09528	Fth1	>sp|P09528|FRIH_MOUSE Ferritin heavy chain OS=Mus musculus GN=Fth1 PE=1 SV=2
Protein kinase C and casein kinase substrate in neurons protein 2	Q9WVE8;Q3TDA7;Q3UP40;Q8BNK9	14.2874	12.8473	NaN	13.7549	13.0533	14.2901	13.5899	14.2646	14.2951	NaN	144430	43	Q9WVE8;Q3TDA7;Q3UP40	Pacsin2	>sp|Q9WVE8|PACN2_MOUSE Protein kinase C and casein kinase substrate in neurons protein 2 OS=Mus musculus GN=Pacsin2 PE=1 SV=1;>tr|Q3TDA7|Q3TDA7_MOUSE Protein kinase C and casein kinase substrate in neurons 2, isoform CRA_a OS=Mus musculus GN=Pacsin2 PE=2 S
Estradiol 17-beta-dehydrogenase 8	P50171;A0A068BEQ2;G3UX44	14.0403	13.7498	13.6484	13.3246	13.4511	14.2364	13.7135	14.1661	13.9427	13.7352	144170	48	P50171;A0A068BEQ2;G3UX44	Hsd17b8;H2-Ke6	>sp|P50171|DHB8_MOUSE Estradiol 17-beta-dehydrogenase 8 OS=Mus musculus GN=Hsd17b8 PE=1 SV=2;>tr|A0A068BEQ2|A0A068BEQ2_MOUSE H2-K region expressed gene 6, isoform CRA_a OS=Mus musculus GN=H2-Ke6 PE=2 SV=1;>tr|G3UX44|G3UX44_MOUSE Estradiol 17-beta-dehydroge
NADH dehydrogenase [ubiquinone] 1 beta subcomplex subunit 10	Q9DCS9;D3YUK4	12.1107	14.2815	13.3987	13.3892	13.3407	13.7428	14.241	14.2754	13.7783	14.3731	143610	56	Q9DCS9;D3YUK4	Ndufb10	>sp|Q9DCS9|NDUBA_MOUSE NADH dehydrogenase [ubiquinone] 1 beta subcomplex subunit 10 OS=Mus musculus GN=Ndufb10 PE=1 SV=3;>tr|D3YUK4|D3YUK4_MOUSE NADH dehydrogenase [ubiquinone] 1 beta subcomplex subunit 10 (Fragment) OS=Mus musculus GN=Ndufb10 PE=1 SV=1
40S ribosomal protein S13	Q921R2;Q5BLJ7;P62301	14.2044	14.1772	14.352	13.832	13.999	13.4976	13.3894	13.7297	13.8563	13.6662	143420	36	Q921R2;Q5BLJ7;P62301	Rps13	>tr|Q921R2|Q921R2_MOUSE MCG123365, isoform CRA_a OS=Mus musculus GN=Rps13 PE=2 SV=1;>tr|Q5BLJ7|Q5BLJ7_MOUSE MCG10205 OS=Mus musculus GN=Rps13 PE=2 SV=1;>sp|P62301|RS13_MOUSE 40S ribosomal protein S13 OS=Mus musculus GN=Rps13 PE=1 SV=2
Heterogeneous nuclear ribonucleoprotein F;Heterogeneous nuclear ribonucleoprotein F, N-terminally processed	Q9Z2X1;Q8R582;J3QMT0;J3QM80	13.5022	14.5397	14.0558	14.3017	14.1274	13.2866	13.4701	13.3254	14.0141	13.6307	143400	79	Q9Z2X1;Q8R582	Hnrnpf	>sp|Q9Z2X1|HNRPF_MOUSE Heterogeneous nuclear ribonucleoprotein F OS=Mus musculus GN=Hnrnpf PE=1 SV=3;>tr|Q8R582|Q8R582_MOUSE Hnrpf protein (Fragment) OS=Mus musculus GN=Hnrnpf PE=2 SV=1
Protein-L-isoaspartate O-methyltransferase;Protein-L-isoaspartate(D-aspartate) O-methyltransferase	F6V9F1;Q8BPI6;Q545L9;P23506;F7D432;E9PWE0;E0CYV0;F6TXE3	15.3435	14.4149	NaN	NaN	NaN	NaN	NaN	NaN	NaN	NaN	143170	7	F6V9F1;Q8BPI6;Q545L9;P23506;F7D432;E9PWE0;E0CYV0	Pcmt1	>tr|F6V9F1|F6V9F1_MOUSE Protein-L-isoaspartate O-methyltransferase (Fragment) OS=Mus musculus GN=Pcmt1 PE=1 SV=1;>tr|Q8BPI6|Q8BPI6_MOUSE Protein-L-isoaspartate O-methyltransferase (Fragment) OS=Mus musculus GN=Pcmt1 PE=2 SV=1;>tr|Q545L9|Q545L9_MOUSE Protei
Ig mu chain C region secreted form	P01872;A0A075B5P6;A0A075B6A0;Q65ZL8	13.7145	13.7079	13.9851	13.3834	13.5299	14.6128	14.0201	13.5843	13.694	14.0682	142590	41	P01872;A0A075B5P6;A0A075B6A0	Igh-6	>sp|P01872|IGHM_MOUSE Ig mu chain C region OS=Mus musculus GN=Ighm PE=1 SV=2;>tr|A0A075B5P6|A0A075B5P6_MOUSE Ig mu chain C region (Fragment) OS=Mus musculus GN=Ighm PE=1 SV=1;>tr|A0A075B6A0|A0A075B6A0_MOUSE Ig mu chain C region (Fragment) OS=Mus musculus G
Staphylococcal nuclease domain-containing protein 1	Q78PY7;Q3UZI3;Q3TW51;Q3TRW3;Q3TJ56;E9Q3E9	13.9215	13.8389	14.3765	13.7291	13.8674	13.6253	13.6896	13.6812	13.764	13.7504	141670	57	Q78PY7;Q3UZI3;Q3TW51;Q3TRW3;Q3TJ56	Snd1	>sp|Q78PY7|SND1_MOUSE Staphylococcal nuclease domain-containing protein 1 OS=Mus musculus GN=Snd1 PE=1 SV=1;>tr|Q3UZI3|Q3UZI3_MOUSE Putative uncharacterized protein OS=Mus musculus GN=Snd1 PE=2 SV=1;>tr|Q3TW51|Q3TW51_MOUSE Putative uncharacterized protein
Splicing factor, proline- and glutamine-rich	Q8VIJ6;Q810V5;Q3TZL2;Q9Z1Q0;Q7TMH7	14.2911	14.0793	13.9803	13.9755	13.697	13.9651	13.4059	13.8098	13.7051	13.2177	141590	32	Q8VIJ6;Q810V5	Sfpq	>sp|Q8VIJ6|SFPQ_MOUSE Splicing factor, proline- and glutamine-rich OS=Mus musculus GN=Sfpq PE=1 SV=1;>tr|Q810V5|Q810V5_MOUSE Sfpq protein (Fragment) OS=Mus musculus GN=Sfpq PE=2 SV=1
Annexin A11;Annexin	P97384;D3Z7U0	13.2078	14.2609	14.3061	13.7119	13.3156	13.6405	13.5936	13.8773	13.621	13.0367	140720	43	P97384;D3Z7U0	Anxa11	>sp|P97384|ANX11_MOUSE Annexin A11 OS=Mus musculus GN=Anxa11 PE=2 SV=2;>tr|D3Z7U0|D3Z7U0_MOUSE Annexin OS=Mus musculus GN=Anxa11 PE=1 SV=1
Chloride intracellular channel protein 4	Q9QYB1;Q543N5;Q3U8I1	13.3295	13.619	14.2057	13.9499	14.1945	13.2128	13.4384	13.9624	13.2951	14.4079	140620	118	Q9QYB1;Q543N5	Clic4	>sp|Q9QYB1|CLIC4_MOUSE Chloride intracellular channel protein 4 OS=Mus musculus GN=Clic4 PE=1 SV=3;>tr|Q543N5|Q543N5_MOUSE Chloride intracellular channel protein OS=Mus musculus GN=Clic4 PE=2 SV=1
Ras-related protein Rab-5C	Q3TJ39;P35278;Q8C266;Q3TCT9;A2A5F5;A2A5F6	13.6669	13.67	13.5748	14.3613	13.5953	14.1049	13.6137	13.7506	13.6328	13.9712	140580	43	Q3TJ39;P35278;Q8C266;Q3TCT9	Rab5c	>tr|Q3TJ39|Q3TJ39_MOUSE RAB5C, member RAS oncogene family, isoform CRA_a OS=Mus musculus GN=Rab5c PE=2 SV=1;>sp|P35278|RAB5C_MOUSE Ras-related protein Rab-5C OS=Mus musculus GN=Rab5c PE=1 SV=2;>tr|Q8C266|Q8C266_MOUSE Ras-related protein Rab-5C OS=Mus muscu
Ras-related protein Rab-6A;Ras-related protein Rab-6B	Q3U4W5;Q0PD54;P35279;D3YV69;Q0PD53;P61294;Q8BHD0;Q0PD15	13.5461	13.6064	14.2299	13.7927	13.6771	13.7798	13.8459	13.8611	13.4599	13.9318	140490	27	Q3U4W5;Q0PD54;P35279;D3YV69;Q0PD53;P61294	Rab6a;Rab6b	>tr|Q3U4W5|Q3U4W5_MOUSE RAB6, member RAS oncogene family, isoform CRA_c OS=Mus musculus GN=Rab6a PE=2 SV=1;>tr|Q0PD54|Q0PD54_MOUSE RAB6, member RAS oncogene family, isoform CRA_a OS=Mus musculus GN=Rab6a PE=2 SV=1;>sp|P35279|RAB6A_MOUSE Ras-related protein
Persulfide dioxygenase ETHE1, mitochondrial	Q9DCM0	13.7863	13.8203	13.9744	13.6815	13.9863	13.8639	13.8839	13.5733	14.0457	13.6304	140000	55	Q9DCM0	Ethe1	>sp|Q9DCM0|ETHE1_MOUSE Persulfide dioxygenase ETHE1, mitochondrial OS=Mus musculus GN=Ethe1 PE=1 SV=2
40S ribosomal protein S16	P14131;A4FUS1;Q641N3;Q5CZY9	14.0497	14.2193	14.6185	13.7126	14.3112	NaN	NaN	NaN	14.0984	13.9833	139640	10	P14131;A4FUS1;Q641N3;Q5CZY9	Rps16	>sp|P14131|RS16_MOUSE 40S ribosomal protein S16 OS=Mus musculus GN=Rps16 PE=2 SV=4;>tr|A4FUS1|A4FUS1_MOUSE MCG123443 OS=Mus musculus GN=Rps16 PE=2 SV=1;>tr|Q641N3|Q641N3_MOUSE Rps16 protein (Fragment) OS=Mus musculus GN=Rps16 PE=2 SV=1;>tr|Q5CZY9|Q5CZY9_MO
Cell division control protein 42 homolog	P60766;Q3UL78;Q8CEV8;G3UZM2;B2KKU6;D3Z3L1;F2Z463;D3YX61;Q7TMY0;Q8R527;Q9ER71;Q3TZU6	NaN	13.9749	12.3949	13.5054	13.9411	14.2879	13.5955	13.5786	14.3117	14.0825	139610	49	P60766;Q3UL78	Cdc42	>sp|P60766|CDC42_MOUSE Cell division control protein 42 homolog OS=Mus musculus GN=Cdc42 PE=1 SV=2;>tr|Q3UL78|Q3UL78_MOUSE Putative uncharacterized protein OS=Mus musculus GN=Cdc42 PE=2 SV=1
Histone H1.3	Q3U292;Q149Z9;P43277	NaN	NaN	NaN	NaN	NaN	13.7382	NaN	NaN	NaN	NaN	139550	16	Q3U292;Q149Z9;P43277	Hist1h1d	>tr|Q3U292|Q3U292_MOUSE Putative uncharacterized protein OS=Mus musculus GN=Hist1h1d PE=2 SV=1;>tr|Q149Z9|Q149Z9_MOUSE Histone cluster 1, H1d OS=Mus musculus GN=Hist1h1d PE=2 SV=1;>sp|P43277|H13_MOUSE Histone H1.3 OS=Mus musculus GN=Hist1h1d PE=1 SV=2
Calumenin	Q3TUF3;O35887;G3UWR0;Q3TQD1;Q3UG11;G3UY49;G3UWV3	13.985	14.5574	14.6827	14.0655	13.7947	12.8834	12.8956	12.6233	13.8308	13.1037	139320	44	Q3TUF3;O35887;G3UWR0;Q3TQD1;Q3UG11;G3UY49;G3UWV3	Calu	>tr|Q3TUF3|Q3TUF3_MOUSE Calumenin, isoform CRA_a OS=Mus musculus GN=Calu PE=2 SV=1;>sp|O35887|CALU_MOUSE Calumenin OS=Mus musculus GN=Calu PE=1 SV=1;>tr|G3UWR0|G3UWR0_MOUSE Calumenin OS=Mus musculus GN=Calu PE=1 SV=1;>tr|Q3TQD1|Q3TQD1_MOUSE Putative unchar
40S ribosomal protein S2	Q9DC49;F6YTZ4;Q58EU3;Q3TXS9;Q3TLE5;Q3TL20;P25444;J3QMG5;Q3TXR5;D3YVC1;E9Q1N8;Q3TI78;Q3UB36;D3YWJ3;D3Z536;O89072	14.0686	13.9995	14.2907	13.7995	13.248	13.6217	13.7876	14.2225	13.5936	13.5734	139020	14	Q9DC49;F6YTZ4;Q58EU3;Q3TXS9;Q3TLE5;Q3TL20;P25444;J3QMG5;Q3TXR5;D3YVC1;E9Q1N8;Q3TI78;Q3UB36;D3YWJ3;D3Z536	Rps2;Gm6576;Gm5786;Gm18025;Gm8225	>tr|Q9DC49|Q9DC49_MOUSE Putative uncharacterized protein OS=Mus musculus GN=Rps2 PE=2 SV=1;>tr|F6YTZ4|F6YTZ4_MOUSE Uncharacterized protein OS=Mus musculus GN=Gm6576 PE=3 SV=2;>tr|Q58EU3|Q58EU3_MOUSE MCG12811, isoform CRA_b OS=Mus musculus GN=Rps2 PE=2 SV=1
D-amino-acid oxidase	P18894;Q91WH3	13.8848	13.4103	13.4294	13.3018	13.5026	14.0562	14.0788	NaN	NaN	13.9693	138910	26	P18894;Q91WH3	Dao	>sp|P18894|OXDA_MOUSE D-amino-acid oxidase OS=Mus musculus GN=Dao PE=1 SV=3;>tr|Q91WH3|Q91WH3_MOUSE D-amino acid oxidase 1, isoform CRA_a OS=Mus musculus GN=Dao PE=1 SV=1
Myosin-14	Q6URW6;K3W4R2;Q7TQH2	14.118	13.9241	14.4652	13.5201	13.8694	NaN	13.6957	13.8546	13.6549	13.4522	136520	22	Q6URW6;K3W4R2	Myh14	>sp|Q6URW6|MYH14_MOUSE Myosin-14 OS=Mus musculus GN=Myh14 PE=1 SV=1;>tr|K3W4R2|K3W4R2_MOUSE Myosin-14 OS=Mus musculus GN=Myh14 PE=1 SV=1
3-hydroxyisobutyryl-CoA hydrolase, mitochondrial	Q8QZS1;E0CX19	13.7156	13.902	13.8391	13.5791	13.4485	13.5375	13.6286	13.4493	13.8213	14.015	135870	44	Q8QZS1;E0CX19	Hibch	>sp|Q8QZS1|HIBCH_MOUSE 3-hydroxyisobutyryl-CoA hydrolase, mitochondrial OS=Mus musculus GN=Hibch PE=1 SV=1;>tr|E0CX19|E0CX19_MOUSE 3-hydroxyisobutyryl-CoA hydrolase, mitochondrial OS=Mus musculus GN=Hibch PE=1 SV=1
Lysine-specific demethylase 4A	A2A8L9;Q8BW72	NaN	NaN	NaN	NaN	NaN	15.5112	NaN	NaN	NaN	NaN	135790	2	A2A8L9;Q8BW72	Kdm4a	>tr|A2A8L9|A2A8L9_MOUSE Lysine-specific demethylase 4A OS=Mus musculus GN=Kdm4a PE=1 SV=1;>sp|Q8BW72|KDM4A_MOUSE Lysine-specific demethylase 4A OS=Mus musculus GN=Kdm4a PE=1 SV=3
Inositol monophosphatase 1	Q9D066;Q924B0;Q3U5R8;O55023;Q3TME6;Q80ZJ2;A0A0A6YW07;D3Z703	14.0215	13.5175	14.0393	13.568	13.6856	13.9507	13.7893	13.7823	NaN	13.479	135310	31	Q9D066;Q924B0;Q3U5R8;O55023;Q3TME6;Q80ZJ2	Impa1	>tr|Q9D066|Q9D066_MOUSE Putative uncharacterized protein OS=Mus musculus GN=Impa1 PE=2 SV=1;>tr|Q924B0|Q924B0_MOUSE Inositol (Myo)-1(Or 4)-monophosphatase 1 OS=Mus musculus GN=Impa1 PE=1 SV=1;>tr|Q3U5R8|Q3U5R8_MOUSE Putative uncharacterized protein OS=Mus
Kininogen-1;Kininogen-1 heavy chain;Bradykinin;Kininogen-1 light chain	D3YTY9;O08677;D3Z2B2;Q6S9I0;Q6S9I2;Q6S9I3	14.2426	14.2667	14.071	13.6531	13.5196	13.7803	13.2625	13.3796	13.6793	13.6519	135240	29	D3YTY9;O08677	Kng1	>tr|D3YTY9|D3YTY9_MOUSE Kininogen-1 OS=Mus musculus GN=Kng1 PE=1 SV=1;>sp|O08677|KNG1_MOUSE Kininogen-1 OS=Mus musculus GN=Kng1 PE=1 SV=1
NSFL1 cofactor p47	Q3KQQ1;Q9CZ44;Q3UVN5;A2AT02	14.0986	13.9441	13.9572	13.9823	13.5078	13.8813	13.7856	13.5417	13.6354	13.5424	134680	47	Q3KQQ1;Q9CZ44;Q3UVN5;A2AT02	Nsfl1c	>tr|Q3KQQ1|Q3KQQ1_MOUSE Nsfl1c protein (Fragment) OS=Mus musculus GN=Nsfl1c PE=2 SV=1;>sp|Q9CZ44|NSF1C_MOUSE NSFL1 cofactor p47 OS=Mus musculus GN=Nsfl1c PE=1 SV=1;>tr|Q3UVN5|Q3UVN5_MOUSE Putative uncharacterized protein OS=Mus musculus GN=Nsfl1c PE=2 SV=1
Plastin-3	Q99K51;Q3UJG9;B1AX58;Q3UKB1	13.6818	13.9488	13.6421	13.6703	13.6046	13.6702	13.9481	13.6547	13.5877	14.0266	134300	54	Q99K51;Q3UJG9;B1AX58;Q3UKB1	Pls3	>sp|Q99K51|PLST_MOUSE Plastin-3 OS=Mus musculus GN=Pls3 PE=1 SV=3;>tr|Q3UJG9|Q3UJG9_MOUSE Putative uncharacterized protein OS=Mus musculus GN=Pls3 PE=2 SV=1;>tr|B1AX58|B1AX58_MOUSE Plastin-3 OS=Mus musculus GN=Pls3 PE=1 SV=1;>tr|Q3UKB1|Q3UKB1_MOUSE Putativ
Lysophospholipase-like protein 1	Q3UFF7;E9QLB2	14.337	13.9441	14.3965	14.008	13.8598	13.1765	13.2387	13.3392	13.7043	NaN	133630	20	Q3UFF7;E9QLB2	Lyplal1	>sp|Q3UFF7|LYPL1_MOUSE Lysophospholipase-like protein 1 OS=Mus musculus GN=Lyplal1 PE=1 SV=3;>tr|E9QLB2|E9QLB2_MOUSE Lysophospholipase-like protein 1 OS=Mus musculus GN=Lyplal1 PE=1 SV=1
Aspartate--tRNA ligase, cytoplasmic	Q922B2;Q3TMC5;Q3TF87;Q8BK18;Q3UJQ3;Q8BJY7	14.0571	13.9278	14.4558	12.7357	13.8094	13.4653	13.4058	13.8871	13.5344	13.378	133530	21	Q922B2;Q3TMC5;Q3TF87;Q8BK18;Q3UJQ3	Dars	>sp|Q922B2|SYDC_MOUSE Aspartate--tRNA ligase, cytoplasmic OS=Mus musculus GN=Dars PE=2 SV=2;>tr|Q3TMC5|Q3TMC5_MOUSE Putative uncharacterized protein OS=Mus musculus GN=Dars PE=2 SV=1;>tr|Q3TF87|Q3TF87_MOUSE Putative uncharacterized protein OS=Mus musculus
Kynurenine--oxoglutarate transaminase 3	Q71RI9;D6RJ70	13.4788	13.7277	12.9278	13.4244	13.4041	14.3957	13.5551	14.7679	12.932	12.5721	133220	58	Q71RI9	Ccbl2	>sp|Q71RI9|KAT3_MOUSE Kynurenine--oxoglutarate transaminase 3 OS=Mus musculus GN=Ccbl2 PE=1 SV=1
Dolichyl-diphosphooligosaccharide--protein glycosyltransferase 48 kDa subunit	Q3UG68;Q3UC51;O54734	13.9119	14.5856	13.8398	13.4562	13.8207	14.0896	13.1475	NaN	13.6653	13.6251	132690	22	Q3UG68;Q3UC51;O54734	Ddost	>tr|Q3UG68|Q3UG68_MOUSE Dolichyl-diphosphooligosaccharide--protein glycosyltransferase 48 kDa subunit OS=Mus musculus GN=Ddost PE=2 SV=1;>tr|Q3UC51|Q3UC51_MOUSE Dolichyl-diphosphooligosaccharide--protein glycosyltransferase 48 kDa subunit OS=Mus musculus G
Ankyrin-3	G5E8K2;G5E8K5;S4R1S2;G5E8K3;S4R2S8;W6PPA1;S4R2K9;W6PPR4;Q9QXH1;G3X971;S4R1X7;S4R2C1;S4R187;S4R2F5;S4R2J6;S4R165;S4R236;A0A087WNU5;S4R278;S4R208;S4R229;W4VSQ0;Q3UVY0;Q8C1X5;Q8CCD5;S4R2H6;S4R2F3;S4R2D0;S4R285;Q8C8R3;S4R245;S4R1F9;S4R249;S4R291;S4R162;A0A087WRP9;S4R1U4;S4R1I1;S4R2D6;S4R2T7;S4R2R5;S4R1V6;S4R1J9	13.5738	13.7577	13.5684	13.8016	13.1828	13.4713	13.8403	14.1158	14.115	13.9059	132010	75	G5E8K2;G5E8K5;S4R1S2;G5E8K3;S4R2S8;W6PPA1;S4R2K9;W6PPR4;Q9QXH1;G3X971;S4R1X7;S4R2C1;S4R187;S4R2F5;S4R2J6;S4R165;S4R236	Ank3	>tr|G5E8K2|G5E8K2_MOUSE Ankyrin 3, epithelial, isoform CRA_l OS=Mus musculus GN=Ank3 PE=1 SV=1;>sp|G5E8K5|ANK3_MOUSE Ankyrin-3 OS=Mus musculus GN=Ank3 PE=1 SV=1;>tr|S4R1S2|S4R1S2_MOUSE Ankyrin-3 OS=Mus musculus GN=Ank3 PE=1 SV=1;>tr|G5E8K3|G5E8K3_MOUSE Ank
NADH dehydrogenase [ubiquinone] 1 alpha subcomplex subunit 12	Q7TMF3;Q8BME2;Q5M9K5;F6RBR6	NaN	13.1825	13.8388	14.0829	13.3011	14.0324	14.0634	13.9392	14.0651	13.7418	131980	31	Q7TMF3;Q8BME2;Q5M9K5	Ndufa12	>sp|Q7TMF3|NDUAC_MOUSE NADH dehydrogenase [ubiquinone] 1 alpha subcomplex subunit 12 OS=Mus musculus GN=Ndufa12 PE=2 SV=2;>tr|Q8BME2|Q8BME2_MOUSE Putative uncharacterized protein OS=Mus musculus GN=Ndufa12 PE=2 SV=1;>tr|Q5M9K5|Q5M9K5_MOUSE NADH dehydrogena
Dynamin-like 120 kDa protein, mitochondrial;Dynamin-like 120 kDa protein, form S1	P58281;Q80TX7;H7BX01;Q8BK99;E0CXD1;F6U775	13.6577	13.5742	13.4947	13.6401	13.6115	13.9496	13.9944	13.7242	14.0242	13.6367	131830	48	P58281;Q80TX7;H7BX01;Q8BK99;E0CXD1	Opa1	>sp|P58281|OPA1_MOUSE Dynamin-like 120 kDa protein, mitochondrial OS=Mus musculus GN=Opa1 PE=1 SV=1;>tr|Q80TX7|Q80TX7_MOUSE MKIAA0567 protein (Fragment) OS=Mus musculus GN=mKIAA0567 PE=4 SV=1;>tr|H7BX01|H7BX01_MOUSE Dynamin-like 120 kDa protein, mitochondr
LETM1 and EF-hand domain-containing protein 1, mitochondrial	Q9Z2I0	12.773	13.4751	13.5088	13.4078	13.4625	14.0063	13.9535	13.728	14.0428	13.9177	131820	57	Q9Z2I0	Letm1	>sp|Q9Z2I0|LETM1_MOUSE LETM1 and EF-hand domain-containing protein 1, mitochondrial OS=Mus musculus GN=Letm1 PE=2 SV=1
Lipoamide acyltransferase component of branched-chain alpha-keto acid dehydrogenase complex, mitochondrial	Q7TND9;P53395	13.5967	13.6751	13.6406	13.268	13.4034	13.8911	13.6831	13.6444	14.1182	13.6678	131490	115	Q7TND9;P53395	Dbt	>tr|Q7TND9|Q7TND9_MOUSE Dihydrolipoamide branched chain transacylase E2 OS=Mus musculus GN=Dbt PE=2 SV=1;>sp|P53395|ODB2_MOUSE Lipoamide acyltransferase component of branched-chain alpha-keto acid dehydrogenase complex, mitochondrial OS=Mus musculus GN=Dbt
60S ribosomal protein L8	Q3UJS0;P62918;Q9Z237;Q3THC7	14.2907	13.1915	NaN	13.8968	13.9643	13.9129	13.8724	NaN	14.0361	14.1323	131480	16	Q3UJS0;P62918;Q9Z237;Q3THC7	Rpl8	>tr|Q3UJS0|Q3UJS0_MOUSE Putative uncharacterized protein OS=Mus musculus GN=Rpl8 PE=2 SV=1;>sp|P62918|RL8_MOUSE 60S ribosomal protein L8 OS=Mus musculus GN=Rpl8 PE=1 SV=2;>tr|Q9Z237|Q9Z237_MOUSE Ribosomal protein L8 (Fragment) OS=Mus musculus PE=4 SV=1;>tr
LIM and SH3 domain protein 1	Q61792;Q543N3;A2A6G9;A2A6H0;A2A6G6;A2A6G7;A2A6G8;A2A6H1;A2A6G5;E9Q0N6;A2A6G4	13.8203	13.9565	13.4242	NaN	13.9974	13.8359	13.6413	14.2232	13.93	13.6254	131390	43	Q61792;Q543N3;A2A6G9;A2A6H0;A2A6G6;A2A6G7;A2A6G8;A2A6H1;A2A6G5;E9Q0N6	Lasp1	>sp|Q61792|LASP1_MOUSE LIM and SH3 domain protein 1 OS=Mus musculus GN=Lasp1 PE=1 SV=1;>tr|Q543N3|Q543N3_MOUSE LIM and SH3 protein 1, isoform CRA_b OS=Mus musculus GN=Lasp1 PE=2 SV=1;>tr|A2A6G9|A2A6G9_MOUSE LIM and SH3 domain protein 1 (Fragment) OS=Mus mu
Interleukin-5 receptor subunit alpha	B7ZN65;Q05A81;P21183	NaN	NaN	NaN	NaN	NaN	NaN	NaN	NaN	NaN	14.2533	130970	9	B7ZN65;Q05A81;P21183	Il5ra	>tr|B7ZN65|B7ZN65_MOUSE Il5ra protein OS=Mus musculus GN=Il5ra PE=2 SV=1;>tr|Q05A81|Q05A81_MOUSE Interleukin 5 receptor, alpha OS=Mus musculus GN=Il5ra PE=2 SV=1;>sp|P21183|IL5RA_MOUSE Interleukin-5 receptor subunit alpha OS=Mus musculus GN=Il5ra PE=2 SV=1
Plectin	Q6S390;Q6S388;Q6S392;Q6S393;Q6S387;Q6S385;Q9QXS1;E9Q3W4;F6R059;Q05CR3;Q8C8S5;E9Q9J6;Q499F9;E9PW24;Q8R0W0	14.2027	13.7903	14.366	13.6467	13.8158	13.1343	13.2669	13.255	13.3504	13.0562	130890	49	Q6S390;Q6S388;Q6S392;Q6S393;Q6S387;Q6S385;Q9QXS1;E9Q3W4	Plec	>tr|Q6S390|Q6S390_MOUSE Plectin 4 OS=Mus musculus GN=Plec PE=2 SV=1;>tr|Q6S388|Q6S388_MOUSE Plectin 7 OS=Mus musculus GN=Plec PE=2 SV=1;>tr|Q6S392|Q6S392_MOUSE Plectin 3 OS=Mus musculus GN=Plec PE=2 SV=1;>tr|Q6S393|Q6S393_MOUSE Plectin 2 OS=Mus musculus GN
T-complex protein 1 subunit gamma	E9Q133;Q3U4U6;P80318;Q3U0I3;Q3UJP4;F6Q609;Q3TBM6;F6ZVG8	13.509	13.5518	13.5976	13.9253	13.5645	13.8739	13.4781	13.8934	13.3896	13.3261	130790	36	E9Q133;Q3U4U6;P80318;Q3U0I3;Q3UJP4;F6Q609	Cct3	>tr|E9Q133|E9Q133_MOUSE T-complex protein 1 subunit gamma OS=Mus musculus GN=Cct3 PE=1 SV=1;>tr|Q3U4U6|Q3U4U6_MOUSE T-complex protein 1 subunit gamma OS=Mus musculus GN=Cct3 PE=2 SV=1;>sp|P80318|TCPG_MOUSE T-complex protein 1 subunit gamma OS=Mus musculus
Catenin delta-1	E9Q986;D3Z7H6;E9Q907;E9Q905;E9Q8Z4;E9Q8Z9;D3Z2H2;E9Q901;E9Q904;G3X9V2;P30999;E9Q8Z6;E9Q8Z8;E9Q906;E9Q903;E9Q8Z5;D3Z2H7;Q3TPD1;Q3UF77	14.0785	13.7118	13.9795	13.5935	13.6296	13.0618	14.1582	13.6011	13.5099	13.5358	130410	68	E9Q986;D3Z7H6;E9Q907;E9Q905;E9Q8Z4;E9Q8Z9;D3Z2H2;E9Q901;E9Q904;G3X9V2;P30999;E9Q8Z6;E9Q8Z8;E9Q906;E9Q903;E9Q8Z5;D3Z2H7;Q3TPD1	Ctnnd1	>tr|E9Q986|E9Q986_MOUSE Catenin delta-1 OS=Mus musculus GN=Ctnnd1 PE=1 SV=1;>tr|D3Z7H6|D3Z7H6_MOUSE Catenin delta-1 OS=Mus musculus GN=Ctnnd1 PE=1 SV=1;>tr|E9Q907|E9Q907_MOUSE Catenin delta-1 OS=Mus musculus GN=Ctnnd1 PE=1 SV=1;>tr|E9Q905|E9Q905_MOUSE Cate
	Q9DCP4;Q6PER5	13.0898	13.7863	13.1194	14.26	13.9323	14.1731	13.8555	13.4769	13.0635	14.0904	130320	99	Q9DCP4;Q6PER5	0610012H03Rik	>tr|Q9DCP4|Q9DCP4_MOUSE Novel Thioesterase superfamily domain and Saposin A-type domain containing protein (0610012H03Rik) OS=Mus musculus GN=Them7 PE=1 SV=1;>tr|Q6PER5|Q6PER5_MOUSE Uncharacterized protein OS=Mus musculus GN=Them7 PE=2 SV=1
Poly(rC)-binding protein 2;Poly(rC)-binding protein 3	B2M1R7;Q61990;Q3TF69;Q3TT81;E9Q7D8;Q8CFQ6;P57722;Q3V486;G3UYM5	13.8718	NaN	14.0406	13.8329	13.778	13.654	13.6795	14.1679	13.7133	13.7057	130000	35	B2M1R7;Q61990;Q3TF69;Q3TT81;E9Q7D8;Q8CFQ6;P57722	Pcbp2;Pcbp3	>tr|B2M1R7|B2M1R7_MOUSE Poly(RC) binding protein 2 OS=Mus musculus GN=Pcbp2 PE=2 SV=1;>sp|Q61990|PCBP2_MOUSE Poly(rC)-binding protein 2 OS=Mus musculus GN=Pcbp2 PE=1 SV=1;>tr|Q3TF69|Q3TF69_MOUSE Putative uncharacterized protein OS=Mus musculus GN=Pcbp2 PE=
Glucosidase 2 subunit beta	Q3U518;Q3TWG2;O08795	14.3617	14.0146	14.5041	13.9352	13.9346	NaN	13.4047	13.1904	13.5266	13.2662	129920	51	Q3U518;Q3TWG2;O08795	Prkcsh	>tr|Q3U518|Q3U518_MOUSE Protein kinase C substrate 80K-H, isoform CRA_b OS=Mus musculus GN=Prkcsh PE=2 SV=1;>tr|Q3TWG2|Q3TWG2_MOUSE Putative uncharacterized protein OS=Mus musculus GN=Prkcsh PE=2 SV=1;>sp|O08795|GLU2B_MOUSE Glucosidase 2 subunit beta OS=Mu
Fibrinogen beta chain;Fibrinopeptide B;Fibrinogen beta chain	Q8K0E8;Q3TGR2;CON__P02676	NaN	12.9922	13.8471	12.959	12.814	15.2067	13.0529	13.7755	13.725	14.1463	129890	75	Q8K0E8;Q3TGR2	Fgb	>sp|Q8K0E8|FIBB_MOUSE Fibrinogen beta chain OS=Mus musculus GN=Fgb PE=2 SV=1;>tr|Q3TGR2|Q3TGR2_MOUSE Fibrinogen, B beta polypeptide, isoform CRA_a OS=Mus musculus GN=Fgb PE=2 SV=1
Acyl-coenzyme A oxidase;Peroxisomal acyl-coenzyme A oxidase 3	Q3TAW3;Q8C178;Q9EPL9;E9Q296;D3Z2N6	13.3761	13.1308	13.859	14.0001	13.4562	13.6265	13.6294	13.9393	13.509	14.3041	129540	39	Q3TAW3;Q8C178;Q9EPL9;E9Q296	Acox3	>tr|Q3TAW3|Q3TAW3_MOUSE Acyl-coenzyme A oxidase OS=Mus musculus GN=Acox3 PE=2 SV=1;>tr|Q8C178|Q8C178_MOUSE Acyl-coenzyme A oxidase OS=Mus musculus GN=Acox3 PE=1 SV=1;>sp|Q9EPL9|ACOX3_MOUSE Peroxisomal acyl-coenzyme A oxidase 3 OS=Mus musculus GN=Acox3 PE=1
Sushi domain-containing protein 2	Q9DBX3	14.1388	14.0133	14.1608	13.4648	13.9501	NaN	13.3824	13.4488	13.8465	13.775	129350	19	Q9DBX3	Susd2	>sp|Q9DBX3|SUSD2_MOUSE Sushi domain-containing protein 2 OS=Mus musculus GN=Susd2 PE=1 SV=1
Coiled-coil-helix-coiled-coil-helix domain-containing protein 2, mitochondrial	Q9D1L0;D3Z5B1;Q8CEW7;B2RPU8;Q8K3S8	NaN	13.5145	13.5275	13.3146	13.442	13.456	13.6052	13.2876	14.1997	13.559	128870	30	Q9D1L0;D3Z5B1;Q8CEW7;B2RPU8	Chchd2;2410018M08Rik	>sp|Q9D1L0|CHCH2_MOUSE Coiled-coil-helix-coiled-coil-helix domain-containing protein 2 OS=Mus musculus GN=Chchd2 PE=2 SV=1;>tr|D3Z5B1|D3Z5B1_MOUSE Protein Zbed5 (Fragment) OS=Mus musculus GN=Zbed5 PE=4 SV=5;>tr|Q8CEW7|Q8CEW7_MOUSE Putative uncharacterized
Sorcin	Q6P069;F6T867	13.2665	13.9387	13.3072	13.973	13.4193	13.9819	13.5764	14.1808	12.9932	13.8155	128380	42	Q6P069	Sri	>sp|Q6P069|SORCN_MOUSE Sorcin OS=Mus musculus GN=Sri PE=1 SV=1
Glutathione S-transferase A4	P24472	14.8228	14.4011	14.8511	13.6104	13.6365	12.3337	12.2471	12.5384	NaN	NaN	128080	53	P24472	Gsta4	>sp|P24472|GSTA4_MOUSE Glutathione S-transferase A4 OS=Mus musculus GN=Gsta4 PE=1 SV=3
NADH dehydrogenase [ubiquinone] flavoprotein 3, mitochondrial	Q8BK30	13.2817	13.3475	12.4603	13.1701	13.4295	13.9768	13.4406	NaN	14.9622	14.0521	127990	60	Q8BK30	Ndufv3	>sp|Q8BK30|NDUV3_MOUSE NADH dehydrogenase [ubiquinone] flavoprotein 3, mitochondrial OS=Mus musculus GN=Ndufv3 PE=3 SV=1
PDZK1-interacting protein 1	A8C1X3;Q9CQH0;G3UW41	NaN	14.1791	13.7663	13.3644	13.7357	NaN	14.2572	13.5864	NaN	14.1335	127720	27	A8C1X3;Q9CQH0;G3UW41	Pdzk1ip1	>tr|A8C1X3|A8C1X3_MOUSE Putative uncharacterized protein (Fragment) OS=Mus musculus GN=Pdzk1ip1 PE=2 SV=1;>sp|Q9CQH0|PDZ1I_MOUSE PDZK1-interacting protein 1 OS=Mus musculus GN=Pdzk1ip1 PE=3 SV=1;>tr|G3UW41|G3UW41_MOUSE PDZK1 interacting protein 1, isoform
Insulin-like growth factor-binding protein 7	Q811C8;A0A5E1;Q3UFA6;Q61581;F8WH23;E9Q5D9;Q3U131	14.0841	14.6946	NaN	13.992	14.4187	12.9689	11.9483	13.3719	13.5321	NaN	127680	26	Q811C8;A0A5E1;Q3UFA6;Q61581;F8WH23;E9Q5D9;Q3U131	Igfbp7	>tr|Q811C8|Q811C8_MOUSE Igfbp7 protein (Fragment) OS=Mus musculus GN=Igfbp7 PE=2 SV=1;>tr|A0A5E1|A0A5E1_MOUSE Insulin-like growth factor binding protein 7 OS=Mus musculus GN=Igfbp7 PE=2 SV=1;>tr|Q3UFA6|Q3UFA6_MOUSE Putative uncharacterized protein OS=Mus m
60S ribosomal protein L27	Q5BLJ9;P61358;Q9CSM4;A2A4Q0	14.2476	13.5557	13.977	13.7732	13.898	13.4949	12.9963	13.7568	NaN	13.6564	126830	20	Q5BLJ9;P61358;Q9CSM4;A2A4Q0	Rpl27	>tr|Q5BLJ9|Q5BLJ9_MOUSE 60S ribosomal protein L27 OS=Mus musculus GN=Rpl27 PE=2 SV=1;>sp|P61358|RL27_MOUSE 60S ribosomal protein L27 OS=Mus musculus GN=Rpl27 PE=1 SV=2;>tr|Q9CSM4|Q9CSM4_MOUSE 60S ribosomal protein L27 (Fragment) OS=Mus musculus PE=2 SV=1;>
Alpha-1-antitrypsin 1-5	Q00898	13.3473	NaN	13.4684	13.4853	NaN	14.5694	13.3663	13.2597	13.7455	12.7931	126660	49	Q00898	Serpina1e	>sp|Q00898|A1AT5_MOUSE Alpha-1-antitrypsin 1-5 OS=Mus musculus GN=Serpina1e PE=1 SV=1
L-2-hydroxyglutarate dehydrogenase, mitochondrial	Q91YP0	13.3569	13.6202	13.4917	13.4331	13.5043	13.6589	13.9067	13.8176	14.0871	13.9338	126580	47	Q91YP0	L2hgdh	>sp|Q91YP0|L2HDH_MOUSE L-2-hydroxyglutarate dehydrogenase, mitochondrial OS=Mus musculus GN=L2hgdh PE=1 SV=1
Heterogeneous nuclear ribonucleoprotein M	Q3TW40;Q3THB3;Q9D0E1;B8JK33;Q3TL61;B8JK32;Q570Z0;Q3TQ66;F6W322;Q3UCL9;F7C9U3	13.906	13.8209	13.7394	13.2167	13.3004	13.8143	12.7091	14.5428	12.8903	13.2757	126220	48	Q3TW40;Q3THB3;Q9D0E1;B8JK33;Q3TL61;B8JK32;Q570Z0	Hnrnpm	>tr|Q3TW40|Q3TW40_MOUSE Putative uncharacterized protein OS=Mus musculus GN=Hnrnpm PE=2 SV=1;>tr|Q3THB3|Q3THB3_MOUSE Putative uncharacterized protein OS=Mus musculus GN=Hnrnpm PE=1 SV=1;>sp|Q9D0E1|HNRPM_MOUSE Heterogeneous nuclear ribonucleoprotein M OS=Mu
Nicotinamide phosphoribosyltransferase	Q99KQ4;Q3TLX1	13.8231	14.2167	13.4822	13.694	13.1057	13.772	13.5293	13.9723	12.9244	13.1084	126180	26	Q99KQ4;Q3TLX1	Nampt	>sp|Q99KQ4|NAMPT_MOUSE Nicotinamide phosphoribosyltransferase OS=Mus musculus GN=Nampt PE=1 SV=1;>tr|Q3TLX1|Q3TLX1_MOUSE Putative uncharacterized protein OS=Mus musculus GN=Nampt PE=2 SV=1
Tubulin beta-5 chain	P99024;Q80ZV2	13.4562	14.2524	12.9728	13.9274	12.7371	13.9534	12.8263	14.5366	11.7177	12.5154	125970	53	P99024;Q80ZV2	Tubb5	>sp|P99024|TBB5_MOUSE Tubulin beta-5 chain OS=Mus musculus GN=Tubb5 PE=1 SV=1;>tr|Q80ZV2|Q80ZV2_MOUSE Tubb5 protein (Fragment) OS=Mus musculus GN=Tubb5 PE=2 SV=1
Biglycan	Q3UXK8;Q3TNY9;P28653;Q3TAF9;Q7TMW3;Q6PG76	13.924	13.8826	14.1872	14.1002	14.1312	13.6176	12.7967	13.1062	12.7391	12.5889	125570	45	Q3UXK8;Q3TNY9;P28653;Q3TAF9;Q7TMW3	Bgn	>tr|Q3UXK8|Q3UXK8_MOUSE Putative uncharacterized protein OS=Mus musculus GN=Bgn PE=2 SV=1;>tr|Q3TNY9|Q3TNY9_MOUSE Biglycan OS=Mus musculus GN=Bgn PE=2 SV=1;>sp|P28653|PGS1_MOUSE Biglycan OS=Mus musculus GN=Bgn PE=2 SV=1;>tr|Q3TAF9|Q3TAF9_MOUSE Putative unc
Multifunctional protein ADE2;Phosphoribosylaminoimidazole-succinocarboxamide synthase;Phosphoribosylaminoimidazole carboxylase	Q9DCL9;D3Z6P1;D6RCU8	13.4484	13.8285	13.456	13.064	13.2691	13.5382	14.0161	13.8687	14.0792	14.126	125370	39	Q9DCL9	Paics	>sp|Q9DCL9|PUR6_MOUSE Multifunctional protein ADE2 OS=Mus musculus GN=Paics PE=1 SV=4
	Q61649	12.9958	NaN	12.9426	NaN	NaN	15.2618	NaN	NaN	NaN	NaN	125060	29	Q61649	Hba-a2	>tr|Q61649|Q61649_MOUSE Alpha-globin mRNA (Fragment) OS=Mus musculus PE=2 SV=1
Disabled homolog 2	E9PX84;Q3TRE6;Q3TMQ2;E9QL31;P98078;Q3TRI2;Q3TN55;F6TQN9;Q9DCE6;E0CXT5;E0CZ53	13.5152	13.8068	14.0232	13.6137	13.7596	13.3892	13.1998	13.8658	13.7652	13.7258	124490	36	E9PX84;Q3TRE6;Q3TMQ2;E9QL31;P98078;Q3TRI2;Q3TN55;F6TQN9;Q9DCE6;E0CXT5	Dab2	>tr|E9PX84|E9PX84_MOUSE Disabled homolog 2 OS=Mus musculus GN=Dab2 PE=1 SV=1;>tr|Q3TRE6|Q3TRE6_MOUSE Disabled homolog 2 OS=Mus musculus GN=Dab2 PE=1 SV=1;>tr|Q3TMQ2|Q3TMQ2_MOUSE Putative uncharacterized protein OS=Mus musculus GN=Dab2 PE=2 SV=1;>tr|E9QL31|
Glutathione peroxidase;Glutathione peroxidase 3	D3Z2Y7;P46412;D3Z7Y0;Q8CC60;Q8CDQ5;P21765;F2Z3Y2	13.6427	14.033	13.3146	14.1352	14.4942	12.9776	13.088	13.1269	12.5972	13.1584	124390	37	D3Z2Y7;P46412;D3Z7Y0	Gpx3	>tr|D3Z2Y7|D3Z2Y7_MOUSE Glutathione peroxidase (Fragment) OS=Mus musculus GN=Gpx3 PE=1 SV=1;>sp|P46412|GPX3_MOUSE Glutathione peroxidase 3 OS=Mus musculus GN=Gpx3 PE=2 SV=2;>tr|D3Z7Y0|D3Z7Y0_MOUSE Glutathione peroxidase (Fragment) OS=Mus musculus GN=Gpx3 P
60S ribosomal protein L14	Q9CR57;Q9CWK0;Q569Z0;Q922F9	NaN	NaN	NaN	NaN	NaN	NaN	NaN	NaN	NaN	14.0692	123990	19	Q9CR57;Q9CWK0;Q569Z0	Rpl14	>sp|Q9CR57|RL14_MOUSE 60S ribosomal protein L14 OS=Mus musculus GN=Rpl14 PE=1 SV=3;>tr|Q9CWK0|Q9CWK0_MOUSE Putative uncharacterized protein OS=Mus musculus GN=Rpl14 PE=2 SV=1;>tr|Q569Z0|Q569Z0_MOUSE Ribosomal protein L14 OS=Mus musculus GN=Rpl14-ps1 PE=2 S
Leucine-rich PPR motif-containing protein, mitochondrial	Q6PB66;F6V2A3	13.4944	13.6262	13.5378	14.0232	13.2354	13.7739	13.6336	14.0916	13.3596	13.195	123780	61	Q6PB66	Lrpprc	>sp|Q6PB66|LPPRC_MOUSE Leucine-rich PPR motif-containing protein, mitochondrial OS=Mus musculus GN=Lrpprc PE=1 SV=2
F-actin-capping protein subunit alpha-2	Q5DQJ3;Q3UBZ3;P47754;Q3UCD2;D6RCW7;Q3U7G3	13.717	14.0074	13.4637	13.8543	13.3541	14.0539	13.345	13.5022	NaN	13.4601	123510	60	Q5DQJ3;Q3UBZ3;P47754;Q3UCD2;D6RCW7;Q3U7G3	Capza2	>tr|Q5DQJ3|Q5DQJ3_MOUSE Capping protein (Actin filament) muscle Z-line, alpha 2, isoform CRA_c OS=Mus musculus GN=Capza2 PE=2 SV=1;>tr|Q3UBZ3|Q3UBZ3_MOUSE Putative uncharacterized protein OS=Mus musculus GN=Capza2 PE=2 SV=1;>sp|P47754|CAZA2_MOUSE F-actin-c
Acylamino-acid-releasing enzyme	Q8R146	13.6383	13.8262	13.4192	13.5757	13.9262	13.6409	13.5644	13.2124	13.8806	13.8379	123300	47	Q8R146	Apeh	>sp|Q8R146|APEH_MOUSE Acylamino-acid-releasing enzyme OS=Mus musculus GN=Apeh PE=2 SV=3
Coiled-coil domain-containing protein 124	Q9D8X2	NaN	NaN	NaN	NaN	NaN	11.7337	NaN	NaN	NaN	NaN	122750	27	Q9D8X2	Ccdc124	>sp|Q9D8X2|CC124_MOUSE Coiled-coil domain-containing protein 124 OS=Mus musculus GN=Ccdc124 PE=2 SV=1
39S ribosomal protein L12, mitochondrial	Q9DB15	13.8391	13.7869	13.9472	13.8238	13.8775	13.6623	13.7928	NaN	NaN	NaN	122290	60	Q9DB15	Mrpl12	>sp|Q9DB15|RM12_MOUSE 39S ribosomal protein L12, mitochondrial OS=Mus musculus GN=Mrpl12 PE=1 SV=2
Proline synthase co-transcribed bacterial homolog protein	Q9Z2Y8;Q544R1;Q3UYN1;Q6P8V7;Q80ZV3	12.6679	14.1084	NaN	13.4738	14.0065	14.2828	13.8898	NaN	13.6846	14.0363	121920	33	Q9Z2Y8;Q544R1;Q3UYN1;Q6P8V7	Prosc	>sp|Q9Z2Y8|PROSC_MOUSE Proline synthase co-transcribed bacterial homolog protein OS=Mus musculus GN=Prosc PE=1 SV=1;>tr|Q544R1|Q544R1_MOUSE Proline synthetase co-transcribed OS=Mus musculus GN=Prosc PE=2 SV=1;>tr|Q3UYN1|Q3UYN1_MOUSE Putative uncharacterize
6-phosphofructokinase type C;6-phosphofructokinase	Q9WUA3;Q8C605;Q8C8E8;F6YL81;Q9D255;D3YUA3	13.2288	13.587	12.98	13.5069	13.1376	13.7002	13.9304	13.8265	14.3796	13.6476	121890	50	Q9WUA3;Q8C605	Pfkp	>sp|Q9WUA3|PFKAP_MOUSE ATP-dependent 6-phosphofructokinase, platelet type OS=Mus musculus GN=Pfkp PE=1 SV=1;>tr|Q8C605|Q8C605_MOUSE ATP-dependent 6-phosphofructokinase OS=Mus musculus GN=Pfkp PE=1 SV=1
Purine nucleoside phosphorylase	Q543K9;P23492;Q9D8C9	13.9368	14.0243	13.5884	14.1497	14.276	NaN	13.7092	13.1237	13.4836	13.5684	121660	38	Q543K9;P23492	Pnp	>tr|Q543K9|Q543K9_MOUSE Purine nucleoside phosphorylase OS=Mus musculus GN=Pnp PE=1 SV=1;>sp|P23492|PNPH_MOUSE Purine nucleoside phosphorylase OS=Mus musculus GN=Pnp PE=1 SV=2
25-hydroxycholesterol 7-alpha-hydroxylase	Q8CHV7;Q60991;Q3USU4;Q3TA21	13.224	13.0483	13.2091	13.0406	13.3505	13.851	14.3886	13.4815	14.362	14.411	121340	41	Q8CHV7;Q60991;Q3USU4;Q3TA21	Cyp7b1	>tr|Q8CHV7|Q8CHV7_MOUSE Cytochrome P450, family 7, subfamily b, polypeptide 1 OS=Mus musculus GN=Cyp7b1 PE=2 SV=1;>sp|Q60991|CP7B1_MOUSE 25-hydroxycholesterol 7-alpha-hydroxylase OS=Mus musculus GN=Cyp7b1 PE=2 SV=2;>tr|Q3USU4|Q3USU4_MOUSE Putative uncharac
Serine/arginine-rich splicing factor 1	Q6PDM2;H7BX95;F7AI47;F6QXN3	14.4663	13.9528	NaN	14.085	13.8879	12.3757	NaN	13.5313	13.5244	13.2707	121180	31	Q6PDM2;H7BX95;F7AI47	Srsf1	>sp|Q6PDM2|SRSF1_MOUSE Serine/arginine-rich splicing factor 1 OS=Mus musculus GN=Srsf1 PE=1 SV=3;>tr|H7BX95|H7BX95_MOUSE Serine/arginine-rich-splicing factor 1 OS=Mus musculus GN=Srsf1 PE=1 SV=1;>tr|F7AI47|F7AI47_MOUSE Serine/arginine-rich-splicing factor
Ubiquitin-conjugating enzyme E2 N	P61089;A2RTT4	NaN	NaN	13.9449	13.4307	13.5333	13.6909	13.6311	13.6544	14.1085	13.7499	121000	29	P61089;A2RTT4	Ube2n	>sp|P61089|UBE2N_MOUSE Ubiquitin-conjugating enzyme E2 N OS=Mus musculus GN=Ube2n PE=1 SV=1;>tr|A2RTT4|A2RTT4_MOUSE MCG4297 OS=Mus musculus GN=Ube2n PE=2 SV=1
Corticosteroid 11-beta-dehydrogenase isozyme 2	Q6NZB9;Q3U2R0;P51661	14.6283	14.4351	14.792	NaN	NaN	NaN	NaN	NaN	NaN	NaN	120150	6	Q6NZB9;Q3U2R0;P51661	Hsd11b2	>tr|Q6NZB9|Q6NZB9_MOUSE Hsd11b2 protein OS=Mus musculus GN=Hsd11b2 PE=2 SV=1;>tr|Q3U2R0|Q3U2R0_MOUSE Putative uncharacterized protein OS=Mus musculus GN=Hsd11b2 PE=2 SV=1;>sp|P51661|DHI2_MOUSE Corticosteroid 11-beta-dehydrogenase isozyme 2 OS=Mus musculus
Fermitin family homolog 2	Q8CIB5;Q3TLE2;Q3UMA4;A6X941	13.8099	13.3778	13.6418	13.3578	13.4723	13.5221	13.5745	13.554	13.5958	14.001	119930	32	Q8CIB5;Q3TLE2;Q3UMA4	Fermt2	>sp|Q8CIB5|FERM2_MOUSE Fermitin family homolog 2 OS=Mus musculus GN=Fermt2 PE=1 SV=1;>tr|Q3TLE2|Q3TLE2_MOUSE Pleckstrin homology domain containing, family C (With FERM domain) member 1 OS=Mus musculus GN=Fermt2 PE=2 SV=1;>tr|Q3UMA4|Q3UMA4_MOUSE Putative un
Erlin-2	Q8BFZ9;Q91X78;E9PUH5	13.5101	13.9982	13.9796	13.2492	13.8185	13.3433	13.3122	13.6398	13.6725	13.6728	118230	33	Q8BFZ9	Erlin2	>sp|Q8BFZ9|ERLN2_MOUSE Erlin-2 OS=Mus musculus GN=Erlin2 PE=1 SV=1
Thiopurine S-methyltransferase	O55060;D3Z217;D3YWK6;D3Z380;D6RIK3;D3Z0R1	13.1484	13.9431	13.2647	13.7799	13.7732	14.0305	13.0779	12.9727	13.3569	13.7202	117770	28	O55060;D3Z217;D3YWK6;D3Z380	Tpmt	>sp|O55060|TPMT_MOUSE Thiopurine S-methyltransferase OS=Mus musculus GN=Tpmt PE=1 SV=1;>tr|D3Z217|D3Z217_MOUSE Thiopurine S-methyltransferase (Fragment) OS=Mus musculus GN=Tpmt PE=1 SV=1;>tr|D3YWK6|D3YWK6_MOUSE Thiopurine S-methyltransferase (Fragment) OS=
60S ribosomal protein L24	Q8BP67;Q3UW40;Q8BT08;Q9CS31;F6RSK3	13.654	NaN	13.4376	13.7264	NaN	13.3834	NaN	13.5216	13.8205	13.9351	117590	11	Q8BP67;Q3UW40;Q8BT08;Q9CS31	Rpl24	>sp|Q8BP67|RL24_MOUSE 60S ribosomal protein L24 OS=Mus musculus GN=Rpl24 PE=1 SV=2;>tr|Q3UW40|Q3UW40_MOUSE Putative uncharacterized protein OS=Mus musculus GN=Rpl24 PE=2 SV=1;>tr|Q8BT08|Q8BT08_MOUSE Putative uncharacterized protein (Fragment) OS=Mus muscul
Secernin-2	Q8VCA8;A2A709;Q91XF1	13.5928	13.735	13.4206	13.5576	13.3791	13.2915	13.9044	13.4429	13.9341	13.9573	117410	29	Q8VCA8;A2A709;Q91XF1	Scrn2	>sp|Q8VCA8|SCRN2_MOUSE Secernin-2 OS=Mus musculus GN=Scrn2 PE=2 SV=1;>tr|A2A709|A2A709_MOUSE Secernin-2 (Fragment) OS=Mus musculus GN=Scrn2 PE=1 SV=1;>tr|Q91XF1|Q91XF1_MOUSE Scrn2 protein (Fragment) OS=Mus musculus GN=Scrn2 PE=2 SV=1
	O54909;Q8K5C8;Q76LB8;D6RFQ4;Q6PHA1;Q3TP45	NaN	14.112	13.9692	14.0726	13.7989	13.104	13.0536	13.6217	13.54	13.4803	117320	25	O54909;Q8K5C8;Q76LB8	Rdh16;Rdh9	>tr|O54909|O54909_MOUSE Cis-retinol androgen dehydrogenase 1 OS=Mus musculus GN=Rdh16 PE=1 SV=1;>tr|Q8K5C8|Q8K5C8_MOUSE Cis-retinol/androgen dehydrogenase type 3 OS=Mus musculus GN=Rdh9 PE=2 SV=1;>tr|Q76LB8|Q76LB8_MOUSE Cis-retinol/androgen dehydrogenase t
NADH dehydrogenase [ubiquinone] 1 alpha subcomplex subunit 2	Q9CQ75	NaN	NaN	NaN	NaN	NaN	NaN	NaN	NaN	NaN	14.1402	117000	42	Q9CQ75	Ndufa2	>sp|Q9CQ75|NDUA2_MOUSE NADH dehydrogenase [ubiquinone] 1 alpha subcomplex subunit 2 OS=Mus musculus GN=Ndufa2 PE=1 SV=3
EH domain-containing protein 1	Q3T9A1;Q9WVK4;Q80ZZ0;Q3TUW9;Q3TGS1;Q8K1X5;Q3TIT3;Q3TCK3	13.3918	13.6453	13.1283	13.441	13.3426	13.0396	13.8824	13.2926	14.0217	14.1591	115940	31	Q3T9A1;Q9WVK4;Q80ZZ0;Q3TUW9;Q3TGS1;Q8K1X5;Q3TIT3;Q3TCK3	Ehd1	>tr|Q3T9A1|Q3T9A1_MOUSE Putative uncharacterized protein (Fragment) OS=Mus musculus GN=Ehd1 PE=2 SV=1;>sp|Q9WVK4|EHD1_MOUSE EH domain-containing protein 1 OS=Mus musculus GN=Ehd1 PE=1 SV=1;>tr|Q80ZZ0|Q80ZZ0_MOUSE EH-domain containing 1 OS=Mus musculus GN=E
Coatomer subunit alpha;Xenin;Proxenin	Q63ZW9;Q8CIE6;Q8BTF0;F8WHL2;Q99JW9;Q8BTF3;Q8R393;F6XJN3	13.4468	13.449	13.7488	13.3404	13.725	13.7315	13.4446	13.3006	13.5342	13.2276	114880	54	Q63ZW9;Q8CIE6;Q8BTF0;F8WHL2	Copa	>tr|Q63ZW9|Q63ZW9_MOUSE Copa protein (Fragment) OS=Mus musculus GN=Copa PE=2 SV=1;>sp|Q8CIE6|COPA_MOUSE Coatomer subunit alpha OS=Mus musculus GN=Copa PE=1 SV=2;>tr|Q8BTF0|Q8BTF0_MOUSE Coatomer subunit alpha OS=Mus musculus GN=Copa PE=2 SV=1;>tr|F8WHL2|F8W
Unconventional myosin-Ic	Q9WTI7	13.732	13.3663	13.5365	13.4534	13.4853	13.5877	13.6139	14.0542	13.3771	12.7984	114700	123	Q9WTI7	Myo1c	>sp|Q9WTI7|MYO1C_MOUSE Unconventional myosin-Ic OS=Mus musculus GN=Myo1c PE=1 SV=2
Tubulin beta-2B chain	Q9CWF2;B2RSN3;Q99J49;A2AQ07;CON__ENSEMBL:ENSBTAP00000025008;G3UZR1;Q62363	13.2141	13.3112	13.1417	14.1776	12.9487	12.8123	13.4886	13.6709	13.5759	14.1687	114600	50	Q9CWF2;B2RSN3;Q99J49	Tubb2b;Tubb2a	>sp|Q9CWF2|TBB2B_MOUSE Tubulin beta-2B chain OS=Mus musculus GN=Tubb2b PE=1 SV=1;>tr|B2RSN3|B2RSN3_MOUSE MCG1395 OS=Mus musculus GN=Tubb2b PE=2 SV=1;>tr|Q99J49|Q99J49_MOUSE Tubb2a protein (Fragment) OS=Mus musculus GN=Tubb2a PE=2 SV=1
Lipoma-preferred partner homolog	Q8BFW7	13.8006	13.6462	14.0036	13.7101	13.5369	12.9956	13.3706	13.0816	13.7487	13.2597	114340	47	Q8BFW7	Lpp	>sp|Q8BFW7|LPP_MOUSE Lipoma-preferred partner homolog OS=Mus musculus GN=Lpp PE=1 SV=1
60S ribosomal protein L18a	Q3THJ0;P62717;Q05CK2	14.1637	13.9919	NaN	13.5594	13.769	NaN	13.5689	NaN	13.6479	13.5079	114090	24	Q3THJ0;P62717;Q05CK2	Rpl18a	>tr|Q3THJ0|Q3THJ0_MOUSE 60S ribosomal protein L18a OS=Mus musculus GN=Rpl18a PE=2 SV=1;>sp|P62717|RL18A_MOUSE 60S ribosomal protein L18a OS=Mus musculus GN=Rpl18a PE=1 SV=1;>tr|Q05CK2|Q05CK2_MOUSE Rpl18a protein OS=Mus musculus GN=Rpl18a PE=2 SV=1
UDP-glucose:glycoprotein glucosyltransferase 1	Q6P5E4;Q8BWM7;G3UYG7;G3UY73;G3UY35;B0LAE5;G3UZU8	14.1809	14.1336	14.7089	14.0523	13.9395	NaN	13.1112	NaN	NaN	13.1946	114060	36	Q6P5E4;Q8BWM7	Uggt1	>sp|Q6P5E4|UGGG1_MOUSE UDP-glucose:glycoprotein glucosyltransferase 1 OS=Mus musculus GN=Uggt1 PE=1 SV=4;>tr|Q8BWM7|Q8BWM7_MOUSE Putative uncharacterized protein (Fragment) OS=Mus musculus GN=Uggt1 PE=2 SV=1
Calbindin	Q8CEF3;Q8C5H2;P12658;Q8CCS7;Q08331	13.6227	14.2554	14.3428	13.325	14.5237	NaN	12.3049	13.2476	12.0854	12.1312	113840	24	Q8CEF3;Q8C5H2;P12658	Calb1	>tr|Q8CEF3|Q8CEF3_MOUSE Putative uncharacterized protein OS=Mus musculus GN=Calb1 PE=2 SV=1;>tr|Q8C5H2|Q8C5H2_MOUSE Putative uncharacterized protein OS=Mus musculus GN=Calb1 PE=2 SV=1;>sp|P12658|CALB1_MOUSE Calbindin OS=Mus musculus GN=Calb1 PE=1 SV=2
2-oxoisovalerate dehydrogenase subunit alpha, mitochondrial	Q99L69;P50136;Q3U3J1	NaN	13.8757	13.4074	13.2799	12.9755	13.4916	NaN	NaN	13.6047	13.1571	113630	31	Q99L69;P50136;Q3U3J1	Bckdha	>tr|Q99L69|Q99L69_MOUSE Branched chain ketoacid dehydrogenase E1, alpha polypeptide OS=Mus musculus GN=Bckdha PE=2 SV=1;>sp|P50136|ODBA_MOUSE 2-oxoisovalerate dehydrogenase subunit alpha, mitochondrial OS=Mus musculus GN=Bckdha PE=1 SV=1;>tr|Q3U3J1|Q3U3J1_
Myristoylated alanine-rich C-kinase substrate	P26645;A0A0A1HAM8;Q05BL6	13.9679	14.2368	14.1836	13.6452	14.1032	12.6181	12.9469	12.101	13.3332	11.4163	113430	74	P26645;A0A0A1HAM8;Q05BL6	Marcks	>sp|P26645|MARCS_MOUSE Myristoylated alanine-rich C-kinase substrate OS=Mus musculus GN=Marcks PE=1 SV=2;>tr|A0A0A1HAM8|A0A0A1HAM8_MOUSE 80K protein OS=Mus musculus PE=2 SV=1;>tr|Q05BL6|Q05BL6_MOUSE Marcks protein (Fragment) OS=Mus musculus GN=Marcks PE=2
NADH dehydrogenase [ubiquinone] 1 beta subcomplex subunit 5, mitochondrial	D3Z568;Q9CQH3;Q8BU20;F6Y6V5;D3YX99;D3Z6W9	13.0941	13.476	13.3399	13.4667	13.2095	13.6673	13.6365	13.7093	12.8448	14.0308	113420	32	D3Z568;Q9CQH3;Q8BU20;F6Y6V5;D3YX99;D3Z6W9	Ndufb5	>tr|D3Z568|D3Z568_MOUSE NADH dehydrogenase (Ubiquinone) 1 beta subcomplex, 5, isoform CRA_e OS=Mus musculus GN=Ndufb5 PE=1 SV=1;>sp|Q9CQH3|NDUB5_MOUSE NADH dehydrogenase [ubiquinone] 1 beta subcomplex subunit 5, mitochondrial OS=Mus musculus GN=Ndufb5 PE=1
60S ribosomal protein L7	Q5M9N8;Q3UBI6;P14148;Q3TK73;F6XI62	14.5162	NaN	NaN	12.7511	NaN	13.9079	13.5941	12.1804	14.212	NaN	113400	32	Q5M9N8;Q3UBI6;P14148;Q3TK73;F6XI62	Rpl7	>tr|Q5M9N8|Q5M9N8_MOUSE Ribosomal protein L7 OS=Mus musculus GN=Rpl7 PE=2 SV=1;>tr|Q3UBI6|Q3UBI6_MOUSE Putative uncharacterized protein OS=Mus musculus GN=Rpl7 PE=2 SV=1;>sp|P14148|RL7_MOUSE 60S ribosomal protein L7 OS=Mus musculus GN=Rpl7 PE=1 SV=2;>tr|Q3
Heat shock protein 105 kDa	E9Q0U7;Q61699;D3Z027;D3Z3I9;Q8C6H1	13.1545	13.3519	13.431	13.6428	13.0713	13.6007	13.9682	13.4074	13.7946	13.628	113360	35	E9Q0U7;Q61699	Hsph1	>tr|E9Q0U7|E9Q0U7_MOUSE Heat shock protein 105 kDa OS=Mus musculus GN=Hsph1 PE=1 SV=1;>sp|Q61699|HS105_MOUSE Heat shock protein 105 kDa OS=Mus musculus GN=Hsph1 PE=1 SV=2
Ras-related C3 botulinum toxin substrate 1;Ras-related C3 botulinum toxin substrate 2;Ras-related C3 botulinum toxin substrate 3	Q9D859;Q8BPG5;P63001;K7Q7T7;Q3TLP8;Q8C4N8;Q14A12;Q05144;P60764;A2AC13;Q8QZS2	NaN	13.2797	13.6694	13.8489	NaN	NaN	14.2819	13.9073	13.9055	13.9984	112790	21	Q9D859;Q8BPG5;P63001;K7Q7T7;Q3TLP8;Q8C4N8;Q14A12;Q05144;P60764	Rac1;Rac3;Rac2	>tr|Q9D859|Q9D859_MOUSE Putative uncharacterized protein OS=Mus musculus GN=Rac1 PE=2 SV=1;>tr|Q8BPG5|Q8BPG5_MOUSE Putative uncharacterized protein OS=Mus musculus GN=Rac1 PE=2 SV=1;>sp|P63001|RAC1_MOUSE Ras-related C3 botulinum toxin substrate 1 OS=Mus mu
RNA binding motif protein, X-linked-like-1;RNA-binding motif protein, X chromosome;RNA-binding motif protein, X chromosome, N-terminally processed	A2AFI3;Q91VM5;Q9WV02;A2AFI4;S4R1F6	13.8281	13.5392	13.4581	14.1572	13.7381	13.076	13.3334	13.2196	13.4538	13.0408	112660	45	A2AFI3;Q91VM5;Q9WV02;A2AFI4	Rbmx;Rbmxl1	>tr|A2AFI3|A2AFI3_MOUSE RNA binding motif protein, X chromosome, isoform CRA_b OS=Mus musculus GN=Rbmx PE=1 SV=1;>sp|Q91VM5|RMXL1_MOUSE RNA binding motif protein, X-linked-like-1 OS=Mus musculus GN=Rbmxl1 PE=2 SV=1;>sp|Q9WV02|RBMX_MOUSE RNA-binding motif p
Macrophage-capping protein	Q99LB4;Q3UJ44;Q3TNN6;P24452;D3YTL5	13.5281	13.2283	NaN	14.0382	13.6174	NaN	13.3813	12.4861	13.5146	13.4491	112510	44	Q99LB4;Q3UJ44;Q3TNN6;P24452	Capg	>tr|Q99LB4|Q99LB4_MOUSE Capping protein (Actin filament), gelsolin-like OS=Mus musculus GN=Capg PE=1 SV=1;>tr|Q3UJ44|Q3UJ44_MOUSE Putative uncharacterized protein OS=Mus musculus GN=Capg PE=2 SV=1;>tr|Q3TNN6|Q3TNN6_MOUSE Putative uncharacterized protein OS
Cytochrome b-c1 complex subunit 6, mitochondrial	P99028;Q8BMU6	13.7116	13.2826	13.3016	13.329	12.5984	14.6362	13.6584	14.3308	12.7268	12.7195	112380	39	P99028	Uqcrh	>sp|P99028|QCR6_MOUSE Cytochrome b-c1 complex subunit 6, mitochondrial OS=Mus musculus GN=Uqcrh PE=1 SV=2
Bifunctional coenzyme A synthase;Phosphopantetheine adenylyltransferase;Dephospho-CoA kinase	Q9DBL7	13.7486	13.1065	13.9626	13.7076	13.63	13.3093	13.2747	13.5787	NaN	13.7935	112140	26	Q9DBL7	Coasy	>sp|Q9DBL7|COASY_MOUSE Bifunctional coenzyme A synthase OS=Mus musculus GN=Coasy PE=1 SV=2
Prolyl 3-hydroxylase 2	Q8CG71	NaN	NaN	NaN	NaN	NaN	11.042	NaN	NaN	NaN	NaN	111950	4	Q8CG71	Leprel1	>sp|Q8CG71|P3H2_MOUSE Prolyl 3-hydroxylase 2 OS=Mus musculus GN=Leprel1 PE=2 SV=1
Lambda-crystallin homolog	Q99KP3;A7VMV2;Q9D221	13.5487	13.8173	14.0146	13.666	14.0838	NaN	13.0314	13.9667	NaN	13.7704	111470	29	Q99KP3;A7VMV2	Cryl1	>sp|Q99KP3|CRYL1_MOUSE Lambda-crystallin homolog OS=Mus musculus GN=Cryl1 PE=2 SV=3;>tr|A7VMV2|A7VMV2_MOUSE Crystallin, lamda 1, isoform CRA_a OS=Mus musculus GN=Cryl1 PE=2 SV=1
Cytochrome P450 2A4;Cytochrome P450 2A5	P15392;Q80XK1;Q91X75;P20852	13.8073	13.5868	13.628	13.6787	13.5175	13.0609	13.1755	13.3685	13.2733	13.3519	111320	64	P15392;Q80XK1;Q91X75;P20852	Cyp2a4;Cyp2a5	>sp|P15392|CP2A4_MOUSE Cytochrome P450 2A4 OS=Mus musculus GN=Cyp2a4 PE=2 SV=3;>tr|Q80XK1|Q80XK1_MOUSE Cyp2a5 protein (Fragment) OS=Mus musculus GN=Cyp2a5 PE=2 SV=1;>tr|Q91X75|Q91X75_MOUSE Cyp2a4 protein OS=Mus musculus GN=Cyp2a5 PE=1 SV=1;>sp|P20852|CP2A5
Acylcarnitine hydrolase	Q91WG0;Q8K033;Q6PDB7;Q8QZR3	13.7486	14.3599	13.7051	13.3455	13.4259	NaN	13.4353	13.7458	12.5665	13.4798	110960	29	Q91WG0	Ces2c	>sp|Q91WG0|EST2C_MOUSE Acylcarnitine hydrolase OS=Mus musculus GN=Ces2c PE=1 SV=1
NADPH--cytochrome P450 reductase	P37040;Q05DV1;E9Q997	13.8666	13.3894	13.4341	13.5762	13.3449	13.1094	13.363	13.5826	13.1056	13.952	110570	29	P37040;Q05DV1	Por	>sp|P37040|NCPR_MOUSE NADPH--cytochrome P450 reductase OS=Mus musculus GN=Por PE=2 SV=2;>tr|Q05DV1|Q05DV1_MOUSE NADPH--cytochrome P450 reductase OS=Mus musculus GN=Por PE=1 SV=1
Neutral cholesterol ester hydrolase 1	Q8BLF1;Q8BYQ0;Q3TVS3	13.4093	14.0887	13.7557	13.616	13.3001	13.1817	13.751	13.3339	NaN	13.6237	110390	24	Q8BLF1	Nceh1	>sp|Q8BLF1|NCEH1_MOUSE Neutral cholesterol ester hydrolase 1 OS=Mus musculus GN=Nceh1 PE=1 SV=1
S-adenosylmethionine synthase;S-adenosylmethionine synthase isoform type-2	Q6PE05;Q3TSS0;Q3UZA2;Q3UAP7;Q99J57;Q3THS6;Q3TED1	13.9235	13.8766	13.857	13.7395	13.7542	NaN	NaN	13.4328	13.727	NaN	110340	18	Q6PE05;Q3TSS0;Q3UZA2;Q3UAP7;Q99J57;Q3THS6;Q3TED1	Mat2a	>tr|Q6PE05|Q6PE05_MOUSE Mat2a protein OS=Mus musculus GN=Mat2a PE=2 SV=1;>tr|Q3TSS0|Q3TSS0_MOUSE S-adenosylmethionine synthase OS=Mus musculus GN=Mat2a PE=2 SV=1;>tr|Q3UZA2|Q3UZA2_MOUSE S-adenosylmethionine synthase OS=Mus musculus GN=Mat2a PE=2 SV=1;>tr|Q
Hydroxyacylglutathione hydrolase, mitochondrial	Q99KB8;G5E8T9;E9Q2H8;E9PYA3;D3YUX8;D3YWI0	13.4891	13.0967	13.9291	12.5236	13.2163	13.3166	13.6971	13.1406	14.3865	NaN	110150	51	Q99KB8;G5E8T9;E9Q2H8;E9PYA3;D3YUX8;D3YWI0	Hagh	>sp|Q99KB8|GLO2_MOUSE Hydroxyacylglutathione hydrolase, mitochondrial OS=Mus musculus GN=Hagh PE=1 SV=2;>tr|G5E8T9|G5E8T9_MOUSE Hydroxyacyl glutathione hydrolase OS=Mus musculus GN=Hagh PE=1 SV=1;>tr|E9Q2H8|E9Q2H8_MOUSE Hydroxyacylglutathione hydrolase, mi
60S ribosomal protein L32	Q5PR09;P62911	NaN	13.6161	13.6497	13.6929	13.7728	13.6036	13.3824	13.556	13.6232	13.5082	109580	29	Q5PR09;P62911	Rpl32	>tr|Q5PR09|Q5PR09_MOUSE Ribosomal protein L32 OS=Mus musculus GN=Rpl32 PE=2 SV=1;>sp|P62911|RL32_MOUSE 60S ribosomal protein L32 OS=Mus musculus GN=Rpl32 PE=1 SV=2
Fumarylacetoacetate hydrolase domain-containing protein 2A	Q3TC72	13.2403	13.5669	13.1692	13.3651	13.6995	13.0534	13.4794	13.6164	13.8246	13.662	109340	54	Q3TC72	Fahd2	>sp|Q3TC72|FAHD2_MOUSE Fumarylacetoacetate hydrolase domain-containing protein 2A OS=Mus musculus GN=Fahd2 PE=1 SV=1
Ras-related protein Rab-2A;Ras-related protein Rab-2B	Q0PD65;P53994;Q8BXY4;Q6PDZ3;Q3TEG7;Q0PD64;P59279;Q9DB48;Q5U628;G3UXQ7;G3V022;Q6P7T7;S4R232	13.6362	13.0776	13.4873	13.3387	13.4614	13.0559	13.3322	13.4171	13.5452	13.6193	109190	149	Q0PD65;P53994;Q8BXY4;Q6PDZ3;Q3TEG7;Q0PD64;P59279	Rab2a;Rab2b	>tr|Q0PD65|Q0PD65_MOUSE RAB2, member RAS oncogene family OS=Mus musculus GN=Rab2a PE=2 SV=1;>sp|P53994|RAB2A_MOUSE Ras-related protein Rab-2A OS=Mus musculus GN=Rab2a PE=1 SV=1;>tr|Q8BXY4|Q8BXY4_MOUSE Putative uncharacterized protein OS=Mus musculus GN=Rab
AP-2 complex subunit alpha-2	Q6PEE6;Q3U7X9;P17427;Q69ZW4;E9PWD0	13.5841	13.2963	13.3577	14.0955	13.5383	NaN	13.1905	13.7886	13.4179	13.6656	108970	25	Q6PEE6;Q3U7X9;P17427;Q69ZW4	Ap2a2	>tr|Q6PEE6|Q6PEE6_MOUSE Adaptor protein complex AP-2, alpha 2 subunit OS=Mus musculus GN=Ap2a2 PE=2 SV=1;>tr|Q3U7X9|Q3U7X9_MOUSE Putative uncharacterized protein OS=Mus musculus GN=Ap2a2 PE=2 SV=1;>sp|P17427|AP2A2_MOUSE AP-2 complex subunit alpha-2 OS=Mus
Cathepsin Z	Q9WUU7;Q545I6;Q9ES94	13.9885	13.7851	13.6418	13.1393	14.1541	12.7133	12.6266	13.2685	12.5973	13.3062	108710	26	Q9WUU7;Q545I6;Q9ES94	Ctsz	>sp|Q9WUU7|CATZ_MOUSE Cathepsin Z OS=Mus musculus GN=Ctsz PE=2 SV=1;>tr|Q545I6|Q545I6_MOUSE Cathepsin Z, isoform CRA_b OS=Mus musculus GN=Ctsz PE=2 SV=1;>tr|Q9ES94|Q9ES94_MOUSE Cathepsin Z OS=Mus musculus GN=Ctsz PE=2 SV=1
ATP-dependent RNA helicase A	O70133;A0A087WPL5;E9QNN1;Q3UR42;Q3TF92;Q3TEB2;Q05BR6	13.9037	13.1697	13.7457	13.0524	13.399	13.3216	12.7593	13.4906	13.7924	13.6395	108310	40	O70133;A0A087WPL5;E9QNN1;Q3UR42	Dhx9	>sp|O70133|DHX9_MOUSE ATP-dependent RNA helicase A OS=Mus musculus GN=Dhx9 PE=1 SV=2;>tr|A0A087WPL5|A0A087WPL5_MOUSE ATP-dependent RNA helicase A OS=Mus musculus GN=Dhx9 PE=1 SV=1;>tr|E9QNN1|E9QNN1_MOUSE ATP-dependent RNA helicase A OS=Mus musculus GN=Dhx9
Small nuclear ribonucleoprotein Sm D3	Q91VM2;P62320	13.7441	13.6598	13.8593	13.554	13.5131	13.0648	13.1442	13.053	13.453	NaN	108190	71	Q91VM2;P62320	Snrpd3	>tr|Q91VM2|Q91VM2_MOUSE Small nuclear ribonucleoprotein D3 OS=Mus musculus GN=Snrpd3 PE=2 SV=1;>sp|P62320|SMD3_MOUSE Small nuclear ribonucleoprotein Sm D3 OS=Mus musculus GN=Snrpd3 PE=1 SV=1
60S ribosomal protein L23a	Q91YK6;Q4V9X9;Q5M9M5;P62751	13.1509	NaN	13.882	14.0069	13.3489	13.0377	13.3226	NaN	13.3301	NaN	107450	23	Q91YK6;Q4V9X9;Q5M9M5;P62751	Rpl23a	>tr|Q91YK6|Q91YK6_MOUSE Rpl23a protein (Fragment) OS=Mus musculus GN=Rpl23a PE=2 SV=1;>tr|Q4V9X9|Q4V9X9_MOUSE Rpl23a protein (Fragment) OS=Mus musculus GN=Rpl23a PE=2 SV=1;>tr|Q5M9M5|Q5M9M5_MOUSE MCG10806 OS=Mus musculus GN=Rpl23a PE=2 SV=1;>sp|P62751|RL23
NADH dehydrogenase [ubiquinone] iron-sulfur protein 7, mitochondrial	Q9DC70	12.3015	13.5858	NaN	13.5103	12.7225	12.5318	14.3544	NaN	14.6788	14.3605	107030	41	Q9DC70	Ndufs7	>sp|Q9DC70|NDUS7_MOUSE NADH dehydrogenase [ubiquinone] iron-sulfur protein 7, mitochondrial OS=Mus musculus GN=Ndufs7 PE=1 SV=1
Collagen alpha-2(I) chain	Q3TX57;Q3TU64;Q01149;Q3TP88;Q3TUE2;E0CXI2;Q91VL4	14.0373	14.0413	14.234	13.6187	13.7945	12.3945	NaN	12.8845	12.667	13.1011	106470	31	Q3TX57;Q3TU64;Q01149;Q3TP88;Q3TUE2	Col1a2	>tr|Q3TX57|Q3TX57_MOUSE Procollagen, type I, alpha 2 OS=Mus musculus GN=Col1a2 PE=2 SV=1;>tr|Q3TU64|Q3TU64_MOUSE Putative uncharacterized protein OS=Mus musculus GN=Col1a2 PE=2 SV=1;>sp|Q01149|CO1A2_MOUSE Collagen alpha-2(I) chain OS=Mus musculus GN=Col1a2
Kynurenine/alpha-aminoadipate aminotransferase, mitochondrial	Q9WVM8;Q3UNS8	13.2675	13.1174	NaN	12.8922	13.1005	13.6186	14.1103	13.8304	13.2284	13.4934	106230	23	Q9WVM8;Q3UNS8	Aadat	>sp|Q9WVM8|AADAT_MOUSE Kynurenine/alpha-aminoadipate aminotransferase, mitochondrial OS=Mus musculus GN=Aadat PE=1 SV=1;>tr|Q3UNS8|Q3UNS8_MOUSE Putative uncharacterized protein OS=Mus musculus GN=Aadat PE=2 SV=1
Beta-2-glycoprotein 1	Q6LAL7;Q9CY42;Q01339;I7HJR3	13.7908	13.6505	13.8742	13.6457	13.4624	NaN	NaN	13.2181	13.7744	13.7198	106170	24	Q6LAL7;Q9CY42;Q01339	Apoh	>tr|Q6LAL7|Q6LAL7_MOUSE Beta-2 glycoprotein I (Fragment) OS=Mus musculus PE=4 SV=1;>tr|Q9CY42|Q9CY42_MOUSE Putative uncharacterized protein OS=Mus musculus GN=Apoh PE=2 SV=1;>sp|Q01339|APOH_MOUSE Beta-2-glycoprotein 1 OS=Mus musculus GN=Apoh PE=1 SV=1
2-oxoisovalerate dehydrogenase subunit beta, mitochondrial	Q6P3A8	12.8591	13.0111	12.9512	12.9628	12.9225	14.1421	13.3671	13.8214	13.4649	13.36	106020	24	Q6P3A8	Bckdhb	>sp|Q6P3A8|ODBB_MOUSE 2-oxoisovalerate dehydrogenase subunit beta, mitochondrial OS=Mus musculus GN=Bckdhb PE=1 SV=2
Pyridoxal kinase	Q8K183;D3Z7R1	13.6627	13.1591	NaN	13.3869	13.2288	NaN	13.3618	13.1295	13.7718	13.6216	105640	26	Q8K183	Pdxk	>sp|Q8K183|PDXK_MOUSE Pyridoxal kinase OS=Mus musculus GN=Pdxk PE=1 SV=1
NEDD8	Q3UI46;P29595	13.6889	13.5438	13.7941	NaN	13.4475	13.5558	13.2735	NaN	NaN	NaN	105430	28	Q3UI46;P29595	Nedd8	>tr|Q3UI46|Q3UI46_MOUSE Neural cell expressed, developmentally down-regulated gene 8, isoform CRA_a OS=Mus musculus GN=Nedd8 PE=2 SV=1;>sp|P29595|NEDD8_MOUSE NEDD8 OS=Mus musculus GN=Nedd8 PE=1 SV=2
Aldehyde dehydrogenase;Fatty aldehyde dehydrogenase	Q8C5J1;Q99PH3;Q8C3C9;P47740;Q8BQ93;B1AV77;Q99PH4;B1ATI0;Q3U7B5;Q3UNF5;P47739;B7ZN13	13.1426	13.7592	13.6224	13.3361	13.3895	13.2365	13.7992	13.4676	12.5539	13.1899	104740	56	Q8C5J1;Q99PH3;Q8C3C9;P47740;Q8BQ93;B1AV77;Q99PH4;B1ATI0;Q3U7B5	Aldh3a2	>tr|Q8C5J1|Q8C5J1_MOUSE Aldehyde dehydrogenase OS=Mus musculus PE=2 SV=1;>tr|Q99PH3|Q99PH3_MOUSE Aldehyde dehydrogenase OS=Mus musculus GN=Aldh3a2 PE=3 SV=1;>tr|Q8C3C9|Q8C3C9_MOUSE Aldehyde dehydrogenase OS=Mus musculus GN=Aldh3a2 PE=2 SV=1;>sp|P47740|AL3A
Thioredoxin reductase 1, cytoplasmic	Q9JMH6;Q91Y95;Q91Y98	13.5381	13.2126	13.5089	13.7286	13.8347	13.3014	13.0858	12.8162	13.3752	13.3228	103700	18	Q9JMH6;Q91Y95	Txnrd1	>sp|Q9JMH6|TRXR1_MOUSE Thioredoxin reductase 1, cytoplasmic OS=Mus musculus GN=Txnrd1 PE=1 SV=3;>tr|Q91Y95|Q91Y95_MOUSE Thioredoxin reductase 1 (Fragment) OS=Mus musculus PE=4 SV=1
Cysteine and glycine-rich protein 2	Q9D1M8;Q71V27;P97314;Q6QMT3	13.3133	13.5494	13.5567	13.4277	13.7133	NaN	13.1662	13.3915	13.2627	13.1155	103640	50	Q9D1M8;Q71V27;P97314;Q6QMT3	Csrp2	>tr|Q9D1M8|Q9D1M8_MOUSE Putative uncharacterized protein OS=Mus musculus GN=Csrp2 PE=2 SV=1;>tr|Q71V27|Q71V27_MOUSE Smooth muscle LIM protein OS=Mus musculus GN=Csrp2 PE=2 SV=1;>sp|P97314|CSRP2_MOUSE Cysteine and glycine-rich protein 2 OS=Mus musculus GN=C
Heterogeneous nuclear ribonucleoprotein L	Q8R081;Q3UMT7;G5E924;G3UY38;Q8BI42;Q9CVU5	13.4571	13.6432	13.7113	13.7581	14.0143	NaN	13.3259	13.2138	12.9643	13.3167	103450	53	Q8R081;Q3UMT7;G5E924;G3UY38	Hnrnpl	>sp|Q8R081|HNRPL_MOUSE Heterogeneous nuclear ribonucleoprotein L OS=Mus musculus GN=Hnrnpl PE=1 SV=2;>tr|Q3UMT7|Q3UMT7_MOUSE Putative uncharacterized protein OS=Mus musculus GN=Hnrnpl PE=2 SV=1;>tr|G5E924|G5E924_MOUSE Heterogeneous nuclear ribonucleoprotei
Peptidyl-prolyl cis-trans isomerase FKBP4;Peptidyl-prolyl cis-trans isomerase FKBP4, N-terminally processed	P30416;F7CAT1;D6RDE2;F6S2D5;Q8CBS1	13.6517	13.1154	13.7541	13.3674	13.3782	13.1793	13.209	12.9836	13.8341	13.3429	102870	37	P30416	Fkbp4	>sp|P30416|FKBP4_MOUSE Peptidyl-prolyl cis-trans isomerase FKBP4 OS=Mus musculus GN=Fkbp4 PE=1 SV=5
Malectin	Q6ZQI3;D3Z1M3	14.2723	13.504	14.2453	NaN	12.6789	12.9575	13.5021	12.981	12.3835	13.34	102790	37	Q6ZQI3;D3Z1M3	Mlec	>sp|Q6ZQI3|MLEC_MOUSE Malectin OS=Mus musculus GN=Mlec PE=2 SV=2;>tr|D3Z1M3|D3Z1M3_MOUSE Malectin OS=Mus musculus GN=Mlec PE=1 SV=1
Probable carboxypeptidase PM20D1	Q8C165;F7B8J4	13.5899	13.6026	13.3974	12.9859	13.5649	13.5007	13.0237	13.4501	13.3589	13.4378	102200	13	Q8C165	Pm20d1	>sp|Q8C165|P20D1_MOUSE Probable carboxypeptidase PM20D1 OS=Mus musculus GN=Pm20d1 PE=2 SV=1
Proteasome activator complex subunit 1	G3UXZ5;Q5HZK3;P97371;G3X9K9;G3UWN9;G3UXY0	NaN	14.2007	NaN	13.444	13.5777	NaN	13.8257	NaN	13.6408	NaN	101960	12	G3UXZ5;Q5HZK3;P97371;G3X9K9;G3UWN9;G3UXY0	Psme1	>tr|G3UXZ5|G3UXZ5_MOUSE Proteasome activator complex subunit 1 (Fragment) OS=Mus musculus GN=Psme1 PE=1 SV=1;>tr|Q5HZK3|Q5HZK3_MOUSE Proteasome (Prosome, macropain) 28 subunit, alpha OS=Mus musculus GN=Psme1 PE=2 SV=1;>sp|P97371|PSME1_MOUSE Proteasome acti
Basal cell adhesion molecule	Q9R069;Q99K86;Q8BGB4;D3YTK7	NaN	13.5701	13.5807	13.5777	13.3665	13.4384	13.4407	13.8604	13.7884	12.8061	101780	47	Q9R069;Q99K86;Q8BGB4	Bcam	>sp|Q9R069|BCAM_MOUSE Basal cell adhesion molecule OS=Mus musculus GN=Bcam PE=2 SV=1;>tr|Q99K86|Q99K86_MOUSE Bcam protein OS=Mus musculus GN=Bcam PE=2 SV=1;>tr|Q8BGB4|Q8BGB4_MOUSE Putative uncharacterized protein OS=Mus musculus GN=Bcam PE=2 SV=1
Aldose 1-epimerase	Q8K157;Q3TZ44;Q3TSZ4	NaN	13.6051	NaN	NaN	NaN	NaN	NaN	NaN	14.4215	NaN	101460	20	Q8K157;Q3TZ44;Q3TSZ4	Galm	>sp|Q8K157|GALM_MOUSE Aldose 1-epimerase OS=Mus musculus GN=Galm PE=2 SV=1;>tr|Q3TZ44|Q3TZ44_MOUSE Aldose 1-epimerase OS=Mus musculus GN=Galm PE=2 SV=1;>tr|Q3TSZ4|Q3TSZ4_MOUSE Aldose 1-epimerase OS=Mus musculus GN=Galm PE=2 SV=1
T-complex protein 1 subunit beta	Q542X7;P80314;Q9JJD8	13.7004	13.7201	13.4119	13.4723	13.4567	13.2022	13.1464	13.2782	13.3526	NaN	101380	35	Q542X7;P80314;Q9JJD8	Cct2	>tr|Q542X7|Q542X7_MOUSE Chaperonin subunit 2 (Beta), isoform CRA_a OS=Mus musculus GN=Cct2 PE=2 SV=1;>sp|P80314|TCPB_MOUSE T-complex protein 1 subunit beta OS=Mus musculus GN=Cct2 PE=1 SV=4;>tr|Q9JJD8|Q9JJD8_MOUSE Brain cDNA, clone MNCb-1272, similar to Mu
Proteasome subunit alpha type-7;Proteasome subunit alpha type	Q3THL2;Q9Z2U0;Q542H2;Q3UIT9;Q3TN31;B7ZMS3;Q9CWH6;Q8VEB8;B7ZMS4	13.859	13.4652	13.712	13.4986	13.2199	13.6353	13.2562	13.5872	NaN	NaN	100660	52	Q3THL2;Q9Z2U0;Q542H2;Q3UIT9;Q3TN31	Psma7	>tr|Q3THL2|Q3THL2_MOUSE Putative uncharacterized protein OS=Mus musculus GN=Psma7 PE=2 SV=1;>sp|Q9Z2U0|PSA7_MOUSE Proteasome subunit alpha type-7 OS=Mus musculus GN=Psma7 PE=1 SV=1;>tr|Q542H2|Q542H2_MOUSE Proteasome subunit alpha type OS=Mus musculus GN=Ps
Parathymosin	Q66JR8;Q80WS9;Q9D0J8;Q8VDQ2	NaN	NaN	NaN	NaN	NaN	12.9683	NaN	NaN	NaN	NaN	99871	36	Q66JR8;Q80WS9;Q9D0J8;Q8VDQ2	Ptms	>tr|Q66JR8|Q66JR8_MOUSE Ptms protein OS=Mus musculus GN=Ptms PE=2 SV=1;>tr|Q80WS9|Q80WS9_MOUSE Ptms protein OS=Mus musculus GN=Ptms PE=2 SV=1;>sp|Q9D0J8|PTMS_MOUSE Parathymosin OS=Mus musculus GN=Ptms PE=1 SV=3;>tr|Q8VDQ2|Q8VDQ2_MOUSE Putative uncharacteri
T-complex protein 1 subunit delta	Q564F4;Q3UJZ8;Q3TII0;P80315;G5E839;G3UYW5	13.4828	13.276	13.2123	13.1592	13.1382	13.5175	13.1968	13.7124	13.5286	13.3723	99588	47	Q564F4;Q3UJZ8;Q3TII0;P80315;G5E839	Cct4	>tr|Q564F4|Q564F4_MOUSE T-complex protein 1 subunit delta OS=Mus musculus GN=Cct4 PE=2 SV=1;>tr|Q3UJZ8|Q3UJZ8_MOUSE T-complex protein 1 subunit delta OS=Mus musculus GN=Cct4 PE=2 SV=1;>tr|Q3TII0|Q3TII0_MOUSE T-complex protein 1 subunit delta OS=Mus musculu
Protein lin-7 homolog C	Q3UX93;O88952;Q3TTY6;Q3TS99;Q8JZS0;Q3TUM0;O88951	13.2369	13.2665	13.6673	13.3505	13.5012	NaN	13.3587	13.5657	13.6459	13.3877	99116	30	Q3UX93;O88952;Q3TTY6	Lin7c	>tr|Q3UX93|Q3UX93_MOUSE Putative uncharacterized protein OS=Mus musculus GN=Lin7c PE=2 SV=1;>sp|O88952|LIN7C_MOUSE Protein lin-7 homolog C OS=Mus musculus GN=Lin7c PE=1 SV=2;>tr|Q3TTY6|Q3TTY6_MOUSE Putative uncharacterized protein (Fragment) OS=Mus musculu
Drebrin-like protein	Q62418	13.3676	13.3929	13.5462	13.0778	13.8057	NaN	13.1525	13.1922	13.3613	13.3086	98657	29	Q62418	Dbnl	>sp|Q62418|DBNL_MOUSE Drebrin-like protein OS=Mus musculus GN=Dbnl PE=1 SV=2
Xylulose kinase	Q3TMS3;Q66JV3;Q3TNA1;Q8R0U8	12.9934	13.5467	NaN	13.9675	13.2664	12.9874	12.691	13.0769	13.8613	13.0988	98121	10	Q3TMS3;Q66JV3;Q3TNA1	Xylb	>tr|Q3TMS3|Q3TMS3_MOUSE Putative uncharacterized protein OS=Mus musculus GN=Xylb PE=2 SV=1;>tr|Q66JV3|Q66JV3_MOUSE Xylb protein (Fragment) OS=Mus musculus GN=Xylb PE=2 SV=1;>sp|Q3TNA1|XYLB_MOUSE Xylulose kinase OS=Mus musculus GN=Xylb PE=2 SV=1
Lamin-B1	P14733;Q8C553	NaN	13.7533	13.9608	13.3191	13.5483	13.0388	12.7407	13.3919	13.1198	13.1515	97961	26	P14733;Q8C553	Lmnb1	>sp|P14733|LMNB1_MOUSE Lamin-B1 OS=Mus musculus GN=Lmnb1 PE=1 SV=3;>tr|Q8C553|Q8C553_MOUSE Putative uncharacterized protein (Fragment) OS=Mus musculus GN=Lmnb1 PE=2 SV=1
UPF0317 protein C14orf159 homolog, mitochondrial	Q8BH86;E9QMK9;Q3U7K4;F7CUW7	13.4354	13.2476	13.5121	13.2022	13.2078	13.1873	12.9582	13.1366	13.1183	13.2618	97517	55	Q8BH86;E9QMK9;Q3U7K4	9030617O03Rik	>sp|Q8BH86|CN159_MOUSE UPF0317 protein C14orf159 homolog, mitochondrial OS=Mus musculus PE=1 SV=1;>tr|E9QMK9|E9QMK9_MOUSE Protein 9030617O03Rik OS=Mus musculus GN=9030617O03Rik PE=1 SV=1;>tr|Q3U7K4|Q3U7K4_MOUSE Putative uncharacterized protein (Fragment) O
Vacuolar protein sorting-associated protein 35	Q9EQH3;Q3TRJ1;Q3TJ43;Q3TKU6;Q3UQJ1	13.4622	13.5093	13.6711	13.1919	13.3361	13.4059	13.3998	13.4794	12.7146	13.2492	95588	20	Q9EQH3;Q3TRJ1;Q3TJ43;Q3TKU6;Q3UQJ1	Vps35	>sp|Q9EQH3|VPS35_MOUSE Vacuolar protein sorting-associated protein 35 OS=Mus musculus GN=Vps35 PE=1 SV=1;>tr|Q3TRJ1|Q3TRJ1_MOUSE Vacuolar protein sorting 35, isoform CRA_a OS=Mus musculus GN=Vps35 PE=2 SV=1;>tr|Q3TJ43|Q3TJ43_MOUSE Putative uncharacterized
Clathrin interactor 1	Q5SUH7;Q5SUH6;Q3UPG6;Q3UGL3;Q99KN9;Q3TJF5	12.9087	13.5209	13.401	12.8583	12.8038	12.7343	13.2867	13.639	13.4387	13.1472	95484	29	Q5SUH7;Q5SUH6;Q3UPG6;Q3UGL3;Q99KN9	Clint1	>tr|Q5SUH7|Q5SUH7_MOUSE Clathrin interactor 1 OS=Mus musculus GN=Clint1 PE=1 SV=1;>tr|Q5SUH6|Q5SUH6_MOUSE Clathrin interactor 1 OS=Mus musculus GN=Clint1 PE=1 SV=1;>tr|Q3UPG6|Q3UPG6_MOUSE Putative uncharacterized protein OS=Mus musculus GN=Clint1 PE=2 SV=1
Proteasome subunit alpha type-6	Q9QUM9;E0CXB1;E0CYT2	13.7078	13.2005	13.4027	NaN	13.4418	13.7109	13.0713	13.0244	13.2979	12.9619	95369	27	Q9QUM9;E0CXB1	Psma6	>sp|Q9QUM9|PSA6_MOUSE Proteasome subunit alpha type-6 OS=Mus musculus GN=Psma6 PE=1 SV=1;>tr|E0CXB1|E0CXB1_MOUSE Proteasome subunit alpha type-6 OS=Mus musculus GN=Psma6 PE=1 SV=1
Acidic leucine-rich nuclear phosphoprotein 32 family member A	D3YYE1;D3Z7M9;O35381;F6UFG6;Q64G17	13.6026	12.5397	13.6355	13.3689	14.0812	13.5919	13.3518	NaN	13.3706	13.4658	95328	30	D3YYE1;D3Z7M9;O35381;F6UFG6	Anp32a	>tr|D3YYE1|D3YYE1_MOUSE Acidic leucine-rich nuclear phosphoprotein 32 family member A (Fragment) OS=Mus musculus GN=Anp32a PE=1 SV=1;>tr|D3Z7M9|D3Z7M9_MOUSE Acidic leucine-rich nuclear phosphoprotein 32 family member A OS=Mus musculus GN=Anp32a PE=1 SV=1;>
Bifunctional glutamate/proline--tRNA ligase;Glutamate--tRNA ligase;Proline--tRNA ligase	Q8CGC7;B9EIU1;A0A0A6YWH3;A0A0A6YWA4;Q8BTR1	13.5664	13.5314	13.6017	13.3157	13.3194	13.2857	13.224	12.8031	13.0417	12.762	95205	57	Q8CGC7;B9EIU1	Eprs	>sp|Q8CGC7|SYEP_MOUSE Bifunctional glutamate/proline--tRNA ligase OS=Mus musculus GN=Eprs PE=1 SV=4;>tr|B9EIU1|B9EIU1_MOUSE Glutamyl-prolyl-tRNA synthetase OS=Mus musculus GN=Eprs PE=2 SV=1
L-xylulose reductase	A2AC16;Q91X52	13.424	13.2201	13.543	12.1117	12.8361	13.0804	13.3354	13.5965	13.1545	13.2135	94787	28	A2AC16;Q91X52	Dcxr	>tr|A2AC16|A2AC16_MOUSE Dicarbonyl L-xylulose reductase, isoform CRA_a OS=Mus musculus GN=Dcxr PE=1 SV=1;>sp|Q91X52|DCXR_MOUSE L-xylulose reductase OS=Mus musculus GN=Dcxr PE=2 SV=2
Small nuclear ribonucleoprotein Sm D2	Q14AF6;P62317;D3Z5N9	13.6902	13.7832	13.9091	NaN	13.8622	NaN	12.926	12.8324	13.2779	13.2215	94746	13	Q14AF6;P62317;D3Z5N9	Snrpd2;Gm5449	>tr|Q14AF6|Q14AF6_MOUSE MCG4862 OS=Mus musculus GN=Snrpd2 PE=2 SV=1;>sp|P62317|SMD2_MOUSE Small nuclear ribonucleoprotein Sm D2 OS=Mus musculus GN=Snrpd2 PE=3 SV=1;>tr|D3Z5N9|D3Z5N9_MOUSE MCG49198 OS=Mus musculus GN=Gm5449 PE=4 SV=1
Mitochondrial import inner membrane translocase subunit Tim13	P62075	12.8531	NaN	13.0032	13.3545	13.3382	13.6541	13.4917	13.428	13.445	13.4247	93487	31	P62075	Timm13	>sp|P62075|TIM13_MOUSE Mitochondrial import inner membrane translocase subunit Tim13 OS=Mus musculus GN=Timm13 PE=1 SV=1
	CON__Q28107	NaN	NaN	NaN	NaN	NaN	14.0531	NaN	NaN	NaN	NaN	92930	7	CON__Q28107		>Q28107 SWISS-PROT:Q28107 (Bos taurus) Coagulation factor V precursor
Catenin beta-1	E9Q6A9;Q3UZT7;Q02248;D3YUH4;F6QZ47;D3Z5Q1;E9PW26;F7BAC9;Q80VE7	13.3745	13.4522	13.3951	13.1682	13.4085	12.9847	13.0336	12.9243	13.4188	13.2899	92695	28	E9Q6A9;Q3UZT7;Q02248;D3YUH4	Ctnnb1	>tr|E9Q6A9|E9Q6A9_MOUSE Catenin beta-1 OS=Mus musculus GN=Ctnnb1 PE=1 SV=1;>tr|Q3UZT7|Q3UZT7_MOUSE Putative uncharacterized protein OS=Mus musculus GN=Ctnnb1 PE=2 SV=1;>sp|Q02248|CTNB1_MOUSE Catenin beta-1 OS=Mus musculus GN=Ctnnb1 PE=1 SV=1;>tr|D3YUH4|D3Y
Dimethylaniline monooxygenase [N-oxide-forming] 1	P50285;Q3UNX7;D3Z0T2;A0A0A6YVP9;Q8C9C1	NaN	13.6934	13.2651	13.5495	13.2522	NaN	NaN	12.9456	13.35	13.3828	92052	22	P50285;Q3UNX7;D3Z0T2;A0A0A6YVP9	Fmo1	>sp|P50285|FMO1_MOUSE Dimethylaniline monooxygenase [N-oxide-forming] 1 OS=Mus musculus GN=Fmo1 PE=1 SV=1;>tr|Q3UNX7|Q3UNX7_MOUSE Dimethylaniline monooxygenase [N-oxide-forming] 1 (Fragment) OS=Mus musculus GN=Fmo1 PE=1 SV=1;>tr|D3Z0T2|D3Z0T2_MOUSE Dimethy
Talin-2	B2RY15;Q71LX4;E9PUM4;Q68FD6;Q8CDM9;Q8CHG4;Q6PB69;Q9CS79;Q3TN69;Q3TKJ2	NaN	13.1272	13.5288	NaN	13.412	13.333	13.7537	NaN	13.5369	13.3113	92010	38	B2RY15;Q71LX4;E9PUM4;Q68FD6;Q8CDM9;Q8CHG4	Tln2	>tr|B2RY15|B2RY15_MOUSE Tln2 protein OS=Mus musculus GN=Tln2 PE=2 SV=1;>sp|Q71LX4|TLN2_MOUSE Talin-2 OS=Mus musculus GN=Tln2 PE=1 SV=3;>tr|E9PUM4|E9PUM4_MOUSE Talin-2 OS=Mus musculus GN=Tln2 PE=1 SV=1;>tr|Q68FD6|Q68FD6_MOUSE Tln2 protein OS=Mus musculus GN
Thioredoxin-like protein 1	Q8CDN6;Q3U8R9;Q3UNH3;Q3UBF4	NaN	13.6466	13.6753	13.3498	13.5283	12.885	NaN	13.0927	13.6627	13.3999	91935	61	Q8CDN6;Q3U8R9;Q3UNH3;Q3UBF4	Txnl1	>sp|Q8CDN6|TXNL1_MOUSE Thioredoxin-like protein 1 OS=Mus musculus GN=Txnl1 PE=2 SV=3;>tr|Q3U8R9|Q3U8R9_MOUSE Putative uncharacterized protein OS=Mus musculus GN=Txnl1 PE=2 SV=1;>tr|Q3UNH3|Q3UNH3_MOUSE Putative uncharacterized protein (Fragment) OS=Mus musc
Actin-related protein 2/3 complex subunit 1B	Q9WV32;Q3U094;Q3TCE7;Q91Z25;Q3TBA2;F6THG2;F6VVE6;D3Z6S0	13.5997	13.786	13.9592	14.0892	NaN	NaN	12.7691	13.1073	13.1842	12.8817	91901	32	Q9WV32;Q3U094;Q3TCE7;Q91Z25;Q3TBA2	Arpc1b	>sp|Q9WV32|ARC1B_MOUSE Actin-related protein 2/3 complex subunit 1B OS=Mus musculus GN=Arpc1b PE=2 SV=4;>tr|Q3U094|Q3U094_MOUSE Putative uncharacterized protein OS=Mus musculus GN=Arpc1b PE=2 SV=1;>tr|Q3TCE7|Q3TCE7_MOUSE Putative uncharacterized protein OS
Histone H1.5	Q1WWK3;P43276	13.8688	NaN	13.5308	13.3211	NaN	13.6104	13.2959	13.4243	13.2432	NaN	91711	23	Q1WWK3;P43276	Hist1h1b	>tr|Q1WWK3|Q1WWK3_MOUSE Hist1h1b protein (Fragment) OS=Mus musculus GN=Hist1h1b PE=2 SV=1;>sp|P43276|H15_MOUSE Histone H1.5 OS=Mus musculus GN=Hist1h1b PE=1 SV=2
Acyl-coenzyme A thioesterase 4	Q8BWN8;Q14DI6	NaN	NaN	NaN	NaN	NaN	NaN	14.4862	NaN	NaN	NaN	91609	18	Q8BWN8;Q14DI6	Acot4	>sp|Q8BWN8|ACOT4_MOUSE Acyl-coenzyme A thioesterase 4 OS=Mus musculus GN=Acot4 PE=1 SV=1;>tr|Q14DI6|Q14DI6_MOUSE Acyl-CoA thioesterase 4 OS=Mus musculus GN=Acot4 PE=2 SV=1
3 beta-hydroxysteroid dehydrogenase type 4;3 beta-hydroxysteroid dehydrogenase type 5	Q61767;Q3UIU9;E9Q007;A0A087WRE2;A0A087WPY5;Q61694;A0A087WQH6;Q5FW73;E9PXG7;Q7TPU0;Q76CU3;Q541Q1;P26149;O35469;A0A087WR10;B1ARP1	12.6208	13.2744	13.2346	13.2953	12.8608	13.459	12.6305	14.0478	12.7743	12.7703	91155	40	Q61767;Q3UIU9;E9Q007;A0A087WRE2;A0A087WPY5;Q61694	Hsd3b4;Gm4450;Hsd3b5	>sp|Q61767|3BHS4_MOUSE 3 beta-hydroxysteroid dehydrogenase type 4 OS=Mus musculus GN=Hsd3b4 PE=2 SV=3;>tr|Q3UIU9|Q3UIU9_MOUSE Hydroxy-delta-5-steroid dehydrogenase, 3 beta-and steroid delta-isomerase 4 OS=Mus musculus GN=Hsd3b4 PE=2 SV=1;>tr|E9Q007|E9Q007_
	G3UYJ7;G3UZN1;G3UX05;G3UYL6	13.1636	13.0323	13.2031	12.9413	12.9136	13.1608	13.4939	13.0873	12.8266	12.9545	90723	26	G3UYJ7;G3UZN1	Gm20441;Ddt	>tr|G3UYJ7|G3UYJ7_MOUSE Protein Gm20441 (Fragment) OS=Mus musculus GN=Gm20441 PE=4 SV=1;>tr|G3UZN1|G3UZN1_MOUSE D-dopachrome decarboxylase OS=Mus musculus GN=Ddt PE=1 SV=1
Thymosin beta-10	Q6ZWY8;A6H6H4	NaN	NaN	NaN	NaN	NaN	NaN	NaN	NaN	NaN	11.85	90489	9	Q6ZWY8;A6H6H4	Tmsb10	>sp|Q6ZWY8|TYB10_MOUSE Thymosin beta-10 OS=Mus musculus GN=Tmsb10 PE=3 SV=3;>tr|A6H6H4|A6H6H4_MOUSE MCG125727 OS=Mus musculus GN=Tmsb10 PE=2 SV=1
Protein Raph1	F2Z4B7;G5E867	NaN	NaN	NaN	NaN	NaN	13.8858	NaN	NaN	NaN	NaN	90452	7	F2Z4B7;G5E867	Raph1	>tr|F2Z4B7|F2Z4B7_MOUSE Protein Raph1 OS=Mus musculus GN=Raph1 PE=1 SV=1;>tr|G5E867|G5E867_MOUSE MCG116540, isoform CRA_b OS=Mus musculus GN=Raph1 PE=1 SV=1
Synaptophysin-like protein 1	Q3U4T9;Q3TVX7;O09117;D6RFU9	NaN	13.8334	NaN	13.0101	13.3953	NaN	13.6324	12.3934	13.6256	NaN	89861	36	Q3U4T9;Q3TVX7;O09117;D6RFU9	Sypl;Sypl1	>tr|Q3U4T9|Q3U4T9_MOUSE Putative uncharacterized protein OS=Mus musculus GN=Sypl PE=2 SV=1;>tr|Q3TVX7|Q3TVX7_MOUSE Putative uncharacterized protein OS=Mus musculus GN=Sypl PE=2 SV=1;>sp|O09117|SYPL1_MOUSE Synaptophysin-like protein 1 OS=Mus musculus GN=Syp
40S ribosomal protein S17	Q5M9L7;Q3TK12;P63276;Q8BT90	13.9867	NaN	14.3267	13.1921	NaN	NaN	13.8637	NaN	NaN	NaN	89640	5	Q5M9L7;Q3TK12;P63276;Q8BT90	Rps17	>tr|Q5M9L7|Q5M9L7_MOUSE MCG15301, isoform CRA_a OS=Mus musculus GN=Rps17 PE=2 SV=1;>tr|Q3TK12|Q3TK12_MOUSE Putative uncharacterized protein OS=Mus musculus GN=Rps17 PE=2 SV=1;>sp|P63276|RS17_MOUSE 40S ribosomal protein S17 OS=Mus musculus GN=Rps17 PE=1 SV=
NADH dehydrogenase [ubiquinone] iron-sulfur protein 8, mitochondrial	Q8VC72;Q8K3J1;Q5M9P5;Q3UY05	12.7713	13.3828	12.463	13.2323	12.6381	13.5603	12.9199	13.6747	13.3283	12.5168	89519	30	Q8VC72;Q8K3J1;Q5M9P5;Q3UY05	Ndufs8	>tr|Q8VC72|Q8VC72_MOUSE NADH dehydrogenase (Ubiquinone) Fe-S protein 8 OS=Mus musculus GN=Ndufs8 PE=2 SV=2;>sp|Q8K3J1|NDUS8_MOUSE NADH dehydrogenase [ubiquinone] iron-sulfur protein 8, mitochondrial OS=Mus musculus GN=Ndufs8 PE=1 SV=1;>tr|Q5M9P5|Q5M9P5_MOU
Acetoacetyl-CoA synthetase	Q9D2R0;Q8K3J7	13.3292	12.5366	13.2289	12.7157	13.3935	12.5038	13.1673	13.3305	13.5636	13.2107	88896	25	Q9D2R0	Aacs	>sp|Q9D2R0|AACS_MOUSE Acetoacetyl-CoA synthetase OS=Mus musculus GN=Aacs PE=2 SV=1
Spectrin alpha chain, non-erythrocytic 1	P16546	NaN	NaN	NaN	NaN	NaN	13.2695	NaN	NaN	NaN	NaN	88867	14	P16546	Sptan1	>sp|P16546|SPTN1_MOUSE Spectrin alpha chain, non-erythrocytic 1 OS=Mus musculus GN=Sptan1 PE=1 SV=4
Heterogeneous nuclear ribonucleoprotein Q	G3UZ48;G3UZI2;G3V018;Q7TMK9;Q3TRV3;G3UXJ6	13.4803	13.5364	13.5935	13.4501	13.3504	12.2905	12.9251	13.3089	NaN	12.5239	88628	25	G3UZ48;G3UZI2;G3V018;Q7TMK9;Q3TRV3;G3UXJ6	Syncrip	>tr|G3UZ48|G3UZ48_MOUSE Heterogeneous nuclear ribonucleoprotein Q OS=Mus musculus GN=Syncrip PE=1 SV=1;>tr|G3UZI2|G3UZI2_MOUSE Heterogeneous nuclear ribonucleoprotein Q OS=Mus musculus GN=Syncrip PE=1 SV=1;>tr|G3V018|G3V018_MOUSE Heterogeneous nuclear ribo
Sideroflexin-3	Q91V61;Q3U4F0	NaN	12.6388	13.4299	12.9249	13.4668	12.7297	13.3462	12.6147	14.0727	13.9496	88546	36	Q91V61;Q3U4F0	Sfxn3	>sp|Q91V61|SFXN3_MOUSE Sideroflexin-3 OS=Mus musculus GN=Sfxn3 PE=1 SV=1;>tr|Q3U4F0|Q3U4F0_MOUSE Sideroflexin-3 OS=Mus musculus GN=Sfxn3 PE=1 SV=1
Nuclease-sensitive element-binding protein 1	Q71V06;Q810K5;Q60951;Q3UBT1;P62960;A2BGG7;Q60950;Q8BRJ5;A0A0A0MQD2;B2RUF0;Q9Z2C8	13.832	NaN	NaN	13.1237	NaN	NaN	NaN	NaN	NaN	13.6503	88449	25	Q71V06;Q810K5;Q60951;Q3UBT1;P62960;A2BGG7	Ybx1	>tr|Q71V06|Q71V06_MOUSE Y box transcription factor (Fragment) OS=Mus musculus GN=Ybx1 PE=2 SV=1;>tr|Q810K5|Q810K5_MOUSE Y box protein 1 OS=Mus musculus GN=Ybx1 PE=2 SV=1;>tr|Q60951|Q60951_MOUSE MYB-1b OS=Mus musculus GN=Ybx1 PE=2 SV=1;>tr|Q3UBT1|Q3UBT1_MOU
ATPase, H+ transporting, lysosomal V1 subunit B1	Q6P6I3;Q91YH6;Q8C3L6;Q99KA3;Q66JS0	13.372	13.1354	12.702	13.2282	13.1608	13.3555	13.1776	13.2913	13.185	12.3783	88360	44	Q6P6I3;Q91YH6;Q8C3L6;Q99KA3	Atp6v1b1	>tr|Q6P6I3|Q6P6I3_MOUSE ATPase, H+ transporting, lysosomal V1 subunit B1 OS=Mus musculus GN=Atp6v1b1 PE=2 SV=1;>tr|Q91YH6|Q91YH6_MOUSE ATPase, H+ transporting, lysosomal V1 subunit B1 OS=Mus musculus GN=Atp6v1b1 PE=1 SV=1;>tr|Q8C3L6|Q8C3L6_MOUSE Putative u
26S proteasome non-ATPase regulatory subunit 4	Q3ULG4;Q9CY29;O35226;F7AI87	NaN	NaN	13.7028	NaN	NaN	NaN	13.0977	NaN	NaN	NaN	88125	9	Q3ULG4;Q9CY29;O35226;F7AI87	Psmd4	>tr|Q3ULG4|Q3ULG4_MOUSE Putative uncharacterized protein OS=Mus musculus GN=Psmd4 PE=2 SV=1;>tr|Q9CY29|Q9CY29_MOUSE Putative uncharacterized protein OS=Mus musculus GN=Psmd4 PE=2 SV=1;>sp|O35226|PSMD4_MOUSE 26S proteasome non-ATPase regulatory subunit 4 OS
LIM and senescent cell antigen-like-containing domain protein 1	Q99JW4;A8CVP4;A8CVP1;Q4ZJB3;E9QP62;Q9D7B2;Q91XD2	13.416	13.7213	13.4998	13.4077	NaN	13.4246	12.9701	NaN	13.153	13.2	87760	14	Q99JW4;A8CVP4;A8CVP1;Q4ZJB3;E9QP62;Q9D7B2	Lims1	>sp|Q99JW4|LIMS1_MOUSE LIM and senescent cell antigen-like-containing domain protein 1 OS=Mus musculus GN=Lims1 PE=1 SV=3;>tr|A8CVP4|A8CVP4_MOUSE LIM and senescent cell antigen-like domains 1 isoform B OS=Mus musculus GN=Lims1 PE=2 SV=1;>tr|A8CVP1|A8CVP1_M
60S ribosomal protein L35	Q6ZWV7;G3UWD7	11.9564	12.9829	13.2971	13.4736	13.1858	13.6513	13.9013	NaN	13.0617	13.3715	87603	23	Q6ZWV7;G3UWD7	Rpl35;Gm10269	>sp|Q6ZWV7|RL35_MOUSE 60S ribosomal protein L35 OS=Mus musculus GN=Rpl35 PE=2 SV=1;>tr|G3UWD7|G3UWD7_MOUSE MCG123152 OS=Mus musculus GN=Gm10269 PE=3 SV=1
Carboxylesterase 1C	P23953;F6XTA4	NaN	13.4278	13.123	13.4477	13.479	13.4521	12.8381	13.1726	NaN	13.6387	87490	35	P23953	Ces1c	>sp|P23953|EST1C_MOUSE Carboxylesterase 1C OS=Mus musculus GN=Ces1c PE=1 SV=4
Laminin subunit alpha-5	Q61001;Q6ZQA1;Q8R3Y7;Q712T9;Q3TZ05	13.6229	12.8513	13.5621	13.1015	13.2905	13.0604	NaN	13.2133	13.1975	13.0638	87283	37	Q61001	Lama5	>sp|Q61001|LAMA5_MOUSE Laminin subunit alpha-5 OS=Mus musculus GN=Lama5 PE=1 SV=4
Lamin-B2	P21619;Q3V159	13.5445	13.2293	13.1014	13.0894	13.0999	13.0985	13.0682	13.1012	13.0032	12.951	87139	36	P21619;Q3V159	Lmnb2	>sp|P21619|LMNB2_MOUSE Lamin-B2 OS=Mus musculus GN=Lmnb2 PE=1 SV=2;>tr|Q3V159|Q3V159_MOUSE Putative uncharacterized protein OS=Mus musculus GN=Lmnb2 PE=2 SV=1
Actin-related protein 3	Q99JY9;Q3ULF7;Q3TWJ4;Q3TGW0;Q3TGE1;A0A087WQ14;A0A087WRA1;Q3UGH0;A0A087WS98;A0A087WP86;Q9ERF8;A0A087WPR6;A0A087WQ83;Q641P0	13.4937	12.6734	13.4423	13.1087	13.2138	13.0833	13.0766	13.162	12.7979	12.9415	86932	40	Q99JY9;Q3ULF7;Q3TWJ4;Q3TGW0;Q3TGE1;A0A087WQ14;A0A087WRA1	Actr3	>sp|Q99JY9|ARP3_MOUSE Actin-related protein 3 OS=Mus musculus GN=Actr3 PE=1 SV=3;>tr|Q3ULF7|Q3ULF7_MOUSE Actr3 protein OS=Mus musculus GN=Actr3 PE=2 SV=1;>tr|Q3TWJ4|Q3TWJ4_MOUSE Putative uncharacterized protein OS=Mus musculus GN=Actr3 PE=2 SV=1;>tr|Q3TGW0
Katanin p60 ATPase-containing subunit A-like 2;Spermatogenesis-associated protein 5	D3Z0U5;D6RGM7;A0A0E4D027;A0A0E4HJ81;D3Z4J2;A0A0E3WJP9;A0A0E4D014;Q9D3R6;A0A0E4HEY7;A0A0A0MQ80;Q3UMC0;B7ZNK9	NaN	NaN	NaN	NaN	NaN	13.0969	NaN	NaN	NaN	NaN	86535	11	D3Z0U5;D6RGM7;A0A0E4D027;A0A0E4HJ81;D3Z4J2;A0A0E3WJP9;A0A0E4D014;Q9D3R6;A0A0E4HEY7;A0A0A0MQ80;Q3UMC0;B7ZNK9	Katnal2;Spata5	>tr|D3Z0U5|D3Z0U5_MOUSE Katanin p60 ATPase-containing subunit A-like 2 OS=Mus musculus GN=Katnal2 PE=4 SV=1;>tr|D6RGM7|D6RGM7_MOUSE Katanin p60 ATPase-containing subunit A-like 2 OS=Mus musculus GN=Katnal2 PE=4 SV=1;>tr|A0A0E4D027|A0A0E4D027_MOUSE Katanin-
N(G),N(G)-dimethylarginine dimethylaminohydrolase 2	Q99LD8;O08972	13.316	13.1561	13.7192	13.3912	13.1743	NaN	12.882	12.9683	13.5031	NaN	86215	38	Q99LD8	Ddah2	>sp|Q99LD8|DDAH2_MOUSE N(G),N(G)-dimethylarginine dimethylaminohydrolase 2 OS=Mus musculus GN=Ddah2 PE=1 SV=1
Myotrophin	P62774	13.2078	13.5283	13.6036	13.4498	13.1013	13.1324	NaN	NaN	13.1027	12.9452	85793	19	P62774	Mtpn	>sp|P62774|MTPN_MOUSE Myotrophin OS=Mus musculus GN=Mtpn PE=1 SV=2
T-complex protein 1 subunit alpha	P11983;W0TYI4;F2Z483;Q62291;Q9QZ34;Q6LBL9;Q62289;Q9QZ36;Q9QZ35;Q62290;Q9QZ33	NaN	13.3134	13.3443	13.1609	13.4015	13.5531	12.8548	NaN	12.8426	12.7139	85381	30	P11983	Tcp1	>sp|P11983|TCPA_MOUSE T-complex protein 1 subunit alpha OS=Mus musculus GN=Tcp1 PE=1 SV=3
Actin-related protein 2/3 complex subunit 5	Q9CPW4;Q3TKM9;Q3UA72;Q3TK56;Q3UC32	13.1519	12.923	13.0922	13.0444	NaN	13.3625	NaN	14.069	NaN	12.965	85153	10	Q9CPW4;Q3TKM9;Q3UA72;Q3TK56;Q3UC32	Arpc5	>sp|Q9CPW4|ARPC5_MOUSE Actin-related protein 2/3 complex subunit 5 OS=Mus musculus GN=Arpc5 PE=2 SV=3;>tr|Q3TKM9|Q3TKM9_MOUSE Actin-related protein 2/3 complex subunit 5 OS=Mus musculus GN=Arpc5 PE=2 SV=1;>tr|Q3UA72|Q3UA72_MOUSE Actin-related protein 2/3 c
Cullin-associated NEDD8-dissociated protein 1	Q6ZQ38;Q3UMI9	13.0901	13.0309	13.1035	13.3354	13.1808	13.3224	13.0584	13.3555	12.4251	12.447	85135	43	Q6ZQ38;Q3UMI9	Cand1	>sp|Q6ZQ38|CAND1_MOUSE Cullin-associated NEDD8-dissociated protein 1 OS=Mus musculus GN=Cand1 PE=2 SV=2;>tr|Q3UMI9|Q3UMI9_MOUSE Putative uncharacterized protein (Fragment) OS=Mus musculus GN=Cand1 PE=2 SV=1
Lipopolysaccharide-responsive and beige-like anchor protein	A0A0A6YXL6;E9Q3Y4;A0A0A6YXX3;Q9ESE1;Q8BSM6;Q8CBR4;Q8C7C2;Q9EPN1	13.252	13.6994	13.065	12.7959	12.8103	13.1586	13.3453	12.2239	13.4745	13.4525	84768	73	A0A0A6YXL6;E9Q3Y4;A0A0A6YXX3;Q9ESE1	Lrba	>tr|A0A0A6YXL6|A0A0A6YXL6_MOUSE Lipopolysaccharide-responsive and beige-like anchor protein OS=Mus musculus GN=Lrba PE=1 SV=1;>tr|E9Q3Y4|E9Q3Y4_MOUSE Lipopolysaccharide-responsive and beige-like anchor protein OS=Mus musculus GN=Lrba PE=1 SV=1;>tr|A0A0A6YX
Alkyldihydroxyacetonephosphate synthase, peroxisomal	Q8C0I1;A2AL50;H3BKN2;Q3TNW8;A2AL49;Q8BKC4	12.9991	13.2726	12.7429	13.1482	12.6054	13.1279	13.3009	13.4316	12.8311	13.1579	84300	40	Q8C0I1;A2AL50;H3BKN2;Q3TNW8;A2AL49	Agps	>sp|Q8C0I1|ADAS_MOUSE Alkyldihydroxyacetonephosphate synthase, peroxisomal OS=Mus musculus GN=Agps PE=1 SV=1;>tr|A2AL50|A2AL50_MOUSE Alkyldihydroxyacetonephosphate synthase, peroxisomal OS=Mus musculus GN=Agps PE=1 SV=1;>tr|H3BKN2|H3BKN2_MOUSE Alkyldihydro
UDP-glucuronosyltransferase 1-7C	Q6ZQM8;D6RH94;D3YZE6;D3Z7G0;D3YZ96;G3UZC9;Q76K67;Q62452;Q6XL48;B2RT14;Q6XL43;Q5FW80;E9PXN7;D3Z748;P70691;Q63886	13.9861	12.9677	13.2603	13.2659	13.1568	11.5369	11.9254	13.0147	11.2442	12.5612	84110	33	Q6ZQM8	Ugt1a7c	>sp|Q6ZQM8|UD17C_MOUSE UDP-glucuronosyltransferase 1-7C OS=Mus musculus GN=Ugt1a7c PE=2 SV=1
Glutamine synthetase	P15105;D3YVK1;D3Z121	12.7198	12.2527	13.3818	NaN	12.5299	NaN	12.9965	13.1591	14.4396	13.2866	83968	29	P15105	Glul	>sp|P15105|GLNA_MOUSE Glutamine synthetase OS=Mus musculus GN=Glul PE=1 SV=6
Probable 2-oxoglutarate dehydrogenase E1 component DHKTD1, mitochondrial	A2ATU0	13.1237	13.2568	13.2684	13.2358	13.291	12.9625	12.435	13.3574	12.0885	12.831	83629	36	A2ATU0	Dhtkd1	>sp|A2ATU0|DHTK1_MOUSE Probable 2-oxoglutarate dehydrogenase E1 component DHKTD1, mitochondrial OS=Mus musculus GN=Dhtkd1 PE=1 SV=1
Serine--tRNA ligase, cytoplasmic	Q3U8N1;Q3U6F6;P26638;Q8C483;A2AFS0;A2AFS1	13.5603	13.3142	13.5641	13.0075	13.0316	NaN	12.8854	13.0467	NaN	13.2373	83250	25	Q3U8N1;Q3U6F6;P26638;Q8C483	Sars	>tr|Q3U8N1|Q3U8N1_MOUSE Putative uncharacterized protein OS=Mus musculus GN=Sars PE=2 SV=1;>tr|Q3U6F6|Q3U6F6_MOUSE Putative uncharacterized protein OS=Mus musculus GN=Sars PE=2 SV=1;>sp|P26638|SYSC_MOUSE Serine--tRNA ligase, cytoplasmic OS=Mus musculus GN=
Eukaryotic initiation factor 4A-II	Q52KC1;P10630;E9Q561;Q8BTU6;D6RJ60;D6RJ11	13.1323	NaN	13.264	13.4961	13.327	NaN	12.8249	13.0687	13.4387	13.0849	83111	18	Q52KC1;P10630;E9Q561;Q8BTU6	Eif4a2	>tr|Q52KC1|Q52KC1_MOUSE Eukaryotic translation initiation factor 4A2 OS=Mus musculus GN=Eif4a2 PE=2 SV=1;>sp|P10630|IF4A2_MOUSE Eukaryotic initiation factor 4A-II OS=Mus musculus GN=Eif4a2 PE=2 SV=2;>tr|E9Q561|E9Q561_MOUSE Eukaryotic initiation factor 4A-I
Vesicle-associated membrane protein-associated protein B	Q9QY76;Q8BH80;Q3TA54;Q3TU78	14.0062	12.9769	13.4931	13.22	13.0743	NaN	13.1023	NaN	NaN	13.3523	83032	14	Q9QY76;Q8BH80;Q3TA54;Q3TU78	Vapb	>sp|Q9QY76|VAPB_MOUSE Vesicle-associated membrane protein-associated protein B OS=Mus musculus GN=Vapb PE=2 SV=3;>tr|Q8BH80|Q8BH80_MOUSE Vesicle-associated membrane protein, associated protein B and C OS=Mus musculus GN=Vapb PE=1 SV=1;>tr|Q3TA54|Q3TA54_MOU
Kinesin-1 heavy chain	Q61768;E9QAK5;Q3UWI9;Q8CFE7;Q6NSS5;Q05CG8;Q3TY51;P28738;Q8CHF1;P33175;O70402;Q3US62;Q05CD7	13.2747	12.8914	13.2449	13.1493	12.7873	13.2103	13.1075	12.9749	12.9584	12.6476	82814	40	Q61768;E9QAK5	Kif5b	>sp|Q61768|KINH_MOUSE Kinesin-1 heavy chain OS=Mus musculus GN=Kif5b PE=1 SV=3;>tr|E9QAK5|E9QAK5_MOUSE Kinesin-like protein (Fragment) OS=Mus musculus GN=Kif5b PE=1 SV=1
Src substrate cortactin	Q921L6;Q8BNA5;Q60598	13.2603	12.6495	14.0683	12.9172	12.7303	12.9676	NaN	13.0492	12.8692	12.9346	82602	30	Q921L6;Q8BNA5;Q60598	Cttn	>tr|Q921L6|Q921L6_MOUSE Cortactin, isoform CRA_a OS=Mus musculus GN=Cttn PE=1 SV=1;>tr|Q8BNA5|Q8BNA5_MOUSE Putative uncharacterized protein OS=Mus musculus GN=Cttn PE=2 SV=1;>sp|Q60598|SRC8_MOUSE Src substrate cortactin OS=Mus musculus GN=Cttn PE=1 SV=2
Chromobox protein homolog 3	Q9DCC5;Q32P00;P23198;I6L9I7;D3Z1A9;D3Z313	14.0766	13.066	13.92	13.2076	13.1289	NaN	12.8583	NaN	13.193	NaN	82584	10	Q9DCC5;Q32P00;P23198;I6L9I7	Cbx3	>tr|Q9DCC5|Q9DCC5_MOUSE Cbx3 protein OS=Mus musculus GN=Cbx3 PE=1 SV=1;>tr|Q32P00|Q32P00_MOUSE Chromobox homolog 3 (Drosophila HP1 gamma) OS=Mus musculus GN=Cbx3 PE=2 SV=1;>sp|P23198|CBX3_MOUSE Chromobox protein homolog 3 OS=Mus musculus GN=Cbx3 PE=1 SV=2;
60S ribosomal protein L3	Q3UB90;Q3UB67;Q3UB15;Q3U9L3;Q3T9U9;P27659;A0A087WNS0;A0A087WQK0;Q99N25	13.3985	13.528	13.5937	NaN	13.1959	12.8792	13.0184	12.7882	13.2582	13.0754	82443	45	Q3UB90;Q3UB67;Q3UB15;Q3U9L3;Q3T9U9;P27659;A0A087WNS0;A0A087WQK0	Rpl3	>tr|Q3UB90|Q3UB90_MOUSE Putative uncharacterized protein OS=Mus musculus GN=Rpl3 PE=2 SV=1;>tr|Q3UB67|Q3UB67_MOUSE Putative uncharacterized protein OS=Mus musculus GN=Rpl3 PE=2 SV=1;>tr|Q3UB15|Q3UB15_MOUSE Putative uncharacterized protein OS=Mus musculus G
Coatomer subunit beta	Q9JIF7	13.0004	13.6072	13.3599	13.4182	13.5324	NaN	12.944	12.6847	13.0492	13.3125	81542	30	Q9JIF7	Copb1	>sp|Q9JIF7|COPB_MOUSE Coatomer subunit beta OS=Mus musculus GN=Copb1 PE=1 SV=1
Solute carrier family 23 member 1	Q9Z2J0	12.7525	13.2765	12.2246	13.87	13.2525	12.9837	12.7546	13.4013	12.9766	12.9706	81491	25	Q9Z2J0	Slc23a1	>sp|Q9Z2J0|S23A1_MOUSE Solute carrier family 23 member 1 OS=Mus musculus GN=Slc23a1 PE=1 SV=2
Tetratricopeptide repeat protein 38	A3KMP2;D6RH59	NaN	NaN	13.5119	13.4686	13.1262	12.8466	NaN	13.106	13.5026	12.7088	80599	14	A3KMP2	Ttc38	>sp|A3KMP2|TTC38_MOUSE Tetratricopeptide repeat protein 38 OS=Mus musculus GN=Ttc38 PE=2 SV=2
Thioredoxin domain-containing protein 17	Q9CQM5	13.2363	12.9504	13.3725	12.9666	12.8924	12.9632	12.9064	13.0608	12.8095	12.8009	80534	33	Q9CQM5	Txndc17	>sp|Q9CQM5|TXD17_MOUSE Thioredoxin domain-containing protein 17 OS=Mus musculus GN=Txndc17 PE=1 SV=1
LIM domain and actin-binding protein 1	Q8CD09;Q8C3R7;Q8BT15;Q9ERG0;Q8C7S2	13.6458	13.0903	13.3269	12.9014	12.7598	12.8302	12.9706	13.0117	NaN	12.4194	80100	27	Q8CD09;Q8C3R7;Q8BT15;Q9ERG0;Q8C7S2	Lima1	>tr|Q8CD09|Q8CD09_MOUSE Putative uncharacterized protein OS=Mus musculus GN=Lima1 PE=2 SV=1;>tr|Q8C3R7|Q8C3R7_MOUSE Putative uncharacterized protein OS=Mus musculus GN=Lima1 PE=2 SV=1;>tr|Q8BT15|Q8BT15_MOUSE Putative uncharacterized protein OS=Mus musculus
V-type proton ATPase subunit H	A0A0A6YX18;Q8BVE3;A0A0A6YWP6;Q3U9S9;A0A0A6YVU0;A0A0A6YW86	12.8417	13.2994	12.9233	13.0291	NaN	12.8974	13.6746	NaN	13.5875	13.4407	79830	21	A0A0A6YX18;Q8BVE3;A0A0A6YWP6	Atp6v1h	>tr|A0A0A6YX18|A0A0A6YX18_MOUSE V-type proton ATPase subunit H OS=Mus musculus GN=Atp6v1h PE=1 SV=1;>sp|Q8BVE3|VATH_MOUSE V-type proton ATPase subunit H OS=Mus musculus GN=Atp6v1h PE=1 SV=1;>tr|A0A0A6YWP6|A0A0A6YWP6_MOUSE V-type proton ATPase subunit H OS=
Protein transport protein Sec31A	Q3UPL0;S4R2A9;S4R256;Q9CVL3;S4R1T5;S4R192;S4R1Y8;Q05DS7	13.3753	13.4103	13.2923	13.0748	12.9382	13.5471	12.7141	12.9254	12.3598	NaN	79701	40	Q3UPL0;S4R2A9	Sec31a	>sp|Q3UPL0|SC31A_MOUSE Protein transport protein Sec31A OS=Mus musculus GN=Sec31a PE=1 SV=2;>tr|S4R2A9|S4R2A9_MOUSE Protein transport protein Sec31A (Fragment) OS=Mus musculus GN=Sec31a PE=1 SV=1
Low molecular weight phosphotyrosine protein phosphatase	Q9D358;Q4VAI2;Q561M1	13.2817	13.4843	12.8826	13.6614	13.4843	NaN	13.685	NaN	NaN	13.7316	79459	21	Q9D358;Q4VAI2;Q561M1	Acp1	>sp|Q9D358|PPAC_MOUSE Low molecular weight phosphotyrosine protein phosphatase OS=Mus musculus GN=Acp1 PE=1 SV=3;>tr|Q4VAI2|Q4VAI2_MOUSE Acid phosphatase 1, soluble OS=Mus musculus GN=Acp1 PE=2 SV=1;>tr|Q561M1|Q561M1_MOUSE Acp1 protein OS=Mus musculus GN=A
Proteasome subunit alpha type;Proteasome subunit alpha type-3	Q9DCD8;Q58EV4;O70435;Q3TEL1;E0CX62;E0CZ34;F8WH02;E0CYL6	NaN	13.0058	13.6566	NaN	NaN	NaN	NaN	NaN	NaN	NaN	79099	5	Q9DCD8;Q58EV4;O70435;Q3TEL1;E0CX62	Psma3	>tr|Q9DCD8|Q9DCD8_MOUSE Proteasome subunit alpha type OS=Mus musculus GN=Psma3 PE=2 SV=1;>tr|Q58EV4|Q58EV4_MOUSE Proteasome subunit alpha type OS=Mus musculus GN=Psma3 PE=2 SV=1;>sp|O70435|PSA3_MOUSE Proteasome subunit alpha type-3 OS=Mus musculus GN=Psma3
Apolipoprotein O-like	Q78IK4;Q9CZB4;B1AV14	NaN	12.8285	13.1246	13.3919	12.356	12.2671	NaN	NaN	13.9429	13.3966	78989	17	Q78IK4;Q9CZB4;B1AV14	Apool	>sp|Q78IK4|MIC27_MOUSE MICOS complex subunit Mic27 OS=Mus musculus GN=Apool PE=2 SV=1;>tr|Q9CZB4|Q9CZB4_MOUSE Putative uncharacterized protein OS=Mus musculus GN=Apool PE=2 SV=1;>tr|B1AV14|B1AV14_MOUSE MICOS complex subunit Mic27 OS=Mus musculus GN=Apool P
Glutamate--cysteine ligase regulatory subunit	Q4FJZ6;Q3T9P2;O09172;H3BJA3;F6VNW5	12.2698	13.8429	NaN	13.5901	12.4531	12.7964	12.5189	13.0567	12.055	NaN	78987	69	Q4FJZ6;Q3T9P2;O09172;H3BJA3	Gclm	>tr|Q4FJZ6|Q4FJZ6_MOUSE Gclm protein OS=Mus musculus GN=Gclm PE=2 SV=1;>tr|Q3T9P2|Q3T9P2_MOUSE Putative uncharacterized protein OS=Mus musculus GN=Gclm PE=2 SV=1;>sp|O09172|GSH0_MOUSE Glutamate--cysteine ligase regulatory subunit OS=Mus musculus GN=Gclm PE
60S ribosomal protein L28	Q5M9N5;Q5M9J8;P41105	13.3034	13.5918	13.352	NaN	NaN	NaN	13.3563	13.1441	NaN	NaN	78737	13	Q5M9N5;Q5M9J8;P41105	Rpl28	>tr|Q5M9N5|Q5M9N5_MOUSE Ribosomal protein L28 OS=Mus musculus GN=Rpl28 PE=2 SV=1;>tr|Q5M9J8|Q5M9J8_MOUSE MCG13936 OS=Mus musculus GN=Rpl28 PE=2 SV=1;>sp|P41105|RL28_MOUSE 60S ribosomal protein L28 OS=Mus musculus GN=Rpl28 PE=1 SV=2
40S ribosomal protein S4, X isoform	Q545F8;Q545X8;Q3UXQ6;P62702;Q3V1Z5;V9GWY0	12.7105	13.3239	12.6185	13.3216	14.0053	12.6999	12.5817	13.4126	NaN	11.8841	78282	27	Q545F8;Q545X8;Q3UXQ6;P62702	Rps4x	>tr|Q545F8|Q545F8_MOUSE 40S ribosomal protein S4 OS=Mus musculus GN=Rps4x PE=2 SV=1;>tr|Q545X8|Q545X8_MOUSE 40S ribosomal protein S4 OS=Mus musculus GN=Rps4x PE=2 SV=1;>tr|Q3UXQ6|Q3UXQ6_MOUSE 40S ribosomal protein S4 OS=Mus musculus GN=Rps4x PE=2 SV=1;>sp|
Tropomyosin alpha-1 chain	Q8BP43;E9Q450;E9Q452;Q8BSH3;Q564G1;Q545Y3;P58771;E9Q454;S4R2U0;A2RRI1	13.8935	13.3368	13.1435	12.9839	13.4684	12.9238	12.6531	12.4769	NaN	11.4976	78213	20	Q8BP43;E9Q450;E9Q452;Q8BSH3;Q564G1;Q545Y3;P58771;E9Q454;S4R2U0	Tpm1	>tr|Q8BP43|Q8BP43_MOUSE Tropomyosin 1, alpha, isoform CRA_c OS=Mus musculus GN=Tpm1 PE=1 SV=1;>tr|E9Q450|E9Q450_MOUSE Tropomyosin alpha-1 chain OS=Mus musculus GN=Tpm1 PE=1 SV=1;>tr|E9Q452|E9Q452_MOUSE Tropomyosin alpha-1 chain OS=Mus musculus GN=Tpm1 PE=1
40S ribosomal protein S21	Q8C1L7;Q9CQR2	13.3161	14.0849	NaN	13.587	13.5867	11.682	13.1346	12.7331	NaN	NaN	78115	34	Q8C1L7;Q9CQR2	Rps21	>tr|Q8C1L7|Q8C1L7_MOUSE 40S ribosomal protein S21 OS=Mus musculus GN=mCG_6739 PE=2 SV=1;>sp|Q9CQR2|RS21_MOUSE 40S ribosomal protein S21 OS=Mus musculus GN=Rps21 PE=3 SV=1
60S ribosomal protein L15;Ribosomal protein L15	Q9CZM2;Q5M8Q0;Q3U7D2;E9QAZ2;B8JKK2	NaN	NaN	NaN	13.3718	NaN	NaN	13.6227	13.2367	13.8659	NaN	78058	22	Q9CZM2;Q5M8Q0;Q3U7D2;E9QAZ2;B8JKK2	Rpl15;Gm10020	>sp|Q9CZM2|RL15_MOUSE 60S ribosomal protein L15 OS=Mus musculus GN=Rpl15 PE=2 SV=4;>tr|Q5M8Q0|Q5M8Q0_MOUSE Ribosomal protein L15 OS=Mus musculus GN=Rpl15 PE=2 SV=1;>tr|Q3U7D2|Q3U7D2_MOUSE Ribosomal protein L15 OS=Mus musculus GN=Rpl15 PE=2 SV=1;>tr|E9QAZ2|
Ubiquitin carboxyl-terminal hydrolase;Ubiquitin carboxyl-terminal hydrolase 5	Q3U4W8;P56399;D3YYA5;D3Z4K7	13.4654	12.945	13.4935	13.1583	NaN	12.9174	12.5546	12.6844	12.7836	12.7249	77786	40	Q3U4W8;P56399;D3YYA5	Usp5	>tr|Q3U4W8|Q3U4W8_MOUSE Ubiquitin carboxyl-terminal hydrolase OS=Mus musculus GN=Usp5 PE=1 SV=1;>sp|P56399|UBP5_MOUSE Ubiquitin carboxyl-terminal hydrolase 5 OS=Mus musculus GN=Usp5 PE=1 SV=1;>tr|D3YYA5|D3YYA5_MOUSE Ubiquitin carboxyl-terminal hydrolase 5
Acyl-protein thioesterase 1	D3Z111;Q4FK51;P97823;J3QP56	NaN	NaN	NaN	NaN	NaN	13.8306	NaN	NaN	NaN	NaN	77763	9	D3Z111;Q4FK51;P97823;J3QP56	Lypla1	>tr|D3Z111|D3Z111_MOUSE Acyl-protein thioesterase 1 OS=Mus musculus GN=Lypla1 PE=1 SV=1;>tr|Q4FK51|Q4FK51_MOUSE Lypla1 protein OS=Mus musculus GN=Lypla1 PE=2 SV=1;>sp|P97823|LYPA1_MOUSE Acyl-protein thioesterase 1 OS=Mus musculus GN=Lypla1 PE=1 SV=1;>tr|J3
Cytochrome P450 4A12A	Q91WL5	NaN	NaN	NaN	12.8083	12.9048	13.1806	13.6424	14.1784	13.4039	13.6176	77221	13	Q91WL5	Cyp4a12a	>sp|Q91WL5|CP4CA_MOUSE Cytochrome P450 4A12A OS=Mus musculus GN=Cyp4a12a PE=2 SV=2
Thiamin pyrophosphokinase 1	Q9R0M5	13.0638	12.8323	12.8614	13.0686	12.8053	13.9645	13.1488	NaN	12.9364	12.8529	76904	45	Q9R0M5	Tpk1	>sp|Q9R0M5|TPK1_MOUSE Thiamin pyrophosphokinase 1 OS=Mus musculus GN=Tpk1 PE=1 SV=1
ELAV-like protein 1	Q8BTQ1;Q8BW03;Q8BVF8;Q8BM84;Q3UFF9;P70372;Q3TT05	13.4278	12.9041	13.3176	13.2123	13.3529	NaN	12.7454	NaN	NaN	12.6935	76818	21	Q8BTQ1;Q8BW03;Q8BVF8;Q8BM84;Q3UFF9;P70372;Q3TT05	Elavl1	>tr|Q8BTQ1|Q8BTQ1_MOUSE ELAV-like protein (Fragment) OS=Mus musculus GN=Elavl1 PE=2 SV=1;>tr|Q8BW03|Q8BW03_MOUSE ELAV-like protein OS=Mus musculus GN=Elavl1 PE=2 SV=1;>tr|Q8BVF8|Q8BVF8_MOUSE ELAV-like protein OS=Mus musculus GN=Elavl1 PE=2 SV=1;>tr|Q8BM84|
Alpha-1-antitrypsin 1-2	P22599;Q3KQQ4;Q91X22	13.4862	NaN	NaN	NaN	NaN	NaN	NaN	NaN	NaN	NaN	76311	5	P22599;Q3KQQ4;Q91X22	Serpina1b	>sp|P22599|A1AT2_MOUSE Alpha-1-antitrypsin 1-2 OS=Mus musculus GN=Serpina1b PE=1 SV=2;>tr|Q3KQQ4|Q3KQQ4_MOUSE Serpina1a protein OS=Mus musculus GN=Serpina1b PE=2 SV=1;>tr|Q91X22|Q91X22_MOUSE Serpina1b protein OS=Mus musculus GN=Serpina1b PE=2 SV=1
Phosphatidylinositide phosphatase SAC1	Q9EP69	13.344	13.6841	13.5396	13.0081	12.9484	12.8761	12.4268	12.769	NaN	NaN	76058	20	Q9EP69	Sacm1l	>sp|Q9EP69|SAC1_MOUSE Phosphatidylinositide phosphatase SAC1 OS=Mus musculus GN=Sacm1l PE=2 SV=1
Ras-related protein Rab-7a	Q4FJQ0;P51150	12.6059	13.3218	12.7371	13.4444	12.1932	13.5479	11.7536	13.6592	11.8066	11.512	75767	66	Q4FJQ0;P51150	Rab7;Rab7a	>tr|Q4FJQ0|Q4FJQ0_MOUSE MCG130610 OS=Mus musculus GN=Rab7 PE=2 SV=1;>sp|P51150|RAB7A_MOUSE Ras-related protein Rab-7a OS=Mus musculus GN=Rab7a PE=1 SV=2
Alpha-2-macroglobulin receptor-associated protein	Q6PB52;Q6PEM5;Q5D0B0;Q8C252;Q6ZY49;Q52KI7;Q3TL96;P55302;Q8K295;F6WMD1	13.0976	12.6466	NaN	12.9486	13.0057	12.7257	12.7294	13.2824	NaN	12.8885	75419	24	Q6PB52;Q6PEM5;Q5D0B0;Q8C252;Q6ZY49;Q52KI7;Q3TL96;P55302;Q8K295;F6WMD1	Lrpap1	>tr|Q6PB52|Q6PB52_MOUSE Lrpap1 protein (Fragment) OS=Mus musculus GN=Lrpap1 PE=2 SV=1;>tr|Q6PEM5|Q6PEM5_MOUSE Lrpap1 protein (Fragment) OS=Mus musculus GN=Lrpap1 PE=2 SV=1;>tr|Q5D0B0|Q5D0B0_MOUSE Lrpap1 protein (Fragment) OS=Mus musculus GN=Lrpap1 PE=2 SV=
Prolargin	Q9JK53;Q8CAZ9;Q543S0	12.7461	13.6543	13.4206	13.3549	13.1833	12.8346	NaN	NaN	NaN	12.7105	75200	33	Q9JK53;Q8CAZ9;Q543S0	Prelp	>sp|Q9JK53|PRELP_MOUSE Prolargin OS=Mus musculus GN=Prelp PE=1 SV=2;>tr|Q8CAZ9|Q8CAZ9_MOUSE Putative uncharacterized protein OS=Mus musculus GN=Prelp PE=2 SV=1;>tr|Q543S0|Q543S0_MOUSE Proline arginine-rich end leucine-rich repeat OS=Mus musculus GN=Prelp P
Calponin-3	Q9DAW9;Q99JN5	12.8866	13.1587	12.1451	13.8592	12.6216	12.8221	12.9155	NaN	NaN	12.7731	75129	26	Q9DAW9;Q99JN5	Cnn3	>sp|Q9DAW9|CNN3_MOUSE Calponin-3 OS=Mus musculus GN=Cnn3 PE=1 SV=1;>tr|Q99JN5|Q99JN5_MOUSE Cnn3 protein (Fragment) OS=Mus musculus GN=Cnn3 PE=2 SV=1
ATP-citrate synthase	Q3UEA1;Q91V92;Q3TED3;Q3V117;Q3TS02;Q8VDM8	12.9954	12.804	12.9728	13.2586	13.0582	12.86	13.1368	13.0122	12.7101	12.7978	75124	27	Q3UEA1;Q91V92;Q3TED3;Q3V117;Q3TS02;Q8VDM8	Acly	>tr|Q3UEA1|Q3UEA1_MOUSE Putative uncharacterized protein (Fragment) OS=Mus musculus GN=Acly PE=2 SV=1;>sp|Q91V92|ACLY_MOUSE ATP-citrate synthase OS=Mus musculus GN=Acly PE=1 SV=1;>tr|Q3TED3|Q3TED3_MOUSE Putative uncharacterized protein OS=Mus musculus GN=A
Plasmalemma vesicle-associated protein	Q91VC4;G3X924	12.5513	12.7762	12.741	12.7786	12.4973	12.3434	13.5161	12.8965	13.0833	13.3086	75114	45	Q91VC4;G3X924	Plvap	>sp|Q91VC4|PLVAP_MOUSE Plasmalemma vesicle-associated protein OS=Mus musculus GN=Plvap PE=2 SV=1;>tr|G3X924|G3X924_MOUSE Plasmalemma vesicle associated protein OS=Mus musculus GN=Plvap PE=1 SV=1
Probable N-acetyltransferase CML3	Q9JIY8;E0CYR6	13.2523	12.7038	13.0244	12.7559	13.1736	12.8137	12.8424	NaN	12.9476	13.0994	74886	16	Q9JIY8;E0CYR6	Cml3;Gm4477	>sp|Q9JIY8|CMLO3_MOUSE Probable N-acetyltransferase CML3 OS=Mus musculus GN=Cml3 PE=2 SV=1;>tr|E0CYR6|E0CYR6_MOUSE Protein Gm4477 OS=Mus musculus GN=Gm4477 PE=1 SV=1
Aldehyde dehydrogenase, cytosolic 1	O35945;B2RTL5	NaN	NaN	13.5135	13.0134	12.8984	13.2199	NaN	13.3357	NaN	13.0367	74862	25	O35945;B2RTL5	Aldh1a7	>sp|O35945|AL1A7_MOUSE Aldehyde dehydrogenase, cytosolic 1 OS=Mus musculus GN=Aldh1a7 PE=2 SV=1;>tr|B2RTL5|B2RTL5_MOUSE Aldehyde dehydrogenase family 1, subfamily A7 OS=Mus musculus GN=Aldh1a7 PE=2 SV=1
Epoxide hydrolase 1	Q9D379;E9PWK1;Q6PEV0;Q8K2W5;F6YTS6;D3Z4M3	13.5049	13.2836	13.2244	13.1857	13.1287	12.4782	12.2993	12.8999	11.8174	12.1671	74775	27	Q9D379;E9PWK1;Q6PEV0;Q8K2W5;F6YTS6	Ephx1	>sp|Q9D379|HYEP_MOUSE Epoxide hydrolase 1 OS=Mus musculus GN=Ephx1 PE=1 SV=2;>tr|E9PWK1|E9PWK1_MOUSE Epoxide hydrolase 1 OS=Mus musculus GN=Ephx1 PE=1 SV=1;>tr|Q6PEV0|Q6PEV0_MOUSE Ephx1 protein OS=Mus musculus GN=Ephx1 PE=2 SV=1;>tr|Q8K2W5|Q8K2W5_MOUSE Epo
Mitochondrial fission 1 protein	G3X9U9;Q9CQ92;D3YZ32	12.2977	13.3941	12.8317	13.0848	13.3655	NaN	13.2165	NaN	13.0312	NaN	74770	23	G3X9U9;Q9CQ92	Fis1	>tr|G3X9U9|G3X9U9_MOUSE Fission 1 (Mitochondrial outer membrane) homolog (Yeast), isoform CRA_c OS=Mus musculus GN=Fis1 PE=1 SV=1;>sp|Q9CQ92|FIS1_MOUSE Mitochondrial fission 1 protein OS=Mus musculus GN=Fis1 PE=1 SV=1
ATP synthase subunit g, mitochondrial	Q9CPQ8;Q9D037;Q9CQY3;J3QNM7	NaN	13.3519	11.0648	11.8416	11.355	NaN	NaN	NaN	NaN	NaN	74577	17	Q9CPQ8;Q9D037;Q9CQY3	Atp5l	>sp|Q9CPQ8|ATP5L_MOUSE ATP synthase subunit g, mitochondrial OS=Mus musculus GN=Atp5l PE=1 SV=1;>tr|Q9D037|Q9D037_MOUSE Putative uncharacterized protein OS=Mus musculus PE=2 SV=1;>tr|Q9CQY3|Q9CQY3_MOUSE Putative uncharacterized protein OS=Mus musculus PE=2
Ras-related protein Rab-18	Q0PD38;P35293;Q8CEH2	12.7825	12.777	12.3499	13.1668	12.5855	12.5678	12.6051	13.3191	12.9904	12.8669	74418	24	Q0PD38;P35293;Q8CEH2	Rab18	>tr|Q0PD38|Q0PD38_MOUSE RAB18, member RAS oncogene family, isoform CRA_a OS=Mus musculus GN=Rab18 PE=2 SV=1;>sp|P35293|RAB18_MOUSE Ras-related protein Rab-18 OS=Mus musculus GN=Rab18 PE=2 SV=2;>tr|Q8CEH2|Q8CEH2_MOUSE Putative uncharacterized protein (Fragm
40S ribosomal protein S28	G3UYV7;Q059I1;P62858;J3QNN8	13.5495	13.6669	NaN	13.2624	13.0554	13.152	12.9643	NaN	NaN	12.6152	74124	30	G3UYV7;Q059I1;P62858;J3QNN8	Rps28;Gm10263	>tr|G3UYV7|G3UYV7_MOUSE 40S ribosomal protein S28 (Fragment) OS=Mus musculus GN=Rps28 PE=1 SV=1;>tr|Q059I1|Q059I1_MOUSE MCG22987, isoform CRA_a OS=Mus musculus GN=Rps28 PE=2 SV=1;>sp|P62858|RS28_MOUSE 40S ribosomal protein S28 OS=Mus musculus GN=Rps28 PE=3
SLIT-ROBO Rho GTPase-activating protein 1	F7D9F7;Q91Z69;D3YZW1	NaN	NaN	NaN	NaN	NaN	NaN	NaN	NaN	14.4848	NaN	73444	13	F7D9F7;Q91Z69;D3YZW1	Srgap1	>tr|F7D9F7|F7D9F7_MOUSE SLIT-ROBO Rho GTPase-activating protein 1 (Fragment) OS=Mus musculus GN=Srgap1 PE=4 SV=1;>sp|Q91Z69|SRGP1_MOUSE SLIT-ROBO Rho GTPase-activating protein 1 OS=Mus musculus GN=Srgap1 PE=1 SV=2;>tr|D3YZW1|D3YZW1_MOUSE SLIT-ROBO Rho GTPa
Transgelin	P37804	13.0884	13.4682	13.5752	13.2442	13.0236	NaN	12.949	13.4444	NaN	NaN	73431	19	P37804	Tagln	>sp|P37804|TAGL_MOUSE Transgelin OS=Mus musculus GN=Tagln PE=1 SV=3
NADH dehydrogenase [ubiquinone] 1 alpha subcomplex subunit 11	Q9D8B4;G5E814;Q6PBG2	12.423	12.8804	12.3315	12.8209	12.2754	13.5828	NaN	NaN	NaN	13.0768	73280	24	Q9D8B4;G5E814;Q6PBG2	Ndufa11	>sp|Q9D8B4|NDUAB_MOUSE NADH dehydrogenase [ubiquinone] 1 alpha subcomplex subunit 11 OS=Mus musculus GN=Ndufa11 PE=2 SV=2;>tr|G5E814|G5E814_MOUSE MCG5603 OS=Mus musculus GN=Ndufa11 PE=1 SV=1;>tr|Q6PBG2|Q6PBG2_MOUSE Ndufa11 protein OS=Mus musculus GN=Ndufa1
Acyl-coenzyme A thioesterase 9, mitochondrial;Acyl-coenzyme A thioesterase 10, mitochondrial	Q9R0X4;Q32MW3	12.6514	13.0232	13.0895	12.756	12.6312	NaN	13.2053	13.1239	13.224	13.0946	73026	27	Q9R0X4;Q32MW3	Acot9;Acot10	>sp|Q9R0X4|ACOT9_MOUSE Acyl-coenzyme A thioesterase 9, mitochondrial OS=Mus musculus GN=Acot9 PE=1 SV=1;>sp|Q32MW3|ACO10_MOUSE Acyl-coenzyme A thioesterase 10, mitochondrial OS=Mus musculus GN=Acot10 PE=2 SV=1
Vitamin D-binding protein	P21614	12.6968	13.8336	NaN	12.4707	12.8437	13.1144	12.3073	12.9426	12.5911	NaN	72840	34	P21614	Gc	>sp|P21614|VTDB_MOUSE Vitamin D-binding protein OS=Mus musculus GN=Gc PE=1 SV=2
Mitogen-activated protein kinase 1	O35558;P63085;Q3UF82	NaN	13.1131	13.0659	12.9461	13.1916	12.6732	12.8805	12.966	NaN	12.7551	72772	13	O35558;P63085;Q3UF82	Mapk1	>tr|O35558|O35558_MOUSE Mitogen-activated protein kinase OS=Mus musculus GN=Erk2 PE=3 SV=1;>sp|P63085|MK01_MOUSE Mitogen-activated protein kinase 1 OS=Mus musculus GN=Mapk1 PE=1 SV=3;>tr|Q3UF82|Q3UF82_MOUSE Mitogen-activated protein kinase OS=Mus musculus
Antithrombin-III	Q543J5;P32261;A0A0A6YWH7;A0A0A6YX70;CON__P41361;A0A0A6YXS8;A0A0A6YX49	13.3714	13.3451	11.5893	13.4635	13.1207	12.8894	11.9084	11.0923	12.4936	12.9407	72521	66	Q543J5;P32261;A0A0A6YWH7;A0A0A6YX70	Serpinc1	>tr|Q543J5|Q543J5_MOUSE Antithrombin OS=Mus musculus GN=Serpinc1 PE=2 SV=1;>sp|P32261|ANT3_MOUSE Antithrombin-III OS=Mus musculus GN=Serpinc1 PE=1 SV=1;>tr|A0A0A6YWH7|A0A0A6YWH7_MOUSE Antithrombin-III (Fragment) OS=Mus musculus GN=Serpinc1 PE=1 SV=1;>tr|A0
Proteasome subunit alpha type;Proteasome subunit alpha type-1	Q8BTU5;Q9R1P4;Q3TS44	NaN	13.5481	12.9884	13.4206	13.0967	11.3548	12.9579	NaN	NaN	12.9952	72228	23	Q8BTU5;Q9R1P4;Q3TS44	Psma1	>tr|Q8BTU5|Q8BTU5_MOUSE Proteasome subunit alpha type OS=Mus musculus GN=Psma1 PE=2 SV=1;>sp|Q9R1P4|PSA1_MOUSE Proteasome subunit alpha type-1 OS=Mus musculus GN=Psma1 PE=1 SV=1;>tr|Q3TS44|Q3TS44_MOUSE Proteasome subunit alpha type OS=Mus musculus GN=Psma1
RNA-binding protein EWS	Q5SUT0;Q61545;Q3UI30;Q6NVA3;Q5SUS9;Q9CRS5;Q3UGI7;Q5SUS8	13.3089	12.7582	13.2846	13.3278	12.7785	NaN	12.4745	12.5985	NaN	NaN	71969	26	Q5SUT0;Q61545;Q3UI30;Q6NVA3;Q5SUS9;Q9CRS5	Ewsr1	>tr|Q5SUT0|Q5SUT0_MOUSE RNA-binding protein EWS OS=Mus musculus GN=Ewsr1 PE=1 SV=1;>sp|Q61545|EWS_MOUSE RNA-binding protein EWS OS=Mus musculus GN=Ewsr1 PE=1 SV=2;>tr|Q3UI30|Q3UI30_MOUSE Putative uncharacterized protein OS=Mus musculus GN=Ewsr1 PE=2 SV=1;>
Vesicle-associated membrane protein 3;Vesicle-associated membrane protein 2	P63024;Q8CHR4;P63044;O35619;B0QZN5	13.3242	13.1383	12.6948	NaN	13.3754	12.4966	13.2724	NaN	13.065	13.2848	71910	32	P63024;Q8CHR4;P63044;O35619;B0QZN5	Vamp3;Vamp2	>sp|P63024|VAMP3_MOUSE Vesicle-associated membrane protein 3 OS=Mus musculus GN=Vamp3 PE=1 SV=1;>tr|Q8CHR4|Q8CHR4_MOUSE Vesicle-associated membrane protein 2 OS=Mus musculus GN=Vamp2 PE=2 SV=2;>sp|P63044|VAMP2_MOUSE Vesicle-associated membrane protein 2 OS
V-type proton ATPase subunit E 1	P50518;Q9D593	12.5276	NaN	12.9921	13.1731	12.9484	12.7264	13.0264	12.8101	NaN	12.6165	71694	39	P50518	Atp6v1e1	>sp|P50518|VATE1_MOUSE V-type proton ATPase subunit E 1 OS=Mus musculus GN=Atp6v1e1 PE=1 SV=2
Far upstream element-binding protein 2	Q3U0V1	13.5214	13.0138	13.173	13.191	13.2163	12.6438	12.9162	12.7369	NaN	NaN	71509	29	Q3U0V1	Khsrp	>sp|Q3U0V1|FUBP2_MOUSE Far upstream element-binding protein 2 OS=Mus musculus GN=Khsrp PE=1 SV=2
ATP-dependent RNA helicase DDX3X;Putative ATP-dependent RNA helicase Pl10;ATP-dependent RNA helicase DDX3Y	B9EKE9;B7ZWF1;Q62167;Q3TQX5;P16381;B9EIA2;Q62095;Q3U484;Q3TUR4;Q61496;Q3V086	12.9141	12.7906	12.8046	13.1472	13.1435	12.6963	12.421	13.2099	12.3942	12.4685	71183	41	B9EKE9;B7ZWF1;Q62167;Q3TQX5;P16381;B9EIA2;Q62095;Q3U484	Ddx3x;D1Pas1;Ddx3y	>tr|B9EKE9|B9EKE9_MOUSE Ddx3x protein OS=Mus musculus GN=Ddx3x PE=2 SV=1;>tr|B7ZWF1|B7ZWF1_MOUSE Ddx3x protein OS=Mus musculus GN=Ddx3x PE=2 SV=1;>sp|Q62167|DDX3X_MOUSE ATP-dependent RNA helicase DDX3X OS=Mus musculus GN=Ddx3x PE=1 SV=3;>tr|Q3TQX5|Q3TQX5_M
Threonine synthase-like 2	Q80W22;F7AFM3	NaN	13.3443	12.612	12.7588	NaN	12.7824	NaN	13.2691	13.1843	12.8078	71074	16	Q80W22	Thnsl2	>sp|Q80W22|THNS2_MOUSE Threonine synthase-like 2 OS=Mus musculus GN=Thnsl2 PE=2 SV=1
Protein 4.1	A0A068WAZ7;A2A839;A2A838;A0A068WAQ5;B6ZHC8;P48193;A2A841;A2A842;A2AD32;Q3UH12;F7BUB8;F6S4K9;Q3V048;B6ZHC3;B6ZHC2;Q3U0G7;F7CR30	12.9626	12.8882	12.8759	12.7976	12.8954	12.9666	13.031	12.7753	NaN	13.0209	70938	43	A0A068WAZ7;A2A839;A2A838;A0A068WAQ5;B6ZHC8;P48193;A2A841;A2A842;A2AD32;Q3UH12	Epb4.1;Epb41	>tr|A0A068WAZ7|A0A068WAZ7_MOUSE Protein 4.1R (Fragment) OS=Mus musculus GN=Epb4.1 PE=2 SV=1;>tr|A2A839|A2A839_MOUSE Protein 4.1 OS=Mus musculus GN=Epb4.1 PE=1 SV=1;>tr|A2A838|A2A838_MOUSE Protein 4.1 (Fragment) OS=Mus musculus GN=Epb4.1 PE=1 SV=1;>tr|A0A06
Sorting and assembly machinery component 50 homolog	Q8BGH2	NaN	13.3915	11.3591	13.3907	12.6969	12.9671	12.8131	12.861	NaN	12.8196	70857	33	Q8BGH2	Samm50	>sp|Q8BGH2|SAM50_MOUSE Sorting and assembly machinery component 50 homolog OS=Mus musculus GN=Samm50 PE=1 SV=1
60S ribosomal protein L36	Q6ZWZ4;Q5M9L1;P47964	NaN	14.032	NaN	NaN	NaN	NaN	NaN	NaN	13.3455	12.7632	70689	34	Q6ZWZ4;Q5M9L1	Rpl36	>tr|Q6ZWZ4|Q6ZWZ4_MOUSE 60S ribosomal protein L36 OS=Mus musculus GN=Rpl36 PE=1 SV=1;>tr|Q5M9L1|Q5M9L1_MOUSE 60S ribosomal protein L36 OS=Mus musculus GN=Rpl36 PE=2 SV=1
40S ribosomal protein S9	Q6ZWN5;D3Z673;F7CJS8;D3YWH9;Q96EC0;Q9CXW7	NaN	NaN	NaN	NaN	NaN	12.656	NaN	NaN	NaN	NaN	70532	19	Q6ZWN5	Rps9	>sp|Q6ZWN5|RS9_MOUSE 40S ribosomal protein S9 OS=Mus musculus GN=Rps9 PE=1 SV=3
D-3-phosphoglycerate dehydrogenase	Q61753;F6ZSB7	13.4826	12.9871	13.6847	12.6326	12.7389	12.6654	12.6499	12.7276	NaN	12.4211	70440	19	Q61753	Phgdh	>sp|Q61753|SERA_MOUSE D-3-phosphoglycerate dehydrogenase OS=Mus musculus GN=Phgdh PE=1 SV=3
60S ribosomal protein L13a	Q3TDS9;Q5M9M0;P19253;S4R281;E9Q5A0	NaN	NaN	NaN	NaN	NaN	NaN	12.6075	NaN	12.6237	NaN	70415	15	Q3TDS9;Q5M9M0;P19253;S4R281;E9Q5A0	Rpl13a	>tr|Q3TDS9|Q3TDS9_MOUSE Putative uncharacterized protein OS=Mus musculus GN=Rpl13a PE=2 SV=1;>tr|Q5M9M0|Q5M9M0_MOUSE MCG23455, isoform CRA_e OS=Mus musculus GN=Rpl13a PE=2 SV=1;>sp|P19253|RL13A_MOUSE 60S ribosomal protein L13a OS=Mus musculus GN=Rpl13a PE=
Annexin;Annexin A1	Q4FK88;Q4FJV4;P10107;B7STB7;Q3US43;Q3U5N9	13.1336	13.0458	13.1461	13.5671	13.4325	12.3522	12.2866	12.1052	NaN	12.0486	70356	47	Q4FK88;Q4FJV4;P10107;B7STB7;Q3US43;Q3U5N9	Anxa1	>tr|Q4FK88|Q4FK88_MOUSE Annexin OS=Mus musculus GN=Anxa1 PE=2 SV=1;>tr|Q4FJV4|Q4FJV4_MOUSE Annexin OS=Mus musculus GN=Anxa1 PE=2 SV=1;>sp|P10107|ANXA1_MOUSE Annexin A1 OS=Mus musculus GN=Anxa1 PE=1 SV=2;>tr|B7STB7|B7STB7_MOUSE Annexin OS=Mus musculus GN=An
Acyl-CoA dehydrogenase family member 11	Q80XL6;D3YTQ5;Q7TNH5;F6U473	12.6189	12.9211	12.9666	12.2207	NaN	12.9787	13.3418	12.9227	13.2239	12.9734	69647	41	Q80XL6;D3YTQ5	Acad11	>sp|Q80XL6|ACD11_MOUSE Acyl-CoA dehydrogenase family member 11 OS=Mus musculus GN=Acad11 PE=1 SV=2;>tr|D3YTQ5|D3YTQ5_MOUSE Acyl-CoA dehydrogenase family member 11 OS=Mus musculus GN=Acad11 PE=1 SV=1
Acyl-CoA dehydrogenase family member 9, mitochondrial	Q8JZN5	12.6303	12.5328	13.0443	12.2818	NaN	13.1793	13.0797	13.24	12.9641	12.4958	69448	25	Q8JZN5	Acad9	>sp|Q8JZN5|ACAD9_MOUSE Acyl-CoA dehydrogenase family member 9, mitochondrial OS=Mus musculus GN=Acad9 PE=1 SV=2
Microtubule-associated protein 4	A0A0B4J1M9;A0A0B4J1F2;P27546;E9PZ43	13.2217	13.1644	13.1174	12.6661	NaN	NaN	12.8909	NaN	13.4747	NaN	69439	21	A0A0B4J1M9;A0A0B4J1F2;P27546	Map4	>tr|A0A0B4J1M9|A0A0B4J1M9_MOUSE Microtubule-associated protein OS=Mus musculus GN=Map4 PE=1 SV=1;>tr|A0A0B4J1F2|A0A0B4J1F2_MOUSE Microtubule-associated protein OS=Mus musculus GN=Map4 PE=1 SV=1;>sp|P27546|MAP4_MOUSE Microtubule-associated protein 4 OS=Mus
RNA-binding protein FUS	G3UXT7;Q8CFQ9;Q564D0;Q3USY4;Q3UK30;P56959;G3UZD2;Q91VQ2	12.0814	12.6874	13.6453	13.432	13.0569	NaN	12.1593	NaN	12.8587	13.168	68954	25	G3UXT7;Q8CFQ9;Q564D0;Q3USY4;Q3UK30;P56959	Fus	>tr|G3UXT7|G3UXT7_MOUSE RNA-binding protein FUS (Fragment) OS=Mus musculus GN=Fus PE=1 SV=1;>tr|Q8CFQ9|Q8CFQ9_MOUSE Fusion, derived from t(1216) malignant liposarcoma (Human) OS=Mus musculus GN=Fus PE=1 SV=1;>tr|Q564D0|Q564D0_MOUSE Fusion, derived from t(1
Matrin-3	Q8K310;Q5BL18;Q4FJT0;Q3TTX0;Q6ZQ61;Q3UFN8;A0A087WSP7;A0A087WQZ1;Q3TZN1;Q9R0U5;A0A087WSU2	NaN	13.1452	NaN	12.966	13.1667	NaN	NaN	13.0631	13.2534	NaN	68834	7	Q8K310;Q5BL18;Q4FJT0;Q3TTX0;Q6ZQ61;Q3UFN8;A0A087WSP7;A0A087WQZ1;Q3TZN1	Matr3	>sp|Q8K310|MATR3_MOUSE Matrin-3 OS=Mus musculus GN=Matr3 PE=1 SV=1;>tr|Q5BL18|Q5BL18_MOUSE Matrin 3 OS=Mus musculus GN=Matr3 PE=2 SV=1;>tr|Q4FJT0|Q4FJT0_MOUSE Matr3 protein OS=Mus musculus GN=Matr3 PE=2 SV=1;>tr|Q3TTX0|Q3TTX0_MOUSE Putative uncharacterized
40S ribosomal protein S11	Q9D0P6;Q3UC02;P62281;Q9DB79;Q9CW75	NaN	NaN	NaN	13.4588	12.6916	13.1692	12.9276	13.3801	NaN	NaN	68761	27	Q9D0P6;Q3UC02;P62281;Q9DB79	Rps11	>tr|Q9D0P6|Q9D0P6_MOUSE Putative uncharacterized protein OS=Mus musculus PE=2 SV=1;>tr|Q3UC02|Q3UC02_MOUSE MCG23457 OS=Mus musculus GN=Rps11 PE=2 SV=1;>sp|P62281|RS11_MOUSE 40S ribosomal protein S11 OS=Mus musculus GN=Rps11 PE=1 SV=3;>tr|Q9DB79|Q9DB79_MOUS
Epidermal growth factor receptor kinase substrate 8-like protein 2	Q99K30	12.8171	12.9661	12.8882	13.2427	11.8918	12.8164	13.0785	12.1742	13.1254	13.0064	68531	48	Q99K30	Eps8l2	>sp|Q99K30|ES8L2_MOUSE Epidermal growth factor receptor kinase substrate 8-like protein 2 OS=Mus musculus GN=Eps8l2 PE=1 SV=1
Coatomer subunit beta	O55029	NaN	13.27	13.6525	12.3894	13.0578	13.0398	11.8491	NaN	NaN	12.593	68383	31	O55029	Copb2	>sp|O55029|COPB2_MOUSE Coatomer subunit beta OS=Mus musculus GN=Copb2 PE=2 SV=2
Platelet-activating factor acetylhydrolase IB subunit alpha	Q5SW18;Q3UGR6;Q3TJG1;Q3TIK0;P63005;Q3UHM0;Q3UH92;Q5SW16;Q3TUH5	NaN	12.9469	13.185	12.7097	NaN	12.6237	12.9516	12.8193	13.2846	12.9807	67852	24	Q5SW18;Q3UGR6;Q3TJG1;Q3TIK0;P63005;Q3UHM0;Q3UH92	Pafah1b1	>tr|Q5SW18|Q5SW18_MOUSE Platelet-activating factor acetylhydrolase IB subunit alpha OS=Mus musculus GN=Pafah1b1 PE=2 SV=1;>tr|Q3UGR6|Q3UGR6_MOUSE Platelet-activating factor acetylhydrolase IB subunit alpha OS=Mus musculus GN=Pafah1b1 PE=2 SV=1;>tr|Q3TJG1|Q
Elongation factor 1-beta	A0A087WS46;O70251;M0QWK5;M0QWH8;G3UX43;G3UZ47	12.873	12.9962	12.9159	NaN	NaN	13.4797	NaN	NaN	NaN	12.1822	67818	15	A0A087WS46;O70251;M0QWK5;M0QWH8;G3UX43;G3UZ47	Eef1b;Eef1b2	>tr|A0A087WS46|A0A087WS46_MOUSE Elongation factor 1-beta OS=Mus musculus GN=Eef1b2 PE=1 SV=1;>sp|O70251|EF1B_MOUSE Elongation factor 1-beta OS=Mus musculus GN=Eef1b PE=1 SV=5;>tr|M0QWK5|M0QWK5_MOUSE Elongation factor 1-beta OS=Mus musculus GN=Eef1b2 PE=1 S
Dimethylaniline monooxygenase [N-oxide-forming] 5	P97872;Q3TRA1;Q3UV28	NaN	12.5255	12.9683	12.3734	NaN	12.5926	13.0921	12.9781	12.7598	12.9566	67788	12	P97872;Q3TRA1;Q3UV28	Fmo5	>sp|P97872|FMO5_MOUSE Dimethylaniline monooxygenase [N-oxide-forming] 5 OS=Mus musculus GN=Fmo5 PE=2 SV=4;>tr|Q3TRA1|Q3TRA1_MOUSE Putative uncharacterized protein (Fragment) OS=Mus musculus GN=Fmo5 PE=2 SV=1;>tr|Q3UV28|Q3UV28_MOUSE Putative uncharacterized
Fibrinogen alpha chain	E9PV24;Q08284	NaN	NaN	11.5997	12.7013	12.6582	13.9365	NaN	13.1925	NaN	13.6124	67758	22	E9PV24	Fga	>sp|E9PV24|FIBA_MOUSE Fibrinogen alpha chain OS=Mus musculus GN=Fga PE=2 SV=1
Cubilin	Q9JLB4	12.8535	13.0546	12.9302	12.3856	12.6521	12.8062	12.3719	13.0793	12.2227	12.7384	67610	40	Q9JLB4	Cubn	>sp|Q9JLB4|CUBN_MOUSE Cubilin OS=Mus musculus GN=Cubn PE=1 SV=3
Programmed cell death 6-interacting protein	Q9WU78;Q80Y09;Q6ZPS9	NaN	13.088	13.2065	12.7818	12.3969	13.0546	12.8397	12.8167	12.9601	11.6678	67508	32	Q9WU78;Q80Y09;Q6ZPS9	Pdcd6ip	>sp|Q9WU78|PDC6I_MOUSE Programmed cell death 6-interacting protein OS=Mus musculus GN=Pdcd6ip PE=1 SV=3;>tr|Q80Y09|Q80Y09_MOUSE Pdcd6ip protein OS=Mus musculus GN=Pdcd6ip PE=2 SV=1;>tr|Q6ZPS9|Q6ZPS9_MOUSE MKIAA1375 protein (Fragment) OS=Mus musculus GN=Pdc
Aldose reductase-related protein 2	P45377;Q5M9J9;Q3UGS8;P21300	13.3106	NaN	12.9389	12.6208	13.3326	NaN	12.1323	12.3568	NaN	NaN	67342	15	P45377	Akr1b8	>sp|P45377|ALD2_MOUSE Aldose reductase-related protein 2 OS=Mus musculus GN=Akr1b8 PE=1 SV=2
Nicotinate-nucleotide pyrophosphorylase [carboxylating]	Q91X91	12.2959	13.2491	12.3153	12.8308	12.9159	12.3999	13.0322	NaN	12.8296	13.2008	67061	25	Q91X91	Qprt	>sp|Q91X91|NADC_MOUSE Nicotinate-nucleotide pyrophosphorylase [carboxylating] OS=Mus musculus GN=Qprt PE=2 SV=1
Membrane-associated progesterone receptor component 1	Q3TFP8;Q3TXU8;Q3TH84;O55022	13.7795	NaN	13.0581	12.9683	13.0267	12.7223	12.7512	NaN	12.533	NaN	67037	8	Q3TFP8;Q3TXU8;Q3TH84;O55022	Pgrmc1	>tr|Q3TFP8|Q3TFP8_MOUSE Putative uncharacterized protein OS=Mus musculus GN=Pgrmc1 PE=2 SV=1;>tr|Q3TXU8|Q3TXU8_MOUSE Progesterone receptor membrane component 1 OS=Mus musculus GN=Pgrmc1 PE=2 SV=1;>tr|Q3TH84|Q3TH84_MOUSE Putative uncharacterized protein OS=
Protein SEC13 homolog	Q9D1M0	12.9759	NaN	13.0508	12.738	12.8434	NaN	13.1744	NaN	NaN	NaN	66993	16	Q9D1M0	Sec13	>sp|Q9D1M0|SEC13_MOUSE Protein SEC13 homolog OS=Mus musculus GN=Sec13 PE=2 SV=3
Bactericidal permeability-increasing protein	Q67E05	NaN	NaN	NaN	NaN	NaN	NaN	NaN	NaN	NaN	13.325	66625	3	Q67E05	Bpi	>sp|Q67E05|BPI_MOUSE Bactericidal permeability-increasing protein OS=Mus musculus GN=Bpi PE=2 SV=1
Band 3 anion transport protein	Q53ZN9;Q3U065;Q3TZJ1;Q3TNL6;Q3TAJ4;P04919;Q3TA19;Q3TZG9;Q3TZ29;Q3TZ12;Q3TNH7	12.2077	NaN	NaN	12.3114	12.0338	14.2723	12.1686	12.5971	12.8857	13.1882	66331	13	Q53ZN9;Q3U065;Q3TZJ1;Q3TNL6;Q3TAJ4;P04919;Q3TA19;Q3TZG9;Q3TZ29;Q3TZ12	Slc4a1	>tr|Q53ZN9|Q53ZN9_MOUSE Anion exchange protein OS=Mus musculus GN=Slc4a1 PE=2 SV=1;>tr|Q3U065|Q3U065_MOUSE Anion exchange protein OS=Mus musculus GN=Slc4a1 PE=2 SV=1;>tr|Q3TZJ1|Q3TZJ1_MOUSE Anion exchange protein OS=Mus musculus GN=Slc4a1 PE=2 SV=1;>tr|Q3T
Solute carrier family 22 member 12	Q8CFZ5;F7A0H7	12.9404	12.776	12.5963	12.2361	12.5435	12.5878	13.0527	13.0651	12.433	13.3708	66301	34	Q8CFZ5;F7A0H7	Slc22a12	>sp|Q8CFZ5|S22AC_MOUSE Solute carrier family 22 member 12 OS=Mus musculus GN=Slc22a12 PE=1 SV=1;>tr|F7A0H7|F7A0H7_MOUSE Solute carrier family 22 member 12 (Fragment) OS=Mus musculus GN=Slc22a12 PE=1 SV=1
Probable ATP-dependent RNA helicase DDX17	Q501J6;Q3U741;Q3TU25;Q3U6Y5;Q8K392;Q78W10	13.2459	13.0125	13.4207	12.848	12.7237	12.5999	12.2261	12.6842	12.5818	NaN	66035	29	Q501J6;Q3U741;Q3TU25	Ddx17	>sp|Q501J6|DDX17_MOUSE Probable ATP-dependent RNA helicase DDX17 OS=Mus musculus GN=Ddx17 PE=1 SV=1;>tr|Q3U741|Q3U741_MOUSE DEAD (Asp-Glu-Ala-Asp) box polypeptide 17, isoform CRA_a OS=Mus musculus GN=Ddx17 PE=1 SV=1;>tr|Q3TU25|Q3TU25_MOUSE Putative unchara
Microsomal glutathione S-transferase 3	Q9CPU4	NaN	NaN	NaN	12.8864	12.423	NaN	13.4265	14.0102	12.7679	13.2767	65935	25	Q9CPU4	Mgst3	>sp|Q9CPU4|MGST3_MOUSE Microsomal glutathione S-transferase 3 OS=Mus musculus GN=Mgst3 PE=1 SV=1
Caprin-1	Q3UFZ6;Q60865	13.4013	13.0027	13.199	13.0007	13.1622	12.734	NaN	NaN	NaN	NaN	65461	17	Q3UFZ6;Q60865	Caprin1	>tr|Q3UFZ6|Q3UFZ6_MOUSE Putative uncharacterized protein (Fragment) OS=Mus musculus GN=Caprin1 PE=2 SV=1;>sp|Q60865|CAPR1_MOUSE Caprin-1 OS=Mus musculus GN=Caprin1 PE=1 SV=2
Protein canopy homolog 2	Q9QXT0	NaN	12.847	13.4404	13.4893	NaN	NaN	NaN	NaN	12.2369	NaN	65432	15	Q9QXT0	Cnpy2	>sp|Q9QXT0|CNPY2_MOUSE Protein canopy homolog 2 OS=Mus musculus GN=Cnpy2 PE=1 SV=1
Lumican	P51885;CON__Q05443	14.2265	13.0215	13.7249	13.4791	NaN	NaN	NaN	NaN	NaN	NaN	65005	12	P51885	Lum	>sp|P51885|LUM_MOUSE Lumican OS=Mus musculus GN=Lum PE=1 SV=2
40S ribosomal protein S15a	F8WJ41;Q5M9M4;P62245;D3Z712;D3YVB4	13.3304	NaN	13.3663	13.0124	13.0305	12.8575	NaN	NaN	NaN	NaN	64772	19	F8WJ41;Q5M9M4;P62245;D3Z712;D3YVB4	Rps15a	>tr|F8WJ41|F8WJ41_MOUSE 40S ribosomal protein S15a (Fragment) OS=Mus musculus GN=Rps15a PE=1 SV=1;>tr|Q5M9M4|Q5M9M4_MOUSE Ribosomal protein S15A OS=Mus musculus GN=Rps15a PE=2 SV=1;>sp|P62245|RS15A_MOUSE 40S ribosomal protein S15a OS=Mus musculus GN=Rps15a
Tripeptidyl-peptidase 1	Q8BNF3;Q3U2Z6;Q3TDY6;O89023	12.874	12.1159	NaN	13.2295	NaN	13.2009	NaN	13.2524	12.5827	NaN	64414	16	Q8BNF3;Q3U2Z6;Q3TDY6;O89023	Tpp1	>tr|Q8BNF3|Q8BNF3_MOUSE Tripeptidyl peptidase I, isoform CRA_a OS=Mus musculus GN=Tpp1 PE=2 SV=1;>tr|Q3U2Z6|Q3U2Z6_MOUSE Putative uncharacterized protein OS=Mus musculus GN=Tpp1 PE=2 SV=1;>tr|Q3TDY6|Q3TDY6_MOUSE Putative uncharacterized protein OS=Mus musc
	CON__P04264	12.6816	13.3526	NaN	13.3204	13.0326	NaN	13.0051	NaN	13.1607	NaN	64169	22	CON__P04264		>P04264 SWISS-PROT:P04264 Tax_Id=9606 Gene_Symbol=KRT1 Keratin, type II cytoskeletal 1
	A0A087WSU3	NaN	NaN	NaN	13.0451	NaN	NaN	14.0786	13.1413	13.99	NaN	64133	12	A0A087WSU3		>tr|A0A087WSU3|A0A087WSU3_MOUSE NADH-ubiquinone oxidoreductase 75 kDa subunit, mitochondrial (Fragment) OS=Mus musculus GN=Ndufs1 PE=1 SV=1
Four and a half LIM domains protein 1	P97447;A2AEX8;A2AEX6;A2AEY1;A2AEY2;A2AEX7;A2AEX9;A2AEY0	12.7586	12.9658	13.1511	13.0121	13.0895	NaN	12.8088	NaN	12.6232	12.7932	64088	22	P97447;A2AEX8;A2AEX6;A2AEY1;A2AEY2;A2AEX7	Fhl1	>sp|P97447|FHL1_MOUSE Four and a half LIM domains protein 1 OS=Mus musculus GN=Fhl1 PE=1 SV=3;>tr|A2AEX8|A2AEX8_MOUSE Four and a half LIM domains 1, isoform CRA_b OS=Mus musculus GN=Fhl1 PE=1 SV=1;>tr|A2AEX6|A2AEX6_MOUSE Four and a half LIM domains protein
Chloride channel protein ClC-Ka	Q9WUB7;F6RJZ6;Q9WUB6	NaN	NaN	NaN	11.6857	NaN	13.3467	13.01	13.5999	13.6541	13.4482	64051	28	Q9WUB7	Clcnka	>sp|Q9WUB7|CLCKA_MOUSE Chloride channel protein ClC-Ka OS=Mus musculus GN=Clcnka PE=1 SV=2
Small nuclear ribonucleoprotein Sm D1	P62315	NaN	12.9832	12.9732	12.8731	13.3966	NaN	NaN	NaN	NaN	12.7783	64006	7	P62315	Snrpd1	>sp|P62315|SMD1_MOUSE Small nuclear ribonucleoprotein Sm D1 OS=Mus musculus GN=Snrpd1 PE=3 SV=1
Sulfurtransferase;Thiosulfate sulfurtransferase	Q545S0;P52196	13.0666	12.7428	13.2649	NaN	13.0728	12.7771	13.116	NaN	NaN	12.9553	63643	26	Q545S0;P52196	Tst	>tr|Q545S0|Q545S0_MOUSE Sulfurtransferase OS=Mus musculus GN=Tst PE=2 SV=1;>sp|P52196|THTR_MOUSE Thiosulfate sulfurtransferase OS=Mus musculus GN=Tst PE=1 SV=3
Mitochondrial import inner membrane translocase subunit TIM44	Q8R3X4;O35857;A2VCP9;F7C189	12.4455	12.8553	12.5578	12.4182	12.4334	12.7341	13.0095	NaN	12.5782	12.7087	63569	22	Q8R3X4;O35857	Timm44	>tr|Q8R3X4|Q8R3X4_MOUSE Timm44 protein (Fragment) OS=Mus musculus GN=Timm44 PE=2 SV=1;>sp|O35857|TIM44_MOUSE Mitochondrial import inner membrane translocase subunit TIM44 OS=Mus musculus GN=Timm44 PE=1 SV=2
Coiled-coil-helix-coiled-coil-helix domain-containing protein 6, mitochondrial	E9Q4M4;Q9DA45;Q91VN4;Q3TJS8;Q8C2Z6	NaN	12.3431	12.726	12.4245	12.4411	12.7583	12.9898	12.9871	13.4005	12.7527	63451	27	E9Q4M4;Q9DA45;Q91VN4;Q3TJS8;Q8C2Z6	Chchd6	>tr|E9Q4M4|E9Q4M4_MOUSE MICOS complex subunit Mic25 OS=Mus musculus GN=Chchd6 PE=1 SV=1;>tr|Q9DA45|Q9DA45_MOUSE Putative uncharacterized protein OS=Mus musculus GN=Chchd6 PE=2 SV=1;>sp|Q91VN4|MIC25_MOUSE MICOS complex subunit Mic25 OS=Mus musculus GN=Chchd
Myosin light chain 1/3, skeletal muscle isoform;Myosin light chain 3	Q61935;A0A087WRZ7;Q545G5;E9PWG4;Q6PCW9;Q545T7;P05977;P09542	NaN	NaN	NaN	14.1577	14.0624	NaN	13.5418	NaN	NaN	NaN	63053	12	Q61935;A0A087WRZ7;Q545G5;E9PWG4;Q6PCW9;Q545T7;P05977;P09542	Myl3;Myl1	>tr|Q61935|Q61935_MOUSE Ventricular alkali myosin light chain (Fragment) OS=Mus musculus GN=Myl3 PE=2 SV=1;>tr|A0A087WRZ7|A0A087WRZ7_MOUSE Myosin light chain 1/3, skeletal muscle isoform OS=Mus musculus GN=Myl1 PE=1 SV=1;>tr|Q545G5|Q545G5_MOUSE MCG121569,
Glutaryl-CoA dehydrogenase, mitochondrial	Q8BVD4;Q60759;A0A0A0MQ68;Q8BV83	13.4525	13.233	NaN	NaN	13.3975	13.2906	NaN	NaN	NaN	13.8903	62996	18	Q8BVD4;Q60759;A0A0A0MQ68	Gcdh	>tr|Q8BVD4|Q8BVD4_MOUSE Putative uncharacterized protein (Fragment) OS=Mus musculus GN=Gcdh PE=2 SV=1;>sp|Q60759|GCDH_MOUSE Glutaryl-CoA dehydrogenase, mitochondrial OS=Mus musculus GN=Gcdh PE=1 SV=2;>tr|A0A0A0MQ68|A0A0A0MQ68_MOUSE Glutaryl-CoA dehydrogena
Apolipoprotein O	Q9D186;Q3KNM9;B1ASQ2;Q9DCZ4	NaN	NaN	NaN	NaN	NaN	13.3512	13.4712	13.2513	NaN	NaN	62977	15	Q9D186;Q3KNM9;B1ASQ2;Q9DCZ4	Apoo	>tr|Q9D186|Q9D186_MOUSE Apolipoprotein O OS=Mus musculus GN=Apoo PE=1 SV=1;>tr|Q3KNM9|Q3KNM9_MOUSE Apoo protein OS=Mus musculus GN=Apoo PE=2 SV=1;>tr|B1ASQ2|B1ASQ2_MOUSE Apolipoprotein O OS=Mus musculus GN=Apoo PE=1 SV=1;>sp|Q9DCZ4|APOO_MOUSE Apolipoprotei
B-cell receptor-associated protein 31	Q61335;Q3U9U5	12.2128	13.5662	NaN	13.2333	13.8532	NaN	13.081	NaN	13.4196	NaN	62833	16	Q61335;Q3U9U5	Bcap31	>sp|Q61335|BAP31_MOUSE B-cell receptor-associated protein 31 OS=Mus musculus GN=Bcap31 PE=1 SV=4;>tr|Q3U9U5|Q3U9U5_MOUSE Putative uncharacterized protein OS=Mus musculus GN=Bcap31 PE=2 SV=1
Adenylate kinase isoenzyme 1	Q9R0Y5;Z4YN97;A0A0A6YXW8	NaN	12.7328	NaN	12.6942	12.6252	13.0686	13.381	NaN	13.3592	12.6069	62832	19	Q9R0Y5	Ak1	>sp|Q9R0Y5|KAD1_MOUSE Adenylate kinase isoenzyme 1 OS=Mus musculus GN=Ak1 PE=1 SV=1
TAR DNA-binding protein 43	A0A087WR97;Q8BUM1;Q921F2;Q544R5;A0A087WQA5;A0A087WRZ5;Q05C33;Q8R0B4;C9DT14;Q8BLD4;Q6VYI5;Q6VYI4;D2KPZ5;A0A087WRP4;H3BJV1;A0A087WSH7;A0A087WS17;A0A087WQX8;A0A087WNY6;A0A087WS74;A0A087WSE4	13.0233	12.7456	12.9986	NaN	NaN	12.9921	12.6585	12.9909	NaN	12.3697	62829	17	A0A087WR97;Q8BUM1;Q921F2;Q544R5;A0A087WQA5;A0A087WRZ5;Q05C33;Q8R0B4;C9DT14;Q8BLD4;Q6VYI5;Q6VYI4;D2KPZ5;A0A087WRP4;H3BJV1;A0A087WSH7	Tardbp	>tr|A0A087WR97|A0A087WR97_MOUSE TAR DNA-binding protein 43 (Fragment) OS=Mus musculus GN=Tardbp PE=1 SV=1;>tr|Q8BUM1|Q8BUM1_MOUSE Putative uncharacterized protein OS=Mus musculus GN=Tardbp PE=2 SV=1;>sp|Q921F2|TADBP_MOUSE TAR DNA-binding protein 43 OS=Mus
Endoplasmic reticulum resident protein 29	P57759;A8C1V9;F8WJI4;F8WIM7;D6RG87	12.6475	NaN	12.8856	12.8552	12.7834	12.6653	12.5157	13.1492	NaN	12.1597	62665	31	P57759	Erp29	>sp|P57759|ERP29_MOUSE Endoplasmic reticulum resident protein 29 OS=Mus musculus GN=Erp29 PE=1 SV=2
Protein Sptbn2	Q68FG2;Q3UGZ4;Q6A087;Q80ZK2;Q68FM2	13.1822	12.4537	12.9772	12.5976	NaN	12.8877	12.8219	12.9031	NaN	12.9778	62636	33	Q68FG2;Q3UGZ4;Q6A087	Sptbn2	>tr|Q68FG2|Q68FG2_MOUSE Protein Sptbn2 OS=Mus musculus GN=Sptbn2 PE=1 SV=1;>tr|Q3UGZ4|Q3UGZ4_MOUSE Putative uncharacterized protein OS=Mus musculus GN=Sptbn2 PE=2 SV=1;>tr|Q6A087|Q6A087_MOUSE MKIAA0302 protein (Fragment) OS=Mus musculus GN=Sptbn2 PE=2 SV=1
von Willebrand factor A domain-containing protein 5A	Q99KC8;D3Z671;F6TIL5	12.8669	12.8345	12.8995	12.5494	12.5883	12.6207	12.5402	12.5083	12.569	12.399	62472	29	Q99KC8	Vwa5a	>sp|Q99KC8|VMA5A_MOUSE von Willebrand factor A domain-containing protein 5A OS=Mus musculus GN=Vwa5a PE=1 SV=2
Multidrug and toxin extrusion protein 1	Q8K0H1;D6RGQ3	12.7555	12.6987	NaN	12.62	12.845	12.0505	13.3576	NaN	NaN	13.5932	62214	30	Q8K0H1	Slc47a1	>sp|Q8K0H1|S47A1_MOUSE Multidrug and toxin extrusion protein 1 OS=Mus musculus GN=Slc47a1 PE=1 SV=2
T-complex protein 1 subunit eta	Q8C5Q5;Q3TJN2;Q3TIJ7;Q3THH8;Q3TET0;P80313;Q3UDB1;Q3UIJ0	12.5487	12.8428	12.907	12.5088	12.331	12.5097	12.6727	12.0986	12.5712	12.9348	62065	16	Q8C5Q5;Q3TJN2;Q3TIJ7;Q3THH8;Q3TET0;P80313;Q3UDB1;Q3UIJ0	Cct7	>tr|Q8C5Q5|Q8C5Q5_MOUSE Putative uncharacterized protein OS=Mus musculus GN=Cct7 PE=2 SV=1;>tr|Q3TJN2|Q3TJN2_MOUSE Putative uncharacterized protein OS=Mus musculus GN=Cct7 PE=2 SV=1;>tr|Q3TIJ7|Q3TIJ7_MOUSE Chaperonin subunit 7 (Eta), isoform CRA_a OS=Mus m
Beta-hexosaminidase;Beta-hexosaminidase subunit beta	Q3TXR9;P20060	13.242	13.2322	13.018	NaN	13.0814	NaN	NaN	13.039	NaN	12.831	62057	13	Q3TXR9;P20060	Hexb	>tr|Q3TXR9|Q3TXR9_MOUSE Beta-hexosaminidase OS=Mus musculus GN=Hexb PE=2 SV=1;>sp|P20060|HEXB_MOUSE Beta-hexosaminidase subunit beta OS=Mus musculus GN=Hexb PE=2 SV=2
Collagen alpha-1(IV) chain;Arresten	P02463;P70165;Q61436;Q3TP61;Q80V57;Q8BNS7;F7CK55;Q9ESQ2;Q63ZW6	13.4308	11.6889	12.5944	12.6482	12.6089	NaN	NaN	13.6336	NaN	12.9497	61892	20	P02463	Col4a1	>sp|P02463|CO4A1_MOUSE Collagen alpha-1(IV) chain OS=Mus musculus GN=Col4a1 PE=2 SV=4
Transcription intermediary factor 1-beta	Q62318;Q5EBP9;Q3UDN8	11.8915	12.6223	12.6162	12.4645	13.3807	13.3593	NaN	13.3592	12.434	11.8431	61854	29	Q62318;Q5EBP9;Q3UDN8	Trim28	>sp|Q62318|TIF1B_MOUSE Transcription intermediary factor 1-beta OS=Mus musculus GN=Trim28 PE=1 SV=3;>tr|Q5EBP9|Q5EBP9_MOUSE Tripartite motif-containing 28 OS=Mus musculus GN=Trim28 PE=2 SV=1;>tr|Q3UDN8|Q3UDN8_MOUSE Putative uncharacterized protein (Fragmen
tRNA-splicing ligase RtcB homolog	Q99LF4;Q3TJ01	NaN	13.55	NaN	12.5571	12.9475	NaN	12.6032	12.9176	12.8875	13.0161	61799	18	Q99LF4;Q3TJ01	D10Wsu52e	>sp|Q99LF4|RTCB_MOUSE tRNA-splicing ligase RtcB homolog OS=Mus musculus GN=Rtcb PE=2 SV=1;>tr|Q3TJ01|Q3TJ01_MOUSE tRNA-splicing ligase RtcB homolog OS=Mus musculus GN=Rtcb PE=2 SV=1
SH3 domain-binding glutamic acid-rich-like protein	Q9JJU8;Q3U9A8	13.4128	12.4434	13.4286	NaN	12.9842	NaN	12.9318	13.0901	12.8492	12.2102	61794	23	Q9JJU8;Q3U9A8	Sh3bgrl	>sp|Q9JJU8|SH3L1_MOUSE SH3 domain-binding glutamic acid-rich-like protein OS=Mus musculus GN=Sh3bgrl PE=3 SV=1;>tr|Q3U9A8|Q3U9A8_MOUSE SH3 domain-binding glutamic acid-rich-like protein OS=Mus musculus GN=Sh3bgrl PE=2 SV=1
Isoleucine--tRNA ligase, mitochondrial	Q8BIJ6;E9PWN2;E9PWN3;Q8BIL6;Q8R2M5;Q810V2	12.2193	12.8869	13.2182	12.7305	NaN	12.8093	13.1399	NaN	12.4663	NaN	61079	15	Q8BIJ6;E9PWN2;E9PWN3;Q8BIL6	Iars2	>sp|Q8BIJ6|SYIM_MOUSE Isoleucine--tRNA ligase, mitochondrial OS=Mus musculus GN=Iars2 PE=1 SV=1;>tr|E9PWN2|E9PWN2_MOUSE Isoleucine--tRNA ligase, mitochondrial OS=Mus musculus GN=Iars2 PE=1 SV=1;>tr|E9PWN3|E9PWN3_MOUSE Isoleucine--tRNA ligase, mitochondrial
Syntaxin-7	Q8BH40;O70439;Q9JMJ6;Q9DCE1	12.981	NaN	NaN	NaN	12.9983	12.9383	12.6281	13.1029	12.8651	12.7852	60945	25	Q8BH40;O70439;Q9JMJ6;Q9DCE1	Stx7	>tr|Q8BH40|Q8BH40_MOUSE Syntaxin 7 OS=Mus musculus GN=Stx7 PE=1 SV=1;>sp|O70439|STX7_MOUSE Syntaxin-7 OS=Mus musculus GN=Stx7 PE=1 SV=3;>tr|Q9JMJ6|Q9JMJ6_MOUSE Syntaxin 7 OS=Mus musculus GN=Stx7 PE=2 SV=1;>tr|Q9DCE1|Q9DCE1_MOUSE Putative uncharacterized pr
	Q96LX3;Q8BWE8;B2RT89;Q3V3G0;Q810T7;E9PVA5;Q7TNX9	NaN	12.2757	12.8409	12.1047	12.4873	12.8712	13.0456	12.7822	12.7965	13.3489	60816	16	Q96LX3;Q8BWE8;B2RT89;Q3V3G0;Q810T7;E9PVA5;Q7TNX9	Slc22a30;Slc22a28	>tr|Q96LX3|Q96LX3_MOUSE Protein Slc22a30 OS=Mus musculus GN=Slc22a30 PE=1 SV=1;>tr|Q8BWE8|Q8BWE8_MOUSE Putative uncharacterized protein OS=Mus musculus GN=Slc22a28 PE=2 SV=1;>tr|B2RT89|B2RT89_MOUSE Predicted gene, EG434674 OS=Mus musculus GN=Slc22a28 PE=2
Hypoxanthine-guanine phosphoribosyltransferase	Q99KF5;P00493	12.9555	12.6589	12.9354	12.445	12.64	12.4906	12.5693	12.614	12.8079	NaN	60791	14	Q99KF5;P00493	Hprt;Hprt1	>tr|Q99KF5|Q99KF5_MOUSE Hypoxanthine guanine phosphoribosyl transferase 1 OS=Mus musculus GN=Hprt PE=2 SV=1;>sp|P00493|HPRT_MOUSE Hypoxanthine-guanine phosphoribosyltransferase OS=Mus musculus GN=Hprt1 PE=1 SV=3
Heterogeneous nuclear ribonucleoprotein H2;Heterogeneous nuclear ribonucleoprotein H2, N-terminally processed	P70333;Q3UR26	NaN	13.1973	12.9719	13.1546	13.113	NaN	12.8287	NaN	13.3472	12.6201	60718	21	P70333;Q3UR26	Hnrnph2	>sp|P70333|HNRH2_MOUSE Heterogeneous nuclear ribonucleoprotein H2 OS=Mus musculus GN=Hnrnph2 PE=2 SV=1;>tr|Q3UR26|Q3UR26_MOUSE Putative uncharacterized protein (Fragment) OS=Mus musculus GN=Hnrnph2 PE=2 SV=1
Ras-related protein Rap-1b	Q99JI6;Q52L50	NaN	13.1927	NaN	13.1521	13.4698	NaN	13.1238	NaN	13.3742	13.0663	60671	25	Q99JI6;Q52L50	Rap1b	>sp|Q99JI6|RAP1B_MOUSE Ras-related protein Rap-1b OS=Mus musculus GN=Rap1b PE=2 SV=2;>tr|Q52L50|Q52L50_MOUSE RAS related protein 1b OS=Mus musculus GN=Rap1b PE=2 SV=1
Eukaryotic translation initiation factor 4H	Q3TG58;Q80U88;Q9WUK2;Q564E5;Q3V244	12.4401	12.7683	12.2308	13.4263	12.9812	12.9251	12.6258	NaN	12.2775	NaN	60664	23	Q3TG58;Q80U88;Q9WUK2;Q564E5;Q3V244	Eif4h	>tr|Q3TG58|Q3TG58_MOUSE Williams-Beuren syndrome chromosome region 1 homolog (Human), isoform CRA_b OS=Mus musculus GN=Eif4h PE=2 SV=1;>tr|Q80U88|Q80U88_MOUSE MKIAA0038 protein (Fragment) OS=Mus musculus GN=mKIAA0038 PE=4 SV=3;>sp|Q9WUK2|IF4H_MOUSE Eukaryo
Collagen alpha-2(IV) chain;Canstatin	P08122;B2RQQ8;D3YV27	NaN	NaN	NaN	NaN	NaN	NaN	NaN	13.3299	NaN	NaN	60476	10	P08122;B2RQQ8	Col4a2	>sp|P08122|CO4A2_MOUSE Collagen alpha-2(IV) chain OS=Mus musculus GN=Col4a2 PE=2 SV=4;>tr|B2RQQ8|B2RQQ8_MOUSE Collagen, type IV, alpha 2 OS=Mus musculus GN=Col4a2 PE=2 SV=1
Aquaporin-2	Q3UQD4;P56402	NaN	NaN	NaN	NaN	NaN	13.1132	NaN	NaN	NaN	NaN	60472	4	Q3UQD4;P56402	Aqp2	>tr|Q3UQD4|Q3UQD4_MOUSE Aquaporin 2 OS=Mus musculus GN=Aqp2 PE=2 SV=1;>sp|P56402|AQP2_MOUSE Aquaporin-2 OS=Mus musculus GN=Aqp2 PE=2 SV=2
Cysteine-rich protein 2	Q9DCT8;Q4FJU3	NaN	13.2437	13.1045	13.4882	13.0158	NaN	12.9035	12.8057	NaN	NaN	60136	11	Q9DCT8;Q4FJU3	Crip2	>sp|Q9DCT8|CRIP2_MOUSE Cysteine-rich protein 2 OS=Mus musculus GN=Crip2 PE=1 SV=1;>tr|Q4FJU3|Q4FJU3_MOUSE Crip2 protein OS=Mus musculus GN=Crip2 PE=2 SV=1
Phosphoenolpyruvate carboxykinase, cytosolic [GTP]	Q9Z2V4;Q8CI37;Q8BSX3	12.7513	12.9503	NaN	13.2958	12.919	12.8292	12.5708	NaN	12.3301	12.3767	60118	50	Q9Z2V4;Q8CI37;Q8BSX3	Pck1	>sp|Q9Z2V4|PCKGC_MOUSE Phosphoenolpyruvate carboxykinase, cytosolic [GTP] OS=Mus musculus GN=Pck1 PE=2 SV=1;>tr|Q8CI37|Q8CI37_MOUSE Phosphoenolpyruvate carboxykinase 1, cytosolic OS=Mus musculus GN=Pck1 PE=2 SV=1;>tr|Q8BSX3|Q8BSX3_MOUSE Putative uncharacte
Annexin;Annexin A3	Q8C1X9;Q3U737;O35639;Q3TET3;Q3TLP4;Q3TFK4	13.8263	12.7727	12.975	NaN	13.3802	NaN	NaN	13.0617	NaN	NaN	59985	21	Q8C1X9;Q3U737;O35639;Q3TET3;Q3TLP4;Q3TFK4	Anxa3	>tr|Q8C1X9|Q8C1X9_MOUSE Annexin OS=Mus musculus GN=Anxa3 PE=2 SV=1;>tr|Q3U737|Q3U737_MOUSE Annexin OS=Mus musculus GN=Anxa3 PE=2 SV=1;>sp|O35639|ANXA3_MOUSE Annexin A3 OS=Mus musculus GN=Anxa3 PE=1 SV=4;>tr|Q3TET3|Q3TET3_MOUSE Annexin OS=Mus musculus GN=An
Argininosuccinate lyase	E0CXM2;Q91YI0;Q3UUH0;E0CY49;F7D439	NaN	NaN	NaN	NaN	NaN	NaN	13.4688	13.2366	12.8093	13.3201	59928	11	E0CXM2;Q91YI0;Q3UUH0;E0CY49	Asl	>tr|E0CXM2|E0CXM2_MOUSE Argininosuccinate lyase OS=Mus musculus GN=Asl PE=1 SV=1;>sp|Q91YI0|ARLY_MOUSE Argininosuccinate lyase OS=Mus musculus GN=Asl PE=1 SV=1;>tr|Q3UUH0|Q3UUH0_MOUSE Putative uncharacterized protein OS=Mus musculus GN=Asl PE=2 SV=1;>tr|E0
Plasminogen activator inhibitor 1 RNA-binding protein	Q3UMP4;Q9CY58;Q3UEI6;Q3UJK2;Q3V274	NaN	13.9625	12.5905	12.889	12.9443	NaN	11.997	NaN	12.7201	12.546	59793	17	Q3UMP4;Q9CY58;Q3UEI6;Q3UJK2;Q3V274	Serbp1	>tr|Q3UMP4|Q3UMP4_MOUSE Putative uncharacterized protein OS=Mus musculus GN=Serbp1 PE=2 SV=1;>sp|Q9CY58|PAIRB_MOUSE Plasminogen activator inhibitor 1 RNA-binding protein OS=Mus musculus GN=Serbp1 PE=1 SV=2;>tr|Q3UEI6|Q3UEI6_MOUSE Putative uncharacterized p
Solute carrier family 22 member 13	Q6A4L0	NaN	12.7237	NaN	12.4588	12.5981	12.2077	12.861	12.6806	12.8183	13.2013	59361	13	Q6A4L0	Slc22a13	>sp|Q6A4L0|S22AD_MOUSE Solute carrier family 22 member 13 OS=Mus musculus GN=Slc22a13 PE=2 SV=3
Peptidyl-prolyl cis-trans isomerase;Peptidyl-prolyl cis-trans isomerase FKBP2	Q3TND1;P45878;Q3UND3	NaN	NaN	NaN	NaN	13.0032	12.6876	NaN	12.7296	NaN	NaN	59325	13	Q3TND1;P45878;Q3UND3	Fkbp2	>tr|Q3TND1|Q3TND1_MOUSE Peptidyl-prolyl cis-trans isomerase OS=Mus musculus GN=Fkbp2 PE=2 SV=1;>sp|P45878|FKBP2_MOUSE Peptidyl-prolyl cis-trans isomerase FKBP2 OS=Mus musculus GN=Fkbp2 PE=1 SV=1;>tr|Q3UND3|Q3UND3_MOUSE Peptidyl-prolyl cis-trans isomerase O
Plastin-1	Q3V0K9;Q3V3X1;D3Z6J7;Q8R0U6	12.8855	13.1357	13.2724	13.0407	NaN	NaN	12.7966	NaN	13.2114	NaN	59311	21	Q3V0K9;Q3V3X1	Pls1	>sp|Q3V0K9|PLSI_MOUSE Plastin-1 OS=Mus musculus GN=Pls1 PE=2 SV=1;>tr|Q3V3X1|Q3V3X1_MOUSE Putative uncharacterized protein (Fragment) OS=Mus musculus GN=Pls1 PE=2 SV=1
Calpain-2 catalytic subunit	Q3U8S5;O08529;Q8BPV9;Q3U3A8;Q8R486	13.0812	12.9233	12.9981	12.6321	12.4659	NaN	12.7264	12.7634	12.5748	NaN	59266	44	Q3U8S5;O08529;Q8BPV9;Q3U3A8;Q8R486	Capn2	>tr|Q3U8S5|Q3U8S5_MOUSE Putative uncharacterized protein OS=Mus musculus GN=Capn2 PE=2 SV=1;>sp|O08529|CAN2_MOUSE Calpain-2 catalytic subunit OS=Mus musculus GN=Capn2 PE=2 SV=4;>tr|Q8BPV9|Q8BPV9_MOUSE Putative uncharacterized protein OS=Mus musculus GN=Cap
40S ribosomal protein S25	Q58EA6;P62852	NaN	NaN	13.2792	NaN	NaN	NaN	13.0647	NaN	13.386	NaN	59091	18	Q58EA6;P62852	Rps25	>tr|Q58EA6|Q58EA6_MOUSE MCG10725, isoform CRA_a OS=Mus musculus GN=Rps25 PE=2 SV=1;>sp|P62852|RS25_MOUSE 40S ribosomal protein S25 OS=Mus musculus GN=Rps25 PE=1 SV=1
Coiled-coil domain-containing protein 58	F8WJI3;Q8R3Q6;E9Q4B5	NaN	NaN	NaN	NaN	13.3888	NaN	NaN	NaN	NaN	13.2583	58628	7	F8WJI3;Q8R3Q6	Ccdc58	>tr|F8WJI3|F8WJI3_MOUSE Coiled-coil domain-containing protein 58 OS=Mus musculus GN=Ccdc58 PE=1 SV=1;>sp|Q8R3Q6|CCD58_MOUSE Coiled-coil domain-containing protein 58 OS=Mus musculus GN=Ccdc58 PE=2 SV=1
60S ribosomal protein L6	Q3UCH0;P47911;Q3UFI4;E9PUX4	NaN	13.6623	12.7938	12.8462	12.5282	12.3223	12.3769	12.7948	NaN	NaN	58622	17	Q3UCH0;P47911;Q3UFI4;E9PUX4	Rpl6;Gm5428	>tr|Q3UCH0|Q3UCH0_MOUSE 60S ribosomal protein L6 OS=Mus musculus GN=Rpl6 PE=2 SV=1;>sp|P47911|RL6_MOUSE 60S ribosomal protein L6 OS=Mus musculus GN=Rpl6 PE=1 SV=3;>tr|Q3UFI4|Q3UFI4_MOUSE 60S ribosomal protein L6 OS=Mus musculus GN=Rpl6 PE=2 SV=1;>tr|E9PUX4
von Willebrand factor A domain-containing protein 8	Q8CC88;Q3U2P5;Q9DBH4	12.4754	12.5125	NaN	12.873	12.4882	12.4511	12.7283	13.0186	12.7104	12.6026	58412	31	Q8CC88	Vwa8	>sp|Q8CC88|VWA8_MOUSE von Willebrand factor A domain-containing protein 8 OS=Mus musculus GN=Vwa8 PE=2 SV=2
Alpha-soluble NSF attachment protein	Q9DB05;Q9CXX1;P28663	12.8414	12.7475	12.3472	12.4547	12.6243	12.3813	12.691	11.8522	12.5479	12.4707	58158	44	Q9DB05;Q9CXX1	Napa	>sp|Q9DB05|SNAA_MOUSE Alpha-soluble NSF attachment protein OS=Mus musculus GN=Napa PE=1 SV=1;>tr|Q9CXX1|Q9CXX1_MOUSE Putative uncharacterized protein OS=Mus musculus GN=Napa PE=2 SV=1
Ubiquitin thioesterase OTUB1	D3YWF6;Q7TQI3;D3Z7K0	13.5011	12.083	13.1203	12.4961	NaN	NaN	13.0675	12.8905	12.6101	13.1635	58139	35	D3YWF6;Q7TQI3	Otub1	>tr|D3YWF6|D3YWF6_MOUSE Ubiquitin thioesterase OTUB1 OS=Mus musculus GN=Otub1 PE=1 SV=1;>sp|Q7TQI3|OTUB1_MOUSE Ubiquitin thioesterase OTUB1 OS=Mus musculus GN=Otub1 PE=1 SV=2
Band 4.1-like protein 2	Q80UE3;Q3UNQ6;O70318;B6ZHD0;Q80UE5;B6ZHC7;Q80UE4;B6ZHC5;Q8CGJ6;Q811B2;B6ZHC6;Q8C928;Q7TPN6;Q811C0	11.368	NaN	NaN	NaN	NaN	NaN	NaN	NaN	NaN	NaN	58127	10	Q80UE3;Q3UNQ6;O70318;B6ZHD0;Q80UE5;B6ZHC7;Q80UE4;B6ZHC5;Q8CGJ6;Q811B2;B6ZHC6;Q8C928	Epb4.1l2;Epb41l2	>tr|Q80UE3|Q80UE3_MOUSE Protein 4.1G OS=Mus musculus GN=Epb4.1l2 PE=2 SV=1;>tr|Q3UNQ6|Q3UNQ6_MOUSE Putative uncharacterized protein OS=Mus musculus GN=Epb4.1l2 PE=2 SV=1;>sp|O70318|E41L2_MOUSE Band 4.1-like protein 2 OS=Mus musculus GN=Epb41l2 PE=1 SV=2;>t
Alpha-1-antitrypsin 1-3;Alpha-1-antitrypsin 1-1	Q00896;P07758;A0A0A0MQA3	NaN	NaN	NaN	NaN	NaN	14.2803	NaN	NaN	NaN	NaN	58102	38	Q00896;P07758;A0A0A0MQA3	Serpina1c;Serpina1a	>sp|Q00896|A1AT3_MOUSE Alpha-1-antitrypsin 1-3 OS=Mus musculus GN=Serpina1c PE=1 SV=2;>sp|P07758|A1AT1_MOUSE Alpha-1-antitrypsin 1-1 OS=Mus musculus GN=Serpina1a PE=1 SV=4;>tr|A0A0A0MQA3|A0A0A0MQA3_MOUSE Alpha-1-antitrypsin 1-1 OS=Mus musculus GN=Serpina1a
MOSC domain-containing protein 2, mitochondrial	Q922Q1	12.9604	13.1052	NaN	12.7538	12.6793	11.6773	NaN	12.5426	12.8562	12.8007	58077	19	Q922Q1	2016-03-02	>sp|Q922Q1|MARC2_MOUSE Mitochondrial amidoxime reducing component 2 OS=Mus musculus GN=Marc2 PE=1 SV=1
V-type proton ATPase subunit G 3	Q8BMC1	13.1364	13.2461	NaN	11.6051	12.5362	12.3152	12.5894	12.9448	12.8625	12.3349	58000	36	Q8BMC1	Atp6v1g3	>sp|Q8BMC1|VATG3_MOUSE V-type proton ATPase subunit G 3 OS=Mus musculus GN=Atp6v1g3 PE=2 SV=1
Coatomer subunit gamma-1	Q9QZE5;Q7TNQ1;Q9QXK3	12.6435	12.4356	12.6813	13.136	13.2157	12.2929	11.8794	NaN	NaN	12.9347	57963	28	Q9QZE5	Copg1	>sp|Q9QZE5|COPG1_MOUSE Coatomer subunit gamma-1 OS=Mus musculus GN=Copg1 PE=2 SV=1
Proteasome subunit beta type-5	O55234;Q8BTY5	13.2196	12.8481	NaN	NaN	NaN	12.8678	NaN	13.1888	NaN	NaN	57505	18	O55234;Q8BTY5	Psmb5	>sp|O55234|PSB5_MOUSE Proteasome subunit beta type-5 OS=Mus musculus GN=Psmb5 PE=1 SV=3;>tr|Q8BTY5|Q8BTY5_MOUSE Putative uncharacterized protein OS=Mus musculus GN=Psmb5 PE=2 SV=1
Small ubiquitin-related modifier 2;Small ubiquitin-related modifier 3	G3UZX6;H7BWX9;D3Z794;G3UZ60;G3UWI9;P61957;G3UWX9;Q9Z172;G3UZA7	NaN	NaN	NaN	NaN	NaN	13.0428	NaN	NaN	NaN	NaN	57422	2	G3UZX6;H7BWX9;D3Z794;G3UZ60;G3UWI9;P61957;G3UWX9;Q9Z172;G3UZA7	Sumo3;Sumo2	>tr|G3UZX6|G3UZX6_MOUSE Small ubiquitin-related modifier 3 (Fragment) OS=Mus musculus GN=Sumo3 PE=4 SV=1;>tr|H7BWX9|H7BWX9_MOUSE Small ubiquitin-related modifier 2 OS=Mus musculus GN=Sumo2 PE=1 SV=1;>tr|D3Z794|D3Z794_MOUSE Small ubiquitin-related modifier
Galactokinase	Q9R0N0;Q9CXZ9;Q9CWW5;Q80UL3	NaN	NaN	13.0429	NaN	12.7841	NaN	12.9312	NaN	12.0387	13.2586	57286	11	Q9R0N0;Q9CXZ9;Q9CWW5;Q80UL3	Galk1	>sp|Q9R0N0|GALK1_MOUSE Galactokinase OS=Mus musculus GN=Galk1 PE=2 SV=2;>tr|Q9CXZ9|Q9CXZ9_MOUSE Putative uncharacterized protein OS=Mus musculus GN=Galk1 PE=2 SV=1;>tr|Q9CWW5|Q9CWW5_MOUSE Putative uncharacterized protein OS=Mus musculus GN=Galk1 PE=2 SV=1;
Probable phospholipid-transporting ATPase IH	E9Q3G7;P98197;Q69ZT0;D6RII8	12.5393	12.4847	12.727	11.7694	12.4108	11.5425	12.8698	11.6696	13.1679	13.26	57282	31	E9Q3G7;P98197;Q69ZT0	Atp11a	>tr|E9Q3G7|E9Q3G7_MOUSE Phospholipid-transporting ATPase OS=Mus musculus GN=Atp11a PE=1 SV=1;>sp|P98197|AT11A_MOUSE Probable phospholipid-transporting ATPase IH OS=Mus musculus GN=Atp11a PE=2 SV=1;>tr|Q69ZT0|Q69ZT0_MOUSE Phospholipid-transporting ATPase (F
Biliverdin reductase A	Q9CY64;A2ASB8;A2ASB7;A2ASB1;Q3TS98	13.2228	NaN	13.5489	12.4442	12.9692	12.7422	NaN	13.0318	NaN	NaN	57192	32	Q9CY64	Blvra	>sp|Q9CY64|BIEA_MOUSE Biliverdin reductase A OS=Mus musculus GN=Blvra PE=2 SV=1
40S ribosomal protein S7	F6SVV1;Q4FZE6;P62082	NaN	NaN	NaN	NaN	12.865	12.9042	NaN	NaN	NaN	NaN	57082	6	F6SVV1;Q4FZE6;P62082	Gm9493;Rps7	>tr|F6SVV1|F6SVV1_MOUSE Protein Gm9493 OS=Mus musculus GN=Gm9493 PE=4 SV=1;>tr|Q4FZE6|Q4FZE6_MOUSE Ribosomal protein S7 OS=Mus musculus GN=Rps7 PE=2 SV=1;>sp|P62082|RS7_MOUSE 40S ribosomal protein S7 OS=Mus musculus GN=Rps7 PE=2 SV=1
Glutaminase kidney isoform, mitochondrial	D3Z7P3;D3Z7P4;F6U529;F7B327	13.0244	13.0228	13.063	13.0488	12.8512	NaN	12.7154	NaN	NaN	12.557	57003	22	D3Z7P3;D3Z7P4	Gls	>sp|D3Z7P3|GLSK_MOUSE Glutaminase kidney isoform, mitochondrial OS=Mus musculus GN=Gls PE=1 SV=1;>tr|D3Z7P4|D3Z7P4_MOUSE Glutaminase kidney isoform, mitochondrial OS=Mus musculus GN=Gls PE=1 SV=1
Vesicle-associated membrane protein-associated protein A	Q9WV55	13.1431	13.1597	13.0652	12.4979	12.7236	12.1021	12.0056	11.887	NaN	NaN	56962	34	Q9WV55	Vapa	>sp|Q9WV55|VAPA_MOUSE Vesicle-associated membrane protein-associated protein A OS=Mus musculus GN=Vapa PE=1 SV=2
Guanine nucleotide-binding protein G(k) subunit alpha	Q9DC51;Q3TJH1	12.8965	12.273	13.2369	12.4418	NaN	12.3225	12.8041	12.5583	NaN	12.8641	56832	29	Q9DC51;Q3TJH1	Gnai3	>sp|Q9DC51|GNAI3_MOUSE Guanine nucleotide-binding protein G(k) subunit alpha OS=Mus musculus GN=Gnai3 PE=1 SV=3;>tr|Q3TJH1|Q3TJH1_MOUSE Putative uncharacterized protein OS=Mus musculus GN=Gnai3 PE=2 SV=1
Dynamin-1-like protein	E9PUD2;Q3U4P3;Q8K1M6	12.7946	12.5489	12.7287	12.5195	12.1455	12.6413	12.0532	12.7276	12.1599	12.3231	56813	22	E9PUD2;Q3U4P3;Q8K1M6	Dnm1l	>tr|E9PUD2|E9PUD2_MOUSE Dynamin-1-like protein OS=Mus musculus GN=Dnm1l PE=1 SV=1;>tr|Q3U4P3|Q3U4P3_MOUSE Putative uncharacterized protein (Fragment) OS=Mus musculus GN=Dnm1l PE=2 SV=1;>sp|Q8K1M6|DNM1L_MOUSE Dynamin-1-like protein OS=Mus musculus GN=Dnm1l
Protein ERGIC-53	Q9D0F3;Q3U944	NaN	13.2602	13.2638	12.5062	13.0907	12.8534	NaN	13.0018	NaN	NaN	56541	7	Q9D0F3;Q3U944	Lman1	>sp|Q9D0F3|LMAN1_MOUSE Protein ERGIC-53 OS=Mus musculus GN=Lman1 PE=2 SV=1;>tr|Q3U944|Q3U944_MOUSE Putative uncharacterized protein OS=Mus musculus GN=Lman1 PE=2 SV=1
Constitutive coactivator of PPAR-gamma-like protein 1	Q6A0A9;Q3V3S0;Q7TMZ0	12.5464	12.522	12.946	12.4128	12.5885	12.1899	12.363	12.3314	12.3998	12.3186	56176	27	Q6A0A9;Q3V3S0	FAM120A;Fam120a	>sp|Q6A0A9|F120A_MOUSE Constitutive coactivator of PPAR-gamma-like protein 1 OS=Mus musculus GN=FAM120A PE=1 SV=2;>tr|Q3V3S0|Q3V3S0_MOUSE Putative uncharacterized protein OS=Mus musculus GN=Fam120a PE=2 SV=1
Reticulon-3	Q9ES97	NaN	NaN	NaN	NaN	NaN	12.8574	NaN	NaN	NaN	NaN	56101	5	Q9ES97	Rtn3	>sp|Q9ES97|RTN3_MOUSE Reticulon-3 OS=Mus musculus GN=Rtn3 PE=1 SV=2
Ceruloplasmin	G3X9T8;Q61147;G3X8Q5;E9PZD8;Q8BV37;G3UXG1;Q2F3J4	NaN	12.9838	12.6799	12.4801	12.6325	13.0816	12.5372	NaN	NaN	12.8715	55884	23	G3X9T8;Q61147;G3X8Q5;E9PZD8;Q8BV37	Cp	>tr|G3X9T8|G3X9T8_MOUSE Ceruloplasmin OS=Mus musculus GN=Cp PE=1 SV=1;>sp|Q61147|CERU_MOUSE Ceruloplasmin OS=Mus musculus GN=Cp PE=1 SV=2;>tr|G3X8Q5|G3X8Q5_MOUSE Ceruloplasmin OS=Mus musculus GN=Cp PE=1 SV=1;>tr|E9PZD8|E9PZD8_MOUSE Ceruloplasmin OS=Mus mus
Calpain small subunit 1	D3YW48;O88456	NaN	13.0328	13.364	13.0696	12.8843	NaN	12.5786	NaN	13.0985	12.6039	55799	28	D3YW48;O88456	Capns1	>tr|D3YW48|D3YW48_MOUSE Calpain small subunit 1 (Fragment) OS=Mus musculus GN=Capns1 PE=1 SV=1;>sp|O88456|CPNS1_MOUSE Calpain small subunit 1 OS=Mus musculus GN=Capns1 PE=2 SV=1
Heterochromatin protein 1-binding protein 3	Z4YKB8;Q3TEA8;Z4YKA3;A2AM70;Q3B7C1;A2AM65;A2AM69;A2AM62;A2AM63	12.1331	12.9667	12.0176	13.4851	12.8674	NaN	11.9724	12.3601	11.4433	11.6111	55726	24	Z4YKB8;Q3TEA8;Z4YKA3;A2AM70;Q3B7C1;A2AM65	Hp1bp3	>tr|Z4YKB8|Z4YKB8_MOUSE Heterochromatin protein 1-binding protein 3 OS=Mus musculus GN=Hp1bp3 PE=1 SV=1;>sp|Q3TEA8|HP1B3_MOUSE Heterochromatin protein 1-binding protein 3 OS=Mus musculus GN=Hp1bp3 PE=1 SV=1;>tr|Z4YKA3|Z4YKA3_MOUSE Heterochromatin protein 1
T-complex protein 1 subunit zeta	Q52KG9;Q3TW97;Q3TIX8;Q3TI05;P80317;Q3TI62;E9QPA6;Q8VEI1;Q8BVT1;B1AT05;Q61390;Q497N0	12.7105	NaN	12.649	12.758	12.4171	12.9846	12.4985	NaN	12.1699	12.2001	55681	33	Q52KG9;Q3TW97;Q3TIX8;Q3TI05;P80317;Q3TI62;E9QPA6;Q8VEI1	Cct6a	>tr|Q52KG9|Q52KG9_MOUSE Chaperonin containing Tcp1, subunit 6a (Zeta) OS=Mus musculus GN=Cct6a PE=2 SV=1;>tr|Q3TW97|Q3TW97_MOUSE Putative uncharacterized protein OS=Mus musculus GN=Cct6a PE=2 SV=1;>tr|Q3TIX8|Q3TIX8_MOUSE Putative uncharacterized protein OS
Kelch-like protein 22	Q99JN2;H9KV05	NaN	NaN	NaN	NaN	NaN	15.3315	NaN	NaN	NaN	NaN	55559	1	Q99JN2;H9KV05	Klhl22	>sp|Q99JN2|KLH22_MOUSE Kelch-like protein 22 OS=Mus musculus GN=Klhl22 PE=1 SV=1;>tr|H9KV05|H9KV05_MOUSE Kelch-like protein 22 OS=Mus musculus GN=Klhl22 PE=1 SV=1
Enoyl-CoA delta isomerase 3, peroxisomal	Q78JN3;D3U0D8;E9PY42	NaN	13.3119	NaN	NaN	NaN	13.1343	NaN	NaN	NaN	NaN	55238	18	Q78JN3;D3U0D8;E9PY42	Eci3	>tr|Q78JN3|Q78JN3_MOUSE MCG120270, isoform CRA_a OS=Mus musculus GN=Eci3 PE=1 SV=1;>tr|D3U0D8|D3U0D8_MOUSE Kidney specific expressed protein 2 OS=Mus musculus GN=Eci3 PE=2 SV=1;>tr|E9PY42|E9PY42_MOUSE Protein Eci3 (Fragment) OS=Mus musculus GN=Eci3 PE=1 SV
Fructose-bisphosphate aldolase C	P05063	NaN	NaN	NaN	NaN	11.9692	13.9719	13.2455	13.2824	13.3818	NaN	55163	21	P05063	Aldoc	>sp|P05063|ALDOC_MOUSE Fructose-bisphosphate aldolase C OS=Mus musculus GN=Aldoc PE=1 SV=4
Complement component 1 Q subcomponent-binding protein, mitochondrial	Q8R5L1;O35658	12.2824	13.4661	12.4203	12.8744	12.3959	13.2225	12.4124	NaN	NaN	11.9721	55021	26	Q8R5L1;O35658	C1qbp	>tr|Q8R5L1|Q8R5L1_MOUSE Complement component 1 Q subcomponent-binding protein, mitochondrial OS=Mus musculus GN=C1qbp PE=1 SV=1;>sp|O35658|C1QBP_MOUSE Complement component 1 Q subcomponent-binding protein, mitochondrial OS=Mus musculus GN=C1qbp PE=1 SV=1
Granulins;Acrogranin;Granulin-1;Granulin-2;Granulin-3;Granulin-4;Granulin-5;Granulin-6;Granulin-7	Q544Y8;Q3UC19;Q3TVQ3;P28798;Q3U9K2;Q9D2V3;Q3UD85;Q3UAJ3;Q3U9N4;Q3U8W3;Q3TW77;Q3TX66;Q3TWT4;Q3U5Q6;Q3UDD6;H3BJE0;H3BJ90;H3BLC9	12.8585	12.8356	12.2548	12.4783	12.66	12.495	12.1327	12.1062	NaN	12.4549	54792	27	Q544Y8;Q3UC19;Q3TVQ3;P28798;Q3U9K2;Q9D2V3;Q3UD85;Q3UAJ3;Q3U9N4;Q3U8W3;Q3TW77;Q3TX66;Q3TWT4;Q3U5Q6;Q3UDD6	Grn	>tr|Q544Y8|Q544Y8_MOUSE Granulin OS=Mus musculus GN=Grn PE=2 SV=1;>tr|Q3UC19|Q3UC19_MOUSE Putative uncharacterized protein OS=Mus musculus GN=Grn PE=2 SV=1;>tr|Q3TVQ3|Q3TVQ3_MOUSE Putative uncharacterized protein OS=Mus musculus GN=Grn PE=2 SV=1;>sp|P28798
PCTP-like protein	G3UW37;Q9JMD3;Q0VG22;Q52LA1;E9PVP0;Q5RL65;Q6PDD6;Q66JR2;G3V020;G3UY87;G3UYN6;G3UYM0;G3UY59	13.044	12.2962	12.6069	NaN	NaN	12.792	13.0345	NaN	12.5206	12.9803	54610	16	G3UW37;Q9JMD3;Q0VG22;Q52LA1;E9PVP0;Q5RL65;Q6PDD6;Q66JR2;G3V020;G3UY87	Stard10	>tr|G3UW37|G3UW37_MOUSE PCTP-like protein (Fragment) OS=Mus musculus GN=Stard10 PE=1 SV=1;>sp|Q9JMD3|PCTL_MOUSE PCTP-like protein OS=Mus musculus GN=Stard10 PE=1 SV=1;>tr|Q0VG22|Q0VG22_MOUSE START domain containing 10 OS=Mus musculus GN=Stard10 PE=2 SV=1;>
Lamina-associated polypeptide 2, isoforms beta/delta/epsilon/gamma	Q3TNH0;Q61029;Q3UR33;Q3U955;Q3U7B3;Q78WP6	12.7912	12.5173	11.6027	13.0938	12.8739	12.4199	12.1133	12.1542	NaN	11.8677	54291	31	Q3TNH0;Q61029;Q3UR33;Q3U955;Q3U7B3;Q78WP6	Tmpo	>tr|Q3TNH0|Q3TNH0_MOUSE Putative uncharacterized protein OS=Mus musculus GN=Tmpo PE=2 SV=1;>sp|Q61029|LAP2B_MOUSE Lamina-associated polypeptide 2, isoforms beta/delta/epsilon/gamma OS=Mus musculus GN=Tmpo PE=1 SV=4;>tr|Q3UR33|Q3UR33_MOUSE Putative uncharac
Glycine amidinotransferase, mitochondrial	Q9D964	NaN	NaN	NaN	12.5747	12.8604	NaN	13.2071	NaN	13.3257	14.0055	54154	11	Q9D964	Gatm	>sp|Q9D964|GATM_MOUSE Glycine amidinotransferase, mitochondrial OS=Mus musculus GN=Gatm PE=1 SV=1
Superkiller viralicidic activity 2-like 2	Q8BTX6;Q9CZU3;Q8BVK1;Q8BVI7;Q91YT4;Q6ZQK1	NaN	NaN	NaN	NaN	NaN	NaN	NaN	NaN	NaN	12.6904	53906	5	Q8BTX6;Q9CZU3;Q8BVK1;Q8BVI7;Q91YT4;Q6ZQK1	Skiv2l2	>tr|Q8BTX6|Q8BTX6_MOUSE Putative uncharacterized protein (Fragment) OS=Mus musculus GN=Skiv2l2 PE=2 SV=1;>sp|Q9CZU3|SK2L2_MOUSE Superkiller viralicidic activity 2-like 2 OS=Mus musculus GN=Skiv2l2 PE=1 SV=1;>tr|Q8BVK1|Q8BVK1_MOUSE Putative uncharacterized
Beta-2-microglobulin	Q91Z73;Q91Z72;Q9D239;Q3U679;P01887	NaN	NaN	12.971	12.473	13.6352	NaN	12.5143	NaN	NaN	12.5991	53733	13	Q91Z73;Q91Z72;Q9D239;Q3U679;P01887	B2m	>tr|Q91Z73|Q91Z73_MOUSE Beta-2-microglobulin (Fragment) OS=Mus musculus musculus PE=4 SV=1;>tr|Q91Z72|Q91Z72_MUSMM Beta-2-microglobulin (Fragment) OS=Mus musculus molossinus PE=4 SV=1;>tr|Q9D239|Q9D239_MOUSE Beta-2-microglobulin OS=Mus musculus GN=B2m PE=2
FERM, RhoGEF and pleckstrin domain-containing protein 1	F8VPU2;E9Q805;Q3UY58;Q8K2R0	13.1101	12.2052	12.7144	12.2219	12.2647	12.0484	12.4418	12.0239	12.6072	12.6629	53636	20	F8VPU2;E9Q805;Q3UY58	Farp1	>sp|F8VPU2|FARP1_MOUSE FERM, RhoGEF and pleckstrin domain-containing protein 1 OS=Mus musculus GN=Farp1 PE=1 SV=1;>tr|E9Q805|E9Q805_MOUSE FERM, RhoGEF and pleckstrin domain-containing protein 1 (Fragment) OS=Mus musculus GN=Farp1 PE=1 SV=1;>tr|Q3UY58|Q3UY5
Ras-related protein Ral-A	Q9CXY0;P63321	12.7985	12.5453	NaN	NaN	12.572	12.9511	12.7946	NaN	12.395	12.4019	53616	26	Q9CXY0;P63321	Rala	>tr|Q9CXY0|Q9CXY0_MOUSE Putative uncharacterized protein OS=Mus musculus GN=Rala PE=2 SV=1;>sp|P63321|RALA_MOUSE Ras-related protein Ral-A OS=Mus musculus GN=Rala PE=1 SV=1
Ganglioside GM2 activator	Q60648;Q5F1Z8	12.9716	NaN	NaN	13.2784	13.3157	NaN	NaN	NaN	NaN	NaN	53563	7	Q60648;Q5F1Z8	Gm2a	>sp|Q60648|SAP3_MOUSE Ganglioside GM2 activator OS=Mus musculus GN=Gm2a PE=1 SV=2;>tr|Q5F1Z8|Q5F1Z8_MOUSE GM2 ganglioside activator protein OS=Mus musculus GN=Gm2a PE=2 SV=1
ATP-dependent RNA helicase DDX1	Q922B8;Q91VR5;Q3V1Z7	12.9125	12.7073	12.7483	12.5912	NaN	NaN	12.454	NaN	12.5199	12.441	53494	24	Q922B8;Q91VR5;Q3V1Z7	Ddx1	>tr|Q922B8|Q922B8_MOUSE DEAD (Asp-Glu-Ala-Asp) box polypeptide 1 OS=Mus musculus GN=Ddx1 PE=2 SV=1;>sp|Q91VR5|DDX1_MOUSE ATP-dependent RNA helicase DDX1 OS=Mus musculus GN=Ddx1 PE=1 SV=1;>tr|Q3V1Z7|Q3V1Z7_MOUSE Putative uncharacterized protein OS=Mus muscu
Acyl-CoA dehydrogenase family member 10	Q8K370;Q9CRH8;D3Z2B3	11.9253	NaN	12.3319	12.5408	12.2001	12.3061	12.7789	12.4558	12.4755	12.5796	53311	37	Q8K370;Q9CRH8	Acad10	>sp|Q8K370|ACD10_MOUSE Acyl-CoA dehydrogenase family member 10 OS=Mus musculus GN=Acad10 PE=1 SV=1;>tr|Q9CRH8|Q9CRH8_MOUSE Putative uncharacterized protein (Fragment) OS=Mus musculus GN=Acad10 PE=2 SV=1
NADH dehydrogenase [ubiquinone] 1 subunit C2	Q9CQ54;Q9D846	NaN	NaN	NaN	NaN	NaN	NaN	13.3117	NaN	13.6931	13.4082	53241	15	Q9CQ54;Q9D846	Ndufc2	>sp|Q9CQ54|NDUC2_MOUSE NADH dehydrogenase [ubiquinone] 1 subunit C2 OS=Mus musculus GN=Ndufc2 PE=1 SV=1;>tr|Q9D846|Q9D846_MOUSE NADH dehydrogenase [ubiquinone] 1 subunit C2 OS=Mus musculus GN=Ndufc2 PE=2 SV=1
Alpha-crystallin B chain	Q52L78;P23927	NaN	NaN	NaN	12.8157	12.6925	NaN	NaN	NaN	13.0922	13.1887	53183	29	Q52L78;P23927	Cryab	>tr|Q52L78|Q52L78_MOUSE Cryab protein OS=Mus musculus GN=Cryab PE=2 SV=1;>sp|P23927|CRYAB_MOUSE Alpha-crystallin B chain OS=Mus musculus GN=Cryab PE=1 SV=2
ATP-dependent (S)-NAD(P)H-hydrate dehydratase	J3QN06;J3QMM7;Q9CZ42;K3W4M4;J3QPU6	12.691	12.0374	12.7552	12.3245	12.2324	12.5141	12.7848	NaN	NaN	12.4339	52865	17	J3QN06;J3QMM7;Q9CZ42;K3W4M4	Carkd	>tr|J3QN06|J3QN06_MOUSE ATP-dependent (S)-NAD(P)H-hydrate dehydratase OS=Mus musculus GN=Carkd PE=1 SV=1;>tr|J3QMM7|J3QMM7_MOUSE ATP-dependent (S)-NAD(P)H-hydrate dehydratase OS=Mus musculus GN=Carkd PE=1 SV=1;>sp|Q9CZ42|NNRD_MOUSE ATP-dependent (S)-NAD(P)
Dynein light chain roadblock-type 1	P62627;A2AVR9	14.0078	13.6378	NaN	NaN	NaN	NaN	13.0682	NaN	NaN	NaN	52718	20	P62627;A2AVR9	Dynlrb1	>sp|P62627|DLRB1_MOUSE Dynein light chain roadblock-type 1 OS=Mus musculus GN=Dynlrb1 PE=1 SV=3;>tr|A2AVR9|A2AVR9_MOUSE Dynein light chain roadblock-type 1 OS=Mus musculus GN=Dynlrb1 PE=1 SV=1
26S protease regulatory subunit 7	Q3UIH5;Q3U5V3;P46471;Q8BVQ9	NaN	NaN	NaN	NaN	NaN	NaN	13.132	NaN	NaN	13.3848	52534	8	Q3UIH5;Q3U5V3;P46471;Q8BVQ9	Psmc2	>tr|Q3UIH5|Q3UIH5_MOUSE Putative uncharacterized protein OS=Mus musculus GN=Psmc2 PE=2 SV=1;>tr|Q3U5V3|Q3U5V3_MOUSE Putative uncharacterized protein OS=Mus musculus GN=Psmc2 PE=2 SV=1;>sp|P46471|PRS7_MOUSE 26S protease regulatory subunit 7 OS=Mus musculus
Flavin reductase (NADPH)	Q923D2;Q3U6G1;E9PZC3;E9PZC4;Q3TP34	NaN	13.1798	13.138	12.9824	12.6125	NaN	NaN	NaN	NaN	12.9176	52486	12	Q923D2;Q3U6G1;E9PZC3	Blvrb	>sp|Q923D2|BLVRB_MOUSE Flavin reductase (NADPH) OS=Mus musculus GN=Blvrb PE=2 SV=3;>tr|Q3U6G1|Q3U6G1_MOUSE Biliverdin reductase B (Flavin reductase (NADPH)) OS=Mus musculus GN=Blvrb PE=2 SV=1;>tr|E9PZC3|E9PZC3_MOUSE Flavin reductase (NADPH) OS=Mus musculus
Inorganic pyrophosphatase	Q8BTY3;Q9D819;Q4FK49	11.5516	13.3926	12.4649	12.6744	NaN	NaN	12.438	12.5666	12.5978	12.7906	52400	28	Q8BTY3;Q9D819;Q4FK49	Ppa1	>tr|Q8BTY3|Q8BTY3_MOUSE Putative uncharacterized protein OS=Mus musculus GN=Ppa1 PE=2 SV=1;>sp|Q9D819|IPYR_MOUSE Inorganic pyrophosphatase OS=Mus musculus GN=Ppa1 PE=1 SV=1;>tr|Q4FK49|Q4FK49_MOUSE Pyp protein OS=Mus musculus GN=Ppa1 PE=2 SV=1
6-phosphogluconolactonase	Q9CQ60;D3Z4X1;Q8CBG6;Q8C6M6;F6X8L5	NaN	12.7863	13.2155	12.5806	12.7559	NaN	12.6547	12.6958	12.9475	NaN	52287	27	Q9CQ60;D3Z4X1;Q8CBG6	Pgls	>sp|Q9CQ60|6PGL_MOUSE 6-phosphogluconolactonase OS=Mus musculus GN=Pgls PE=2 SV=1;>tr|D3Z4X1|D3Z4X1_MOUSE 6-phosphogluconolactonase OS=Mus musculus GN=Pgls PE=1 SV=1;>tr|Q8CBG6|Q8CBG6_MOUSE 6-phosphogluconolactonase OS=Mus musculus GN=Pgls PE=1 SV=1
Polypyrimidine tract-binding protein 1	Q8CB58;Q3TQW3;Q8BGJ5;Q3T984;Q922I7;Q8K144;Q6NZB8;Q5RJV5;Q3U5I2;P17225;Q8R509;Q3UBR5;Q80T07;Q8C2R5;E9QMW9;Q923A7;F7AXP1;E9Q279;F7DCW4	NaN	12.6031	11.8555	13.0271	12.1689	NaN	11.6602	13.6934	NaN	NaN	52286	22	Q8CB58;Q3TQW3;Q8BGJ5;Q3T984;Q922I7;Q8K144;Q6NZB8;Q5RJV5;Q3U5I2;P17225;Q8R509;Q3UBR5;Q80T07;Q8C2R5;E9QMW9	Ptbp1	>tr|Q8CB58|Q8CB58_MOUSE MCG13402, isoform CRA_d OS=Mus musculus GN=Ptbp1 PE=1 SV=1;>tr|Q3TQW3|Q3TQW3_MOUSE Putative uncharacterized protein OS=Mus musculus GN=Ptbp1 PE=2 SV=1;>tr|Q8BGJ5|Q8BGJ5_MOUSE MCG13402, isoform CRA_a OS=Mus musculus GN=Ptbp1 PE=1 SV=
Barttin	Q8VIM4	NaN	12.5967	NaN	NaN	12.3909	NaN	12.9664	12.9665	NaN	13.0506	52276	12	Q8VIM4	Bsnd	>sp|Q8VIM4|BSND_MOUSE Barttin OS=Mus musculus GN=Bsnd PE=1 SV=3
40S ribosomal protein S26	Q497N1;P62855	12.7162	13.0478	NaN	12.3929	12.2113	13.3515	11.9741	NaN	NaN	NaN	52195	17	Q497N1;P62855	Rps26	>tr|Q497N1|Q497N1_MOUSE MCG18667 OS=Mus musculus GN=Rps26 PE=2 SV=1;>sp|P62855|RS26_MOUSE 40S ribosomal protein S26 OS=Mus musculus GN=Rps26 PE=3 SV=3
Solute carrier family 22 member 2	O70577	NaN	NaN	NaN	NaN	NaN	NaN	13.084	NaN	NaN	NaN	52178	17	O70577	Slc22a2	>sp|O70577|S22A2_MOUSE Solute carrier family 22 member 2 OS=Mus musculus GN=Slc22a2 PE=2 SV=1
Carboxymethylenebutenolidase homolog	Q8R1G2;E0CXH4;E0CXT6	12.8458	NaN	13.3769	NaN	12.9008	NaN	NaN	NaN	NaN	NaN	52085	8	Q8R1G2;E0CXH4;E0CXT6	Cmbl	>sp|Q8R1G2|CMBL_MOUSE Carboxymethylenebutenolidase homolog OS=Mus musculus GN=Cmbl PE=2 SV=1;>tr|E0CXH4|E0CXH4_MOUSE Carboxymethylenebutenolidase homolog (Fragment) OS=Mus musculus GN=Cmbl PE=1 SV=1;>tr|E0CXT6|E0CXT6_MOUSE Carboxymethylenebutenolidase homo
Glutathione S-transferase theta-1	Q9DCY6;Q64471;D3Z5W7;D3Z3X5	NaN	13.3966	13.2316	NaN	NaN	12.9877	NaN	12.7479	NaN	12.9002	51649	15	Q9DCY6;Q64471;D3Z5W7;D3Z3X5	Gstt1	>tr|Q9DCY6|Q9DCY6_MOUSE Putative uncharacterized protein OS=Mus musculus GN=Gstt1 PE=2 SV=1;>sp|Q64471|GSTT1_MOUSE Glutathione S-transferase theta-1 OS=Mus musculus GN=Gstt1 PE=1 SV=4;>tr|D3Z5W7|D3Z5W7_MOUSE Glutathione S-transferase theta-1 (Fragment) OS=
Annexin;Annexin A7	Q922A2;Q8BP75;Q3TJ49;Q07076;Q3UYL7;Q8CCV9	13.0336	12.8537	12.816	NaN	NaN	NaN	NaN	NaN	NaN	NaN	51471	9	Q922A2;Q8BP75;Q3TJ49;Q07076;Q3UYL7	Anxa7	>tr|Q922A2|Q922A2_MOUSE Annexin OS=Mus musculus GN=Anxa7 PE=2 SV=1;>tr|Q8BP75|Q8BP75_MOUSE Annexin OS=Mus musculus GN=Anxa7 PE=2 SV=1;>tr|Q3TJ49|Q3TJ49_MOUSE Annexin OS=Mus musculus GN=Anxa7 PE=2 SV=1;>sp|Q07076|ANXA7_MOUSE Annexin A7 OS=Mus musculus GN=An
Asparagine--tRNA ligase, cytoplasmic	Q8BP47	12.8838	12.8344	12.8988	12.7842	12.4518	12.7792	NaN	NaN	NaN	12.3244	51384	10	Q8BP47	Nars	>sp|Q8BP47|SYNC_MOUSE Asparagine--tRNA ligase, cytoplasmic OS=Mus musculus GN=Nars PE=1 SV=2
Protein Tmed7	E9Q7G1;D3YZZ5	12.7499	NaN	12.7678	12.8452	12.8511	NaN	12.4314	NaN	12.6695	12.5361	51292	31	E9Q7G1;D3YZZ5	Tmed7	>tr|E9Q7G1|E9Q7G1_MOUSE Protein Tmed7 OS=Mus musculus GN=Tmed7 PE=1 SV=1;>tr|D3YZZ5|D3YZZ5_MOUSE Protein Tmed7 OS=Mus musculus GN=Tmed7 PE=1 SV=1
Lysosome-associated membrane glycoprotein 1	Q8VH34;Q3TX84;Q3TA96;P11438;Q9DC13;Q922T9	NaN	13.3555	NaN	12.6482	13.242	11.8742	12.8564	NaN	NaN	NaN	51230	13	Q8VH34;Q3TX84;Q3TA96;P11438;Q9DC13;Q922T9	Lamp1	>tr|Q8VH34|Q8VH34_MOUSE LAMP-1 OS=Mus musculus GN=Lamp1 PE=2 SV=1;>tr|Q3TX84|Q3TX84_MOUSE Putative uncharacterized protein OS=Mus musculus GN=Lamp1 PE=2 SV=1;>tr|Q3TA96|Q3TA96_MOUSE Lysosomal membrane glycoprotein 1, isoform CRA_c OS=Mus musculus GN=Lamp1
Spliceosome RNA helicase Ddx39b	Q9Z1N5;D6RHT5;Q3TB18	13.0443	12.7409	NaN	NaN	12.7452	12.407	12.3008	12.4126	12.0811	NaN	51049	46	Q9Z1N5;D6RHT5;Q3TB18	Ddx39b;Ddx39	>sp|Q9Z1N5|DX39B_MOUSE Spliceosome RNA helicase Ddx39b OS=Mus musculus GN=Ddx39b PE=1 SV=1;>tr|D6RHT5|D6RHT5_MOUSE ATP-dependent RNA helicase DDX39A OS=Mus musculus GN=Ddx39 PE=1 SV=1;>tr|Q3TB18|Q3TB18_MOUSE Putative uncharacterized protein OS=Mus musculus
Desmoglein-4	Q7TMD7;A1IGX7	NaN	NaN	NaN	NaN	NaN	12.2137	NaN	NaN	NaN	NaN	50556	4	Q7TMD7;A1IGX7	Dsg4	>sp|Q7TMD7|DSG4_MOUSE Desmoglein-4 OS=Mus musculus GN=Dsg4 PE=1 SV=1;>tr|A1IGX7|A1IGX7_MOUSE Desmoglein4 OS=Mus musculus GN=Dsg4 PE=2 SV=1
Cytochrome c oxidase subunit 2	Q7JD03;Q7JCZ1;Q5GA81;P00405;K7XKA7;K7XK22;A3R481;A3R455;A3E4B0;A0A075DC90;A0A023J6I7;A0A023J6F3	NaN	NaN	NaN	NaN	NaN	NaN	NaN	NaN	NaN	13.6662	50352	9	Q7JD03;Q7JCZ1;Q5GA81;P00405;K7XKA7;K7XK22;A3R481;A3R455;A3E4B0;A0A075DC90;A0A023J6I7;A0A023J6F3	COX2;mt-Co2;Mtco2;COXII	>tr|Q7JD03|Q7JD03_MOUSE Cytochrome c oxidase subunit 2 OS=Mus musculus domesticus GN=COX2 PE=3 SV=1;>tr|Q7JCZ1|Q7JCZ1_MOUSE Cytochrome c oxidase subunit 2 OS=Mus musculus GN=mt-Co2 PE=2 SV=1;>tr|Q5GA81|Q5GA81_MUSMM Cytochrome c oxidase subunit 2 OS=Mus mus
Cystathionine beta-synthase	Q91WT9;D3YYN0;D3YUF2;D3Z4K2	NaN	13.5607	NaN	NaN	NaN	NaN	12.9797	NaN	NaN	NaN	50315	17	Q91WT9	Cbs	>sp|Q91WT9|CBS_MOUSE Cystathionine beta-synthase OS=Mus musculus GN=Cbs PE=2 SV=3
Calponin-2	Q543F3;Q08093;Q922F8;D3Z7R6	13.0423	NaN	13.1766	12.6858	NaN	NaN	12.3483	NaN	NaN	NaN	50154	12	Q543F3;Q08093;Q922F8	Cnn2	>tr|Q543F3|Q543F3_MOUSE Calponin OS=Mus musculus GN=Cnn2 PE=2 SV=1;>sp|Q08093|CNN2_MOUSE Calponin-2 OS=Mus musculus GN=Cnn2 PE=1 SV=1;>tr|Q922F8|Q922F8_MOUSE Calponin OS=Mus musculus GN=Cnn2 PE=2 SV=1
Acetyl-coenzyme A synthetase, cytoplasmic	Q9QXG4;Q8N9U3;Q8C1A8;Q8C141;A2AQN4;Q8C113;A2AQN5;D6RHA7;Q8BY91;F7CU63	NaN	12.3804	NaN	12.6303	NaN	12.5328	NaN	13.1792	12.7358	12.8197	50069	60	Q9QXG4;Q8N9U3;Q8C1A8;Q8C141;A2AQN4;Q8C113;A2AQN5	Acss2	>sp|Q9QXG4|ACSA_MOUSE Acetyl-coenzyme A synthetase, cytoplasmic OS=Mus musculus GN=Acss2 PE=1 SV=2;>tr|Q8N9U3|Q8N9U3_MOUSE cDNA fis, clone TRACH2001275, highly similar to Mus musculus acetyl-CoA synthetase mRNA OS=Mus musculus GN=Acss2 PE=2 SV=1;>tr|Q8C1A8
3-hydroxyanthranilate 3,4-dioxygenase	Q78JT3	NaN	12.4302	12.6102	12.6197	11.8882	12.6569	12.1375	NaN	NaN	12.7529	50057	34	Q78JT3	Haao	>sp|Q78JT3|3HAO_MOUSE 3-hydroxyanthranilate 3,4-dioxygenase OS=Mus musculus GN=Haao PE=1 SV=1
Estradiol 17-beta-dehydrogenase 11	Q9EQ06	11.7602	NaN	11.8355	13.3273	NaN	13.0124	13.2543	NaN	11.8682	13.2095	49987	14	Q9EQ06	Hsd17b11	>sp|Q9EQ06|DHB11_MOUSE Estradiol 17-beta-dehydrogenase 11 OS=Mus musculus GN=Hsd17b11 PE=2 SV=1
EMILIN-1	Q3UUU0;Q3USG5;Q99K41;Q3U254	12.6343	12.4962	12.8244	11.5194	12.6638	11.7454	NaN	11.9615	12.81	12.6423	49794	55	Q3UUU0;Q3USG5;Q99K41;Q3U254	Emilin1	>tr|Q3UUU0|Q3UUU0_MOUSE Putative uncharacterized protein OS=Mus musculus GN=Emilin1 PE=2 SV=1;>tr|Q3USG5|Q3USG5_MOUSE Putative uncharacterized protein (Fragment) OS=Mus musculus GN=Emilin1 PE=2 SV=1;>sp|Q99K41|EMIL1_MOUSE EMILIN-1 OS=Mus musculus GN=Emilin
Acyl carrier protein;Acyl carrier protein, mitochondrial	F6ZFT1;F8WJ64;Q9CR21;Q569N0;Q3TJG2	12.0238	NaN	11.9048	12.1353	12.229	13.0102	13.4051	NaN	NaN	12.367	49164	29	F6ZFT1;F8WJ64;Q9CR21;Q569N0;Q3TJG2	Ndufab1	>tr|F6ZFT1|F6ZFT1_MOUSE Acyl carrier protein (Fragment) OS=Mus musculus GN=Ndufab1 PE=1 SV=1;>tr|F8WJ64|F8WJ64_MOUSE Acyl carrier protein (Fragment) OS=Mus musculus GN=Ndufab1 PE=1 SV=1;>sp|Q9CR21|ACPM_MOUSE Acyl carrier protein, mitochondrial OS=Mus muscu
Ubiquinone biosynthesis protein COQ9, mitochondrial	F6SFF5;Q8K1Z0	NaN	NaN	NaN	NaN	NaN	13.4645	NaN	NaN	NaN	NaN	48979	16	F6SFF5;Q8K1Z0	Coq9	>tr|F6SFF5|F6SFF5_MOUSE Ubiquinone biosynthesis protein COQ9, mitochondrial (Fragment) OS=Mus musculus GN=Coq9 PE=1 SV=1;>sp|Q8K1Z0|COQ9_MOUSE Ubiquinone biosynthesis protein COQ9, mitochondrial OS=Mus musculus GN=Coq9 PE=1 SV=1
NADH dehydrogenase [ubiquinone] 1 beta subcomplex subunit 9	Q9CQJ8	NaN	NaN	NaN	12.0914	NaN	NaN	NaN	NaN	NaN	12.9521	48882	32	Q9CQJ8	Ndufb9	>sp|Q9CQJ8|NDUB9_MOUSE NADH dehydrogenase [ubiquinone] 1 beta subcomplex subunit 9 OS=Mus musculus GN=Ndufb9 PE=1 SV=3
T-complex protein 1 subunit epsilon	P80316;E0CZA1	NaN	12.6255	11.9472	12.2672	12.1994	12.991	12.1156	12.4986	10.9765	11.6983	48873	19	P80316	Cct5	>sp|P80316|TCPE_MOUSE T-complex protein 1 subunit epsilon OS=Mus musculus GN=Cct5 PE=1 SV=1
Bleomycin hydrolase	Q8R016;E9PY26	12.6003	12.3285	12.3028	12.3842	12.4184	12.3366	11.8904	12.5118	NaN	12.0663	48542	15	Q8R016;E9PY26	Blmh	>sp|Q8R016|BLMH_MOUSE Bleomycin hydrolase OS=Mus musculus GN=Blmh PE=1 SV=1;>tr|E9PY26|E9PY26_MOUSE Bleomycin hydrolase (Fragment) OS=Mus musculus GN=Blmh PE=1 SV=1
Hydroxysteroid dehydrogenase-like protein 2	Q2TPA8;Q9D015;Q99JH2;B1AX78;B1AX77	11.6537	11.8385	12.4949	11.854	11.6264	12.6006	12.6289	12.3026	12.5074	12.0859	48174	19	Q2TPA8;Q9D015;Q99JH2;B1AX78	Hsdl2	>sp|Q2TPA8|HSDL2_MOUSE Hydroxysteroid dehydrogenase-like protein 2 OS=Mus musculus GN=Hsdl2 PE=1 SV=1;>tr|Q9D015|Q9D015_MOUSE Putative uncharacterized protein OS=Mus musculus PE=2 SV=1;>tr|Q99JH2|Q99JH2_MOUSE Putative uncharacterized protein OS=Mus musculu
Protein Lmo7	F6VG99;Q6ZQ32;E9PYF4;A0T1J8;B7ZN52;F6TFN2;E9PYI7;Q3UPW3	NaN	12.1972	NaN	11.9136	11.8436	12.1732	NaN	12.1031	13.4877	12.4826	48167	19	F6VG99;Q6ZQ32;E9PYF4;A0T1J8;B7ZN52;F6TFN2;E9PYI7	Lmo7	>tr|F6VG99|F6VG99_MOUSE Protein Lmo7 (Fragment) OS=Mus musculus GN=Lmo7 PE=1 SV=1;>tr|Q6ZQ32|Q6ZQ32_MOUSE MKIAA0858 protein (Fragment) OS=Mus musculus GN=Lmo7 PE=2 SV=1;>tr|E9PYF4|E9PYF4_MOUSE Protein Lmo7 OS=Mus musculus GN=Lmo7 PE=1 SV=1;>tr|A0T1J8|A0T1J
Carnitine O-palmitoyltransferase 1, muscle isoform	Q924X2;Q3UIM5	NaN	NaN	NaN	12.3241	NaN	NaN	13.8029	12.7732	13.3333	12.811	48131	17	Q924X2;Q3UIM5	Cpt1b	>sp|Q924X2|CPT1B_MOUSE Carnitine O-palmitoyltransferase 1, muscle isoform OS=Mus musculus GN=Cpt1b PE=2 SV=1;>tr|Q3UIM5|Q3UIM5_MOUSE Putative uncharacterized protein OS=Mus musculus GN=Cpt1b PE=2 SV=1
Adenosine kinase	Q8BMC5;P55264	NaN	NaN	12.8119	NaN	12.7497	NaN	NaN	NaN	NaN	NaN	47877	11	Q8BMC5;P55264	Adk	>tr|Q8BMC5|Q8BMC5_MOUSE Putative uncharacterized protein OS=Mus musculus GN=Adk PE=2 SV=1;>sp|P55264|ADK_MOUSE Adenosine kinase OS=Mus musculus GN=Adk PE=1 SV=2
Histone H2A;Histone H2A type 1-H;Histone H2A.J;Histone H2A type 1-K;Histone H2A type 1-F;Histone H2A type 3;Histone H2A type 1;Histone H2A.x	A0AUV1;Q8CGP6;A3KPD0;Q8R1M2;Q8CGP7;Q8CGP5;Q8BFU2;P22752;B2RVF0;A2AB79;Q8CGP4;P27661;Q3THW5;P0C0S6;B2RVP5;Q61668;G3UWL7;Q8R029;Q3TFU6;Q3UA95	NaN	NaN	NaN	12.5672	12.4508	NaN	11.8227	NaN	NaN	NaN	47813	45	A0AUV1;Q8CGP6;A3KPD0;Q8R1M2;Q8CGP7;Q8CGP5;Q8BFU2;P22752;B2RVF0;A2AB79;Q8CGP4;P27661	Hist1h2ah;H2afj;Hist1h2ak;Hist1h2af;Hist3h2a;Hist1h2ab;Hist1h2ad;Hist1h2aa;H2afx	>tr|A0AUV1|A0AUV1_MOUSE Histone H2A (Fragment) OS=Mus musculus GN=Hist1h2ah PE=2 SV=1;>sp|Q8CGP6|H2A1H_MOUSE Histone H2A type 1-H OS=Mus musculus GN=Hist1h2ah PE=1 SV=3;>tr|A3KPD0|A3KPD0_MOUSE Histone H2A OS=Mus musculus GN=Hist1h2ah PE=2 SV=1;>sp|Q8R1M2|H
V-type proton ATPase 116 kDa subunit a isoform 4	Q6ZQM9;Q920R6;Q3UP55;Q3TN88	12.6817	NaN	12.9622	13.002	NaN	NaN	12.2249	NaN	12.0909	12.5307	47367	13	Q6ZQM9;Q920R6	Atp6v0a4	>tr|Q6ZQM9|Q6ZQM9_MOUSE V-type proton ATPase subunit a OS=Mus musculus GN=Atp6v0a4 PE=2 SV=1;>sp|Q920R6|VPP4_MOUSE V-type proton ATPase 116 kDa subunit a isoform 4 OS=Mus musculus GN=Atp6v0a4 PE=2 SV=1
Clathrin light chain A	B1AWE0;Q6PFA2;Q3THU7;B1AWE1;O08585;B1AWD8;B1AWD9	12.7339	12.5896	12.6038	12.2902	12.5316	12.6898	12.0106	NaN	NaN	NaN	47235	33	B1AWE0;Q6PFA2;Q3THU7;B1AWE1;O08585;B1AWD8;B1AWD9	Clta	>tr|B1AWE0|B1AWE0_MOUSE Clathrin light chain A OS=Mus musculus GN=Clta PE=1 SV=1;>tr|Q6PFA2|Q6PFA2_MOUSE Clathrin light chain A OS=Mus musculus GN=Clta PE=1 SV=1;>tr|Q3THU7|Q3THU7_MOUSE Putative uncharacterized protein OS=Mus musculus GN=Clta PE=2 SV=1;>tr
Copine-3	Q8BT60;Q3UJS6;Q5DTH0;Q8BIJ1;Q8QZU9;Q05D94;Q9D6C8;Q8BRJ6;Q3TVB2;P59108;Q1RLL3;Q8BLR2;Q0VE82;Q9DC53;Q8JZW4	12.2022	12.4197	12.9276	NaN	12.6818	NaN	12.151	13.0456	12.1441	NaN	47209	13	Q8BT60;Q3UJS6	Cpne3	>sp|Q8BT60|CPNE3_MOUSE Copine-3 OS=Mus musculus GN=Cpne3 PE=2 SV=2;>tr|Q3UJS6|Q3UJS6_MOUSE Putative uncharacterized protein OS=Mus musculus GN=Cpne3 PE=2 SV=1
Heterogeneous nuclear ribonucleoprotein U-like protein 2	Q00PI9	13.3752	NaN	13.2744	NaN	NaN	12.4179	NaN	NaN	NaN	NaN	47034	17	Q00PI9	Hnrnpul2	>sp|Q00PI9|HNRL2_MOUSE Heterogeneous nuclear ribonucleoprotein U-like protein 2 OS=Mus musculus GN=Hnrnpul2 PE=1 SV=2
Histone H2A;Core histone macro-H2A.2	Q9D3V6;Q9CTR1;Q9D3U7;Q8BP16;Q8CCK0	NaN	NaN	14.838	13.6	NaN	NaN	NaN	NaN	NaN	NaN	46886	4	Q9D3V6;Q9CTR1;Q9D3U7;Q8BP16;Q8CCK0	H2afy3;H2afy2	>tr|Q9D3V6|Q9D3V6_MOUSE Core histone macro-H2A OS=Mus musculus GN=H2afy3 PE=2 SV=1;>tr|Q9CTR1|Q9CTR1_MOUSE Histone H2A (Fragment) OS=Mus musculus GN=H2afy2 PE=2 SV=1;>tr|Q9D3U7|Q9D3U7_MOUSE Histone H2A OS=Mus musculus GN=H2afy3 PE=2 SV=1;>tr|Q8BP16|Q8BP16_
Pyruvate dehydrogenase protein X component, mitochondrial	Q8BKZ9;A2AWH7;A2AWH8	NaN	NaN	8.28462	NaN	NaN	NaN	NaN	NaN	NaN	NaN	46723	15	Q8BKZ9	Pdhx	>sp|Q8BKZ9|ODPX_MOUSE Pyruvate dehydrogenase protein X component, mitochondrial OS=Mus musculus GN=Pdhx PE=1 SV=1
ATP-dependent Clp protease proteolytic subunit;Putative ATP-dependent Clp protease proteolytic subunit, mitochondrial	Q8CF81;Q3UGW4;O88696	NaN	NaN	NaN	12.462	12.4573	12.3563	NaN	NaN	NaN	12.8009	46651	12	Q8CF81;Q3UGW4;O88696	Clpp	>tr|Q8CF81|Q8CF81_MOUSE ATP-dependent Clp protease proteolytic subunit OS=Mus musculus GN=Clpp PE=2 SV=1;>tr|Q3UGW4|Q3UGW4_MOUSE ATP-dependent Clp protease proteolytic subunit (Fragment) OS=Mus musculus GN=Clpp PE=2 SV=1;>sp|O88696|CLPP_MOUSE ATP-dependent
Dolichyl-diphosphooligosaccharide--protein glycosyltransferase subunit 2	Q61833;A2ACG7;Q9DBG6;Q3U505	13.1223	NaN	NaN	NaN	NaN	NaN	NaN	13.2754	NaN	NaN	46598	13	Q61833;A2ACG7;Q9DBG6;Q3U505	Rpn2	>tr|Q61833|Q61833_MOUSE Ribophorin OS=Mus musculus GN=Rpn2 PE=2 SV=1;>tr|A2ACG7|A2ACG7_MOUSE Dolichyl-diphosphooligosaccharide--protein glycosyltransferase subunit 2 OS=Mus musculus GN=Rpn2 PE=1 SV=1;>sp|Q9DBG6|RPN2_MOUSE Dolichyl-diphosphooligosaccharide-
Sulfotransferase 1C2	Q9D939	NaN	12.3967	11.164	13.1316	11.7899	12.28	12.0486	12.2125	NaN	12.2527	46589	28	Q9D939	Sult1c2	>sp|Q9D939|ST1C2_MOUSE Sulfotransferase 1C2 OS=Mus musculus GN=Sult1c2 PE=1 SV=1
Eukaryotic translation initiation factor 6	Q545K4;Q3UBJ6;Q3UA13;Q3U818;Q3U740;O55135;A6PWZ2;Q9R071;D6RG53;D6RJJ3;B1AZQ4	12.9483	12.5478	12.8693	12.5397	12.6089	NaN	NaN	NaN	13.1041	NaN	46516	13	Q545K4;Q3UBJ6;Q3UA13;Q3U818;Q3U740;O55135;A6PWZ2;Q9R071	Eif6	>tr|Q545K4|Q545K4_MOUSE Eukaryotic translation initiation factor 6 OS=Mus musculus GN=Eif6 PE=2 SV=1;>tr|Q3UBJ6|Q3UBJ6_MOUSE Eukaryotic translation initiation factor 6 OS=Mus musculus GN=Eif6 PE=2 SV=1;>tr|Q3UA13|Q3UA13_MOUSE Eukaryotic translation initiat
Methyltransferase-like protein 7B	Q9DD20	NaN	NaN	NaN	NaN	NaN	12.2472	NaN	NaN	NaN	NaN	46504	15	Q9DD20	Mettl7b	>sp|Q9DD20|MET7B_MOUSE Methyltransferase-like protein 7B OS=Mus musculus GN=Mettl7b PE=2 SV=2
Dimethylaniline monooxygenase [N-oxide-forming] 2	Q8K2I3;D3YVR1	NaN	NaN	13.3038	12.5887	NaN	12.7992	12.6243	NaN	NaN	12.79	46387	9	Q8K2I3	Fmo2	>sp|Q8K2I3|FMO2_MOUSE Dimethylaniline monooxygenase [N-oxide-forming] 2 OS=Mus musculus GN=Fmo2 PE=1 SV=3
Activated RNA polymerase II transcriptional coactivator p15	P11031	NaN	NaN	NaN	NaN	NaN	11.9751	NaN	NaN	NaN	NaN	46209	10	P11031	Sub1	>sp|P11031|TCP4_MOUSE Activated RNA polymerase II transcriptional coactivator p15 OS=Mus musculus GN=Sub1 PE=1 SV=3
Collagen alpha-2(VI) chain	D3Z7D5;Q02788	13.4647	NaN	NaN	13.0474	NaN	NaN	NaN	13.1352	12.4255	NaN	46072	18	D3Z7D5;Q02788	Col6a2	>tr|D3Z7D5|D3Z7D5_MOUSE Collagen alpha-2(VI) chain OS=Mus musculus GN=Col6a2 PE=1 SV=1;>sp|Q02788|CO6A2_MOUSE Collagen alpha-2(VI) chain OS=Mus musculus GN=Col6a2 PE=2 SV=3
Peptidyl-prolyl cis-trans isomerase;Peptidyl-prolyl cis-trans isomerase C	Q3UC73;P30412	12.117	12.3073	12.3754	12.8668	12.4161	12.5051	NaN	NaN	NaN	NaN	45895	15	Q3UC73;P30412	Ppic	>tr|Q3UC73|Q3UC73_MOUSE Peptidyl-prolyl cis-trans isomerase OS=Mus musculus GN=Ppic PE=2 SV=1;>sp|P30412|PPIC_MOUSE Peptidyl-prolyl cis-trans isomerase C OS=Mus musculus GN=Ppic PE=1 SV=1
Protein Niban	Q3UW53;E9PYV4;D3Z233;Q3TDH5;D3YYZ9	12.7639	13.0599	13.2114	13.1866	12.3148	NaN	11.46	11.5755	NaN	NaN	45770	15	Q3UW53;E9PYV4;D3Z233;Q3TDH5	Fam129a	>sp|Q3UW53|NIBAN_MOUSE Protein Niban OS=Mus musculus GN=Fam129a PE=1 SV=2;>tr|E9PYV4|E9PYV4_MOUSE Protein Niban OS=Mus musculus GN=Fam129a PE=1 SV=1;>tr|D3Z233|D3Z233_MOUSE Protein Niban OS=Mus musculus GN=Fam129a PE=1 SV=1;>tr|Q3TDH5|Q3TDH5_MOUSE Putative
Leukotriene A-4 hydrolase	P24527	12.3644	12.5264	12.2081	12.3401	11.8404	NaN	12.206	12.6579	12.1963	12.1199	45532	35	P24527	Lta4h	>sp|P24527|LKHA4_MOUSE Leukotriene A-4 hydrolase OS=Mus musculus GN=Lta4h PE=1 SV=4
Prostaglandin E synthase 3	D3Z7C6;Q9CRH1;Q9R0Q7;Q3TJG6	NaN	NaN	12.2291	NaN	NaN	NaN	12.4804	12.7851	12.267	12.4721	45522	9	D3Z7C6;Q9CRH1;Q9R0Q7;Q3TJG6	Ptges3	>tr|D3Z7C6|D3Z7C6_MOUSE Prostaglandin E synthase 3 OS=Mus musculus GN=Ptges3 PE=1 SV=1;>tr|Q9CRH1|Q9CRH1_MOUSE Putative uncharacterized protein OS=Mus musculus GN=Ptges3 PE=2 SV=2;>sp|Q9R0Q7|TEBP_MOUSE Prostaglandin E synthase 3 OS=Mus musculus GN=Ptges3 P
Cytochrome c oxidase subunit 7A-related protein, mitochondrial	Q61387;Q3UDK5;Q3U7R2;Q99KD6;E9PZS8	NaN	NaN	NaN	NaN	NaN	13.2549	NaN	NaN	NaN	NaN	45331	4	Q61387;Q3UDK5;Q3U7R2;Q99KD6;E9PZS8	Cox7a2l	>sp|Q61387|COX7R_MOUSE Cytochrome c oxidase subunit 7A-related protein, mitochondrial OS=Mus musculus GN=Cox7a2l PE=1 SV=1;>tr|Q3UDK5|Q3UDK5_MOUSE Putative uncharacterized protein OS=Mus musculus GN=Cox7a2l PE=2 SV=1;>tr|Q3U7R2|Q3U7R2_MOUSE Putative unchar
Glutathione S-transferase omega-1	O09131	NaN	NaN	NaN	12.6876	NaN	NaN	11.5746	NaN	11.9627	NaN	45074	26	O09131	Gsto1	>sp|O09131|GSTO1_MOUSE Glutathione S-transferase omega-1 OS=Mus musculus GN=Gsto1 PE=2 SV=2
Acylpyruvase FAHD1, mitochondrial	Q8R0F8	NaN	12.7646	NaN	NaN	NaN	11.9726	11.7995	12.0529	NaN	11.0332	45052	17	Q8R0F8	Fahd1	>sp|Q8R0F8|FAHD1_MOUSE Acylpyruvase FAHD1, mitochondrial OS=Mus musculus GN=Fahd1 PE=1 SV=2
Carnitine O-palmitoyltransferase 1, liver isoform	Q7TQD5;Q3UGT1;P97742;A8ASF5	12.0709	NaN	11.569	NaN	12.3785	13.0259	12.7641	NaN	12.8207	12.7921	45025	27	Q7TQD5;Q3UGT1;P97742;A8ASF5	Cpt1a	>tr|Q7TQD5|Q7TQD5_MOUSE Carnitine palmitoyltransferase 1a, liver OS=Mus musculus GN=Cpt1a PE=2 SV=1;>tr|Q3UGT1|Q3UGT1_MOUSE Putative uncharacterized protein OS=Mus musculus GN=Cpt1a PE=2 SV=1;>sp|P97742|CPT1A_MOUSE Carnitine O-palmitoyltransferase 1, liver
Coronin;Coronin-1A	Q3U9K3;Q3U232;Q3U1N0;Q3T9L1;O89053;G3UYK8;D3YW57;G3UX53;D3YXM2	NaN	12.8506	13.6316	12.747	13.1411	NaN	NaN	NaN	NaN	NaN	44919	11	Q3U9K3;Q3U232;Q3U1N0;Q3T9L1;O89053;G3UYK8;D3YW57	Coro1a	>tr|Q3U9K3|Q3U9K3_MOUSE Coronin OS=Mus musculus GN=Coro1a PE=2 SV=1;>tr|Q3U232|Q3U232_MOUSE Coronin OS=Mus musculus GN=Coro1a PE=2 SV=1;>tr|Q3U1N0|Q3U1N0_MOUSE Coronin OS=Mus musculus GN=Coro1a PE=2 SV=1;>tr|Q3T9L1|Q3T9L1_MOUSE Coronin OS=Mus musculus GN=C
26S proteasome non-ATPase regulatory subunit 2	Q8VDM4;Q3U9Y8;Q3TXV1;Q3TWL6;Q3TW71;Q3TKV1;Q3TIP0;Q3TI61;Q80V77;J3KMQ2;E9Q2S8;Q9CRK7;Q99JX8	12.5121	12.0217	12.6536	12.4596	12.2425	11.7108	11.8301	NaN	12.5074	12.0611	44750	24	Q8VDM4;Q3U9Y8;Q3TXV1;Q3TWL6;Q3TW71;Q3TKV1;Q3TIP0;Q3TI61;Q80V77	Psmd2	>sp|Q8VDM4|PSMD2_MOUSE 26S proteasome non-ATPase regulatory subunit 2 OS=Mus musculus GN=Psmd2 PE=1 SV=1;>tr|Q3U9Y8|Q3U9Y8_MOUSE Putative uncharacterized protein OS=Mus musculus GN=Psmd2 PE=2 SV=1;>tr|Q3TXV1|Q3TXV1_MOUSE Putative uncharacterized protein OS
Redox-regulatory protein FAM213A	D3YYG8;D3Z398;D3Z252;Q9CYH2;Q3U125;D3Z0A8;D3Z143;D3YWL4	12.0133	12.8445	11.8098	12.229	11.986	12.2045	11.8022	12.607	NaN	11.2101	44729	12	D3YYG8;D3Z398;D3Z252;Q9CYH2;Q3U125;D3Z0A8;D3Z143;D3YWL4	Fam213a	>tr|D3YYG8|D3YYG8_MOUSE Redox-regulatory protein FAM213A (Fragment) OS=Mus musculus GN=Fam213a PE=1 SV=5;>tr|D3Z398|D3Z398_MOUSE Redox-regulatory protein FAM213A (Fragment) OS=Mus musculus GN=Fam213a PE=1 SV=1;>tr|D3Z252|D3Z252_MOUSE Redox-regulatory prote
Eukaryotic translation initiation factor 3 subunit A	Q3UEK3;Q3TKF9;Q3UM46;Q3UL99;Q6A0B9;P23116	NaN	12.7112	12.8084	12.2254	12.7838	NaN	12.846	NaN	13.0476	NaN	44280	8	Q3UEK3;Q3TKF9;Q3UM46;Q3UL99;Q6A0B9;P23116	Eif3a	>tr|Q3UEK3|Q3UEK3_MOUSE Eukaryotic translation initiation factor 3 subunit A (Fragment) OS=Mus musculus GN=Eif3a PE=2 SV=1;>tr|Q3TKF9|Q3TKF9_MOUSE Eukaryotic translation initiation factor 3 subunit A (Fragment) OS=Mus musculus GN=Eif3a PE=2 SV=1;>tr|Q3UM46
Nucleobindin-1	Q02819;Q8BRD3;H3BK79;Q3TCI1;D3Z7D7	12.5094	12.9547	12.5473	12.6458	12.1664	12.6066	12.1475	NaN	NaN	NaN	44205	17	Q02819;Q8BRD3;H3BK79;Q3TCI1	Nucb1	>sp|Q02819|NUCB1_MOUSE Nucleobindin-1 OS=Mus musculus GN=Nucb1 PE=1 SV=2;>tr|Q8BRD3|Q8BRD3_MOUSE Putative uncharacterized protein OS=Mus musculus GN=Nucb1 PE=2 SV=1;>tr|H3BK79|H3BK79_MOUSE Nucleobindin-1 (Fragment) OS=Mus musculus GN=Nucb1 PE=1 SV=1;>tr|Q3
Proliferation-associated protein 2G4	Q05BN2;Q3UMW2;Q3TGU7;P50580;D3YVH7	NaN	NaN	NaN	11.9787	11.9079	NaN	NaN	NaN	NaN	NaN	44152	14	Q05BN2;Q3UMW2;Q3TGU7;P50580;D3YVH7	Pa2g4	>tr|Q05BN2|Q05BN2_MOUSE Pa2g4 protein (Fragment) OS=Mus musculus GN=Pa2g4 PE=2 SV=1;>tr|Q3UMW2|Q3UMW2_MOUSE Putative uncharacterized protein OS=Mus musculus GN=Pa2g4 PE=2 SV=1;>tr|Q3TGU7|Q3TGU7_MOUSE Proliferation-associated 2G4 OS=Mus musculus GN=Pa2g4 PE
Actin-related protein 2/3 complex subunit 1A	Q9R0Q6	NaN	NaN	NaN	NaN	NaN	NaN	NaN	NaN	13.3573	NaN	44076	12	Q9R0Q6	Arpc1a	>sp|Q9R0Q6|ARC1A_MOUSE Actin-related protein 2/3 complex subunit 1A OS=Mus musculus GN=Arpc1a PE=1 SV=1
Mitochondrial import inner membrane translocase subunit Tim8 B	P62077	NaN	12.3661	NaN	12.3936	11.7027	NaN	NaN	NaN	13.0899	12.2392	44074	16	P62077	Timm8b	>sp|P62077|TIM8B_MOUSE Mitochondrial import inner membrane translocase subunit Tim8 B OS=Mus musculus GN=Timm8b PE=3 SV=1
Apolipoprotein E	Q6GTX3;Q4FK40;Q3UBS0;Q3TXU4;Q3TX45;P08226;Q3UEE7;G3UWN5;G3UZM8;E9Q327;Q3UF21	12.1854	13.0358	12.9899	12.106	12.6355	NaN	NaN	NaN	12.8936	12.4181	44068	25	Q6GTX3;Q4FK40;Q3UBS0;Q3TXU4;Q3TX45;P08226;Q3UEE7;G3UWN5	Apoe	>tr|Q6GTX3|Q6GTX3_MOUSE Apoe protein OS=Mus musculus GN=Apoe PE=2 SV=1;>tr|Q4FK40|Q4FK40_MOUSE Apoe protein OS=Mus musculus GN=Apoe PE=2 SV=1;>tr|Q3UBS0|Q3UBS0_MOUSE Putative uncharacterized protein OS=Mus musculus GN=Apoe PE=2 SV=1;>tr|Q3TXU4|Q3TXU4_MOUSE
AP-3 complex subunit beta-1	Q9Z1T1;Q3TQ33;Q3UPG0;Q3TQ07	NaN	12.1564	13.5409	11.9138	NaN	NaN	NaN	12.4848	NaN	12.2782	44057	9	Q9Z1T1;Q3TQ33;Q3UPG0;Q3TQ07	Ap3b1	>sp|Q9Z1T1|AP3B1_MOUSE AP-3 complex subunit beta-1 OS=Mus musculus GN=Ap3b1 PE=1 SV=2;>tr|Q3TQ33|Q3TQ33_MOUSE Putative uncharacterized protein (Fragment) OS=Mus musculus GN=Ap3b1 PE=2 SV=1;>tr|Q3UPG0|Q3UPG0_MOUSE Putative uncharacterized protein (Fragment)
CDGSH iron-sulfur domain-containing protein 2	Q9CQB5;D3Z3X4	NaN	12.5675	12.493	12.2318	12.3023	12.389	11.8176	12.4936	NaN	NaN	43840	11	Q9CQB5;D3Z3X4	Cisd2	>sp|Q9CQB5|CISD2_MOUSE CDGSH iron-sulfur domain-containing protein 2 OS=Mus musculus GN=Cisd2 PE=1 SV=1;>tr|D3Z3X4|D3Z3X4_MOUSE CDGSH iron-sulfur domain-containing protein 2 OS=Mus musculus GN=Cisd2 PE=1 SV=1
60S ribosomal protein L9	Q5M9J5;Q5EBQ6;P51410;D3Z629;S4R1R7	NaN	12.8207	NaN	12.2712	12.6556	NaN	12.5602	NaN	NaN	NaN	43802	10	Q5M9J5;Q5EBQ6;P51410;D3Z629;S4R1R7	Rpl9	>tr|Q5M9J5|Q5M9J5_MOUSE Ribosomal protein L9 OS=Mus musculus GN=Rpl9 PE=2 SV=1;>tr|Q5EBQ6|Q5EBQ6_MOUSE MCG10266, isoform CRA_a OS=Mus musculus GN=Rpl9 PE=2 SV=1;>sp|P51410|RL9_MOUSE 60S ribosomal protein L9 OS=Mus musculus GN=Rpl9 PE=1 SV=2;>tr|D3Z629|D3Z6
Laminin subunit beta-1	P02469;Q3UHL7;E9QN70;B9EKB0;Q9CRX6;Q8K271;Q0V927;E9PYT5;Q3TNZ8	NaN	NaN	11.9468	13.5581	NaN	NaN	NaN	NaN	11.0293	NaN	43670	19	P02469;Q3UHL7;E9QN70;B9EKB0;Q9CRX6;Q8K271	Lamb1	>sp|P02469|LAMB1_MOUSE Laminin subunit beta-1 OS=Mus musculus GN=Lamb1 PE=1 SV=3;>tr|Q3UHL7|Q3UHL7_MOUSE Putative uncharacterized protein OS=Mus musculus GN=Lamb1 PE=2 SV=1;>tr|E9QN70|E9QN70_MOUSE Laminin subunit beta-1 OS=Mus musculus GN=Lamb1 PE=1 SV=1;>
Heme-binding protein 1	Q9R257	NaN	NaN	NaN	12.3727	NaN	11.9146	12.0797	NaN	NaN	NaN	43581	12	Q9R257	Hebp1	>sp|Q9R257|HEBP1_MOUSE Heme-binding protein 1 OS=Mus musculus GN=Hebp1 PE=1 SV=2
Peptidyl-prolyl cis-trans isomerase FKBP3;Peptidyl-prolyl cis-trans isomerase	Q62446;Q3UBU9	NaN	NaN	NaN	12.8143	12.5465	NaN	NaN	NaN	NaN	NaN	43510	10	Q62446;Q3UBU9	Fkbp3	>sp|Q62446|FKBP3_MOUSE Peptidyl-prolyl cis-trans isomerase FKBP3 OS=Mus musculus GN=Fkbp3 PE=1 SV=2;>tr|Q3UBU9|Q3UBU9_MOUSE Peptidyl-prolyl cis-trans isomerase OS=Mus musculus GN=Fkbp3 PE=2 SV=1
Dehydrogenase/reductase SDR family member 1	Q99L04;Q3TVU9	12.0838	12.3409	12.3029	11.994	12.0566	12.4188	12.5212	NaN	12.7005	12.2739	43507	19	Q99L04;Q3TVU9	Dhrs1	>sp|Q99L04|DHRS1_MOUSE Dehydrogenase/reductase SDR family member 1 OS=Mus musculus GN=Dhrs1 PE=2 SV=1;>tr|Q3TVU9|Q3TVU9_MOUSE Putative uncharacterized protein OS=Mus musculus GN=Dhrs1 PE=2 SV=1
Mitochondrial import inner membrane translocase subunit TIM50	Q9D880	NaN	NaN	NaN	12.3316	12.5557	NaN	NaN	NaN	13.0186	NaN	43501	10	Q9D880	Timm50	>sp|Q9D880|TIM50_MOUSE Mitochondrial import inner membrane translocase subunit TIM50 OS=Mus musculus GN=Timm50 PE=1 SV=1
NHP2-like protein 1;NHP2-like protein 1, N-terminally processed	Q9D0T1;E9PZS4	13.0472	NaN	12.9527	12.7849	NaN	NaN	12.3379	12.272	NaN	NaN	43498	17	Q9D0T1;E9PZS4	Nhp2l1	>sp|Q9D0T1|NH2L1_MOUSE NHP2-like protein 1 OS=Mus musculus GN=Nhp2l1 PE=1 SV=4;>tr|E9PZS4|E9PZS4_MOUSE NHP2-like protein 1 OS=Mus musculus GN=Nhp2l1 PE=1 SV=1
General vesicular transport factor p115	Q9Z1Z0	12.0108	NaN	12.0896	12.2964	12.0493	12.3474	12.5005	12.1265	12.5719	11.9473	43372	25	Q9Z1Z0	Uso1	>sp|Q9Z1Z0|USO1_MOUSE General vesicular transport factor p115 OS=Mus musculus GN=Uso1 PE=1 SV=2
Isopentenyl-diphosphate Delta-isomerase 1	P58044;G3XA48;H3BLP1;H3BLF8;H3BKD7	NaN	NaN	12.0562	NaN	NaN	NaN	12.7547	12.4212	12.9657	12.8588	43297	11	P58044;G3XA48;H3BLP1;H3BLF8;H3BKD7	Idi1	>sp|P58044|IDI1_MOUSE Isopentenyl-diphosphate Delta-isomerase 1 OS=Mus musculus GN=Idi1 PE=2 SV=1;>tr|G3XA48|G3XA48_MOUSE Isopentenyl-diphosphate Delta-isomerase 1 OS=Mus musculus GN=Idi1 PE=1 SV=1;>tr|H3BLP1|H3BLP1_MOUSE Isopentenyl-diphosphate Delta-isom
Vacuolar protein sorting-associated protein 13C	Q8BX70;A1ILG8;A1ILH1;A1ILH0;A1ILG9	12.996	NaN	NaN	13.4409	NaN	NaN	NaN	12.7309	NaN	12.1161	43277	7	Q8BX70;A1ILG8;A1ILH1;A1ILH0;A1ILG9	Vps13c	>sp|Q8BX70|VP13C_MOUSE Vacuolar protein sorting-associated protein 13C OS=Mus musculus GN=Vps13c PE=1 SV=2;>tr|A1ILG8|A1ILG8_MOUSE Chorein OS=Mus musculus GN=Vps13c PE=2 SV=1;>tr|A1ILH1|A1ILH1_MOUSE Chorein (Fragment) OS=Mus musculus GN=Vps13c PE=2 SV=1;>t
Rab GDP dissociation inhibitor alpha	P50396;D6RI86;B7FAU8	NaN	12.4355	12.3379	NaN	12.5546	NaN	12.7372	NaN	NaN	12.672	43218	26	P50396	Gdi1	>sp|P50396|GDIA_MOUSE Rab GDP dissociation inhibitor alpha OS=Mus musculus GN=Gdi1 PE=1 SV=3
Glutathione S-transferase Mu 5	E9PVM7;P48774;E9PV63;E9Q024;E9Q5L9	NaN	13.3204	NaN	12.1159	NaN	11.8509	11.8896	11.6778	NaN	NaN	43154	18	E9PVM7;P48774;E9PV63	Gstm5	>tr|E9PVM7|E9PVM7_MOUSE Glutathione S-transferase Mu 5 (Fragment) OS=Mus musculus GN=Gstm5 PE=1 SV=1;>sp|P48774|GSTM5_MOUSE Glutathione S-transferase Mu 5 OS=Mus musculus GN=Gstm5 PE=1 SV=1;>tr|E9PV63|E9PV63_MOUSE Glutathione S-transferase Mu 5 OS=Mus musc
Mitochondrial import inner membrane translocase subunit Tim8 A;Putative mitochondrial import inner membrane translocase subunit Tim8 A-B	Q9WVA2;Q4FZG7	NaN	NaN	NaN	NaN	12.4541	NaN	NaN	NaN	NaN	NaN	43124	11	Q9WVA2;Q4FZG7	Timm8a1;Timm8a2	>sp|Q9WVA2|TIM8A_MOUSE Mitochondrial import inner membrane translocase subunit Tim8 A OS=Mus musculus GN=Timm8a1 PE=1 SV=1;>sp|Q4FZG7|TI8AB_MOUSE Putative mitochondrial import inner membrane translocase subunit Tim8 A-B OS=Mus musculus GN=Timm8a2 PE=3 SV=1
Nitrilase homolog 1	Q8VDK1;D3YY53;D3Z3I3;D3Z2Y2	NaN	NaN	NaN	NaN	NaN	NaN	NaN	NaN	13.2175	NaN	42803	27	Q8VDK1;D3YY53;D3Z3I3	Nit1	>sp|Q8VDK1|NIT1_MOUSE Nitrilase homolog 1 OS=Mus musculus GN=Nit1 PE=2 SV=2;>tr|D3YY53|D3YY53_MOUSE Nitrilase homolog 1 OS=Mus musculus GN=Nit1 PE=1 SV=1;>tr|D3Z3I3|D3Z3I3_MOUSE Nitrilase homolog 1 (Fragment) OS=Mus musculus GN=Nit1 PE=1 SV=1
Tropomyosin beta chain	Q6PJ18;A2AIM4;Q61344;Q9D1R6;P58774;CON__Q3SX28;Q91VH3;A2AIM5	NaN	13.0804	12.7505	NaN	12.5396	12.3938	NaN	NaN	NaN	NaN	42686	8	Q6PJ18;A2AIM4;Q61344;Q9D1R6;P58774;CON__Q3SX28;Q91VH3;A2AIM5	Tpm2	>tr|Q6PJ18|Q6PJ18_MOUSE Tpm2 protein OS=Mus musculus GN=Tpm2 PE=2 SV=1;>tr|A2AIM4|A2AIM4_MOUSE Tropomyosin beta chain OS=Mus musculus GN=Tpm2 PE=1 SV=1;>tr|Q61344|Q61344_MOUSE Beta-tropomyosin OS=Mus musculus GN=Tpm2 PE=2 SV=1;>tr|Q9D1R6|Q9D1R6_MOUSE Putat
AP-1 complex subunit beta-1	Q5SVG5;Q5SVG4;Q3TVN4;O35643;Q8CC13;Q3U1K9;Q6NXY3	NaN	12.4658	12.9248	12.3739	12.5598	NaN	12.5677	NaN	12.6665	12.8336	42635	10	Q5SVG5;Q5SVG4;Q3TVN4;O35643;Q8CC13;Q3U1K9;Q6NXY3	Ap1b1	>tr|Q5SVG5|Q5SVG5_MOUSE AP-1 complex subunit beta-1 OS=Mus musculus GN=Ap1b1 PE=1 SV=1;>tr|Q5SVG4|Q5SVG4_MOUSE AP-1 complex subunit beta-1 OS=Mus musculus GN=Ap1b1 PE=1 SV=1;>tr|Q3TVN4|Q3TVN4_MOUSE AP complex subunit beta OS=Mus musculus GN=Ap1b1 PE=2 SV=1
Puromycin-sensitive aminopeptidase	Q11011;F6QYF8;E9Q6F4;E9Q039;F7ANF4;F6V7K3	NaN	11.7492	11.2488	12.0252	12.0748	12.9711	11.7006	12.0125	NaN	11.6346	42478	16	Q11011;F6QYF8;E9Q6F4;E9Q039	Npepps	>sp|Q11011|PSA_MOUSE Puromycin-sensitive aminopeptidase OS=Mus musculus GN=Npepps PE=1 SV=2;>tr|F6QYF8|F6QYF8_MOUSE Puromycin-sensitive aminopeptidase (Fragment) OS=Mus musculus GN=Npepps PE=1 SV=1;>tr|E9Q6F4|E9Q6F4_MOUSE Puromycin-sensitive aminopeptidase
Glutaredoxin-1	Q9QUH0;Q3U6L3;Q9D6F8	NaN	NaN	NaN	NaN	NaN	12.3187	NaN	NaN	NaN	NaN	42421	13	Q9QUH0;Q3U6L3;Q9D6F8	Glrx	>sp|Q9QUH0|GLRX1_MOUSE Glutaredoxin-1 OS=Mus musculus GN=Glrx PE=1 SV=3;>tr|Q3U6L3|Q3U6L3_MOUSE Glutaredoxin, isoform CRA_a OS=Mus musculus GN=Glrx PE=2 SV=1;>tr|Q9D6F8|Q9D6F8_MOUSE Putative uncharacterized protein OS=Mus musculus PE=2 SV=1
[truncated: 969 more rows]

## Sheet: Suppl Table 2
Supplementary Table 2: List of differentially abundant proteins (adjusted p-value < 0.05; log2-fold change > |0.6|)
[truncated: 216 more rows]

[truncated: 6 more sheets: Suppl Table 3, Suppl Table 4, Suppl Table 5, Suppl Table 6, Suppl Table 7, Suppl Table 8]
